# Supplementary material for: Machine Learning Detects Pan-cancer Ras Pathway Activation in The Cancer Genome Atlas
Source: Cell Rep. Author manuscript; Available in PMC 2018 Apr 26. (PMC5918694; doi:10.1016/j.celrep.2018.03.046)
Supplement: 2 [file NIHMS958974-supplement-2.xlsx]

## Sheet: differentially_expressed_genes
Data S1: Differentially expressed genes between wild-type and aberrant Ras tumors; related to Figure S1B
gene	fold_change	p	neg_log10p	classifier_weight	classifier_abs_weight
PBX3	0.422118	1.50757e-44	43.8217	0.139761	0.139761		*NA indicates gene was not included in MAD genes subset
TG	0.32405	1.13464e-36	35.9451	NA	NA
ST6GAL2	0.323316	2.31862e-34	33.6348	NA	NA
TMEM211	0.397724	3.17259e-34	33.4986	NA	NA
SPRY2	0.366382	1.61389e-33	32.7921	0.123713	0.123713
PHLDA2	0.369316	3.17e-33	32.4989	0	0
CC2D2B	0.336425	4.57136e-32	31.34	NA	NA
POC1B	0.343073	1.6652e-31	30.7785	0.0624582	0.0624582
DUOX2	0.368178	1.6911e-31	30.7718	0.0698949	0.0698949
LIPG	0.312188	1.75468e-31	30.7558	0	0
PDE8B	0.300527	5.47558e-31	30.2616	NA	NA
MST1R	0.304778	4.25189e-30	29.3714	0	0
TMEM215	0.375011	9.10237e-29	28.0408	NA	NA
PIWIL1	0.367897	3.86361e-28	27.413	NA	NA
DUSP6	0.301662	1.7745e-27	26.7509	0.00280942	0.00280942
PHLDA1	0.331761	3.29445e-27	26.4822	0.0709087	0.0709087
SH3D20	0.332342	7.30185e-27	26.1366	NA	NA
KCNAB1	0.343734	2.058e-26	25.6866	NA	NA
TNFRSF10B	0.326542	2.90422e-26	25.537	0.0184869	0.0184869
CNN2	0.295755	3.37003e-26	25.4724	0.0813828	0.0813828
SPRED1	0.293135	5.96876e-26	25.2241	0	0
AP1S3	0.308129	7.28984e-26	25.1373	NA	NA
C9orf167	0.277311	9.52933e-26	25.0209	0	0
POFUT1	-0.329804	1.11898e-25	24.9512	-0.0230248	0.0230248
DUSP4	0.301634	1.08189e-24	23.9658	0.0520739	0.0520739
PDE5A	-0.253005	2.75505e-24	23.5599	-0.0771876	0.0771876
PCSK2	0.310431	3.25015e-24	23.4881	NA	NA
TNFRSF10A	0.289727	1.18237e-23	22.9272	NA	NA
GPRC5A	0.299816	3.35337e-23	22.4745	0	0
DTX4	-0.237827	4.29828e-23	22.3667	0	0
GPR35	0.206708	2.30339e-22	21.6376	NA	NA
FAM83E	0.26563	2.96358e-21	20.5282	NA	NA
AQP5	0.325737	5.17329e-21	20.2862	NA	NA
HES1	0.290089	6.35032e-21	20.1972	0	0
PLEK2	0.262293	1.35959e-20	19.8666	0	0
SERGEF	0.27281	1.79623e-20	19.7456	NA	NA
LPCAT4	0.266052	2.42703e-20	19.6149	0.01091	0.01091
DOCK5	0.263072	4.19938e-20	19.3768	0	0
NDFIP1	0.204603	6.62574e-20	19.1788	0	0
FAM108C1	0.252116	8.53389e-20	19.0689	0	0
ERRFI1	0.281738	2.67661e-19	18.5724	0.0993472	0.0993472
FUT3	0.226624	2.78347e-19	18.5554	0	0
FBXL2	0.234573	3.14639e-19	18.5022	NA	NA
MARVELD2	0.225212	4.93145e-19	18.307	0	0
TESC	0.292383	5.04078e-19	18.2975	NA	NA
ERN2	0.255075	7.44709e-19	18.128	NA	NA
IER3	0.293057	1.1322e-18	17.9461	0	0
NOD1	-0.223303	1.30821e-18	17.8833	NA	NA
SH2D3A	0.230171	1.72706e-18	17.7627	0	0
C17orf63	0.246487	7.06384e-18	17.151	0.0354927	0.0354927
ADPRH	-0.249374	1.18632e-17	16.9258	NA	NA
TM7SF4	-0.238345	1.90318e-17	16.7205	NA	NA
PDLIM4	-0.248582	2.07989e-17	16.682	-0.0823858	0.0823858
GALNT4	0.246712	2.87604e-17	16.5412	0	0
KIAA1539	0.272644	3.66871e-17	16.4355	0.069202	0.069202
SHB	0.260875	3.76761e-17	16.4239	0.0393205	0.0393205
SPRED2	0.269607	4.74517e-17	16.3237	0.0379136	0.0379136
TCF7L2	0.2561	5.3931e-17	16.2682	0	0
SLC27A6	-0.236678	5.65716e-17	16.2474	NA	NA
RASD1	0.278335	5.76585e-17	16.2391	0	0
ARNTL	-0.224348	6.05225e-17	16.2181	NA	NA
VPS37B	0.254132	6.66146e-17	16.1764	0	0
FAM23A	-0.268734	6.80558e-17	16.1671	NA	NA
SLC35D2	0.22306	7.5811e-17	16.1203	0	0
ZADH2	0.278441	8.08566e-17	16.0923	0.0567142	0.0567142
TPMT	0.212451	9.28652e-17	16.0321	0	0
MALL	0.235748	1.14653e-16	15.9406	0	0
SPRY4	0.250614	1.77784e-16	15.7501	0	0
KCNN4	0.263847	2.73308e-16	15.5633	0.0737414	0.0737414
GABRB2	-0.219682	3.16554e-16	15.4996	NA	NA
C9orf152	0.19073	3.24514e-16	15.4888	NA	NA
C15orf56	0.207357	3.82352e-16	15.4175	NA	NA
HHEX	0.161831	8.30591e-16	15.0806	NA	NA
SOX9	0.227848	8.32948e-16	15.0794	0	0
PROS1	-0.205261	1.29263e-15	14.8885	0	0
MDFIC	-0.233508	1.45106e-15	14.8383	-0.0368487	0.0368487
C2orf89	0.168179	1.52452e-15	14.8169	NA	NA
ATP1A1	0.222351	1.7715e-15	14.7517	0	0
OCIAD2	0.219917	1.88828e-15	14.7239	0	0
MRPS27	0.267697	2.12093e-15	14.6735	0.0267835	0.0267835
DUOX1	0.195292	2.87093e-15	14.542	0	0
RAB25	0.197674	3.90082e-15	14.4088	0	0
ETHE1	0.226924	4.12136e-15	14.385	0	0
PLAGL2	-0.231099	5.22329e-15	14.2821	0	0
ARL11	-0.217268	9.10315e-15	14.0408	NA	NA
SLC6A14	0.260481	1.39604e-14	13.8551	NA	NA
TPO	0.254641	1.52345e-14	13.8172	NA	NA
VILL	0.228822	1.94245e-14	13.7116	NA	NA
LOC286002	0.246883	2.50475e-14	13.6012	NA	NA
CD46	0.21147	2.77294e-14	13.5571	0	0
BAIAP2L2	0.222235	3.0249e-14	13.5193	NA	NA
TNS3	-0.224349	3.50052e-14	13.4559	0	0
EPS8L3	0.163372	3.96832e-14	13.4014	NA	NA
IER2	0.262752	4.15181e-14	13.3818	0	0
ARMCX6	-0.219322	5.2808e-14	13.2773	NA	NA
TSPAN8	0.204315	5.318e-14	13.2743	NA	NA
FAM155B	0.227631	5.6015e-14	13.2517	NA	NA
ARRDC1	0.220386	5.67703e-14	13.2459	0	0
GNA14	0.248489	6.75623e-14	13.1703	NA	NA
ACTG1	0.230745	6.80951e-14	13.1669	0	0
KRT18	0.225932	6.84028e-14	13.1649	0.0395844	0.0395844
C5orf43	0.233234	6.86926e-14	13.1631	0	0
ODZ1	0.228261	7.83255e-14	13.1061	NA	NA
NOX1	0.183021	8.59592e-14	13.0657	NA	NA
FAM167A	0.220534	8.90221e-14	13.0505	NA	NA
VASP	0.212731	9.52523e-14	13.0211	0.0226623	0.0226623
BSPRY	0.18904	1.09123e-13	12.9621	0	0
TRIM2	0.199789	1.22509e-13	12.9118	0.0148136	0.0148136
ARRB2	-0.217248	1.23808e-13	12.9073	0	0
DUOXA2	0.252922	1.23919e-13	12.9069	NA	NA
ITGB6	0.237395	1.33337e-13	12.875	0	0
MUC5B	0.259174	1.77112e-13	12.7518	NA	NA
BFAR	0.21254	2.03813e-13	12.6908	0	0
HLA-DOA	-0.244801	2.77587e-13	12.5566	0	0
PSMC2	-0.232938	3.01712e-13	12.5204	0	0
TMEM62	0.212024	3.05803e-13	12.5146	0	0
ATP11A	0.201272	3.18122e-13	12.4974	0	0
CAPN8	0.218849	3.37853e-13	12.4713	NA	NA
PPP1R3B	0.226613	3.48869e-13	12.4573	0.1047	0.1047
TMC7	0.209621	3.98059e-13	12.4001	NA	NA
IKZF1	-0.158395	4.22264e-13	12.3744	NA	NA
CTSE	0.221211	4.42623e-13	12.354	NA	NA
TLE6	0.247471	4.88816e-13	12.3109	NA	NA
CEACAM1	0.211753	5.13371e-13	12.2896	0.0162972	0.0162972
FRMD3	0.195193	5.23578e-13	12.281	NA	NA
HLA-DPB1	-0.237169	5.97122e-13	12.2239	0	0
TPT1	0.236293	6.13251e-13	12.2124	0	0
FBXO16	0.202895	6.39191e-13	12.1944	NA	NA
HCLS1	-0.193901	7.31552e-13	12.1358	0	0
ZDHHC3	0.205191	8.18308e-13	12.0871	0	0
WIPF1	-0.203592	8.88756e-13	12.0512	0	0
LRRFIP1	0.205125	8.88838e-13	12.0512	0	0
TMC4	0.183928	9.87297e-13	12.0056	0	0
NT5C2	0.200401	9.97284e-13	12.0012	0	0
ETV5	0.19339	1.14313e-12	11.9419	0	0
LMO7	0.195804	1.16197e-12	11.9348	0	0
ZNF511	0.206106	1.37278e-12	11.8624	0	0
ADAP1	0.172012	1.63036e-12	11.7877	0	0
F2RL1	0.199501	1.79513e-12	11.7459	0	0
BCL2L15	0.186947	1.85358e-12	11.732	NA	NA
RNF145	0.213022	1.90684e-12	11.7197	0	0
TMEM98	-0.198842	1.93231e-12	11.7139	0	0
LRRC2	0.196916	2.00288e-12	11.6983	NA	NA
RAB5A	0.210976	2.04568e-12	11.6892	0	0
BCL2L11	-0.225743	2.12319e-12	11.673	-0.0431712	0.0431712
TNFRSF6B	0.242348	2.26882e-12	11.6442	NA	NA
ZNF197	0.217198	2.32687e-12	11.6332	NA	NA
ZNRF2	-0.21147	2.64863e-12	11.577	0	0
ATP2C2	0.193346	3.00135e-12	11.5227	0	0
FA2H	0.207137	3.01767e-12	11.5203	NA	NA
ARHGAP30	-0.16438	3.28313e-12	11.4837	0	0
CXCR4	-0.215451	3.38553e-12	11.4704	0	0
ARHGEF16	0.194213	3.49873e-12	11.4561	0	0
RASSF5	-0.197104	3.62649e-12	11.4405	0	0
FOXL1	0.232064	3.85949e-12	11.4135	NA	NA
RPS27L	0.211071	3.90708e-12	11.4081	0	0
PEBP4	0.232181	4.04289e-12	11.3933	NA	NA
ST6GALNAC1	0.212861	4.09501e-12	11.3877	0	0
MLEC	0.191364	4.14474e-12	11.3825	0	0
AEN	0.174228	4.26263e-12	11.3703	0	0
LOC149837	-0.229669	4.68505e-12	11.3293	NA	NA
ITK	-0.21548	4.9531e-12	11.3051	NA	NA
ADCK2	-0.234883	5.03216e-12	11.2982	0	0
NKX2-1	0.128689	5.46126e-12	11.2627	NA	NA
APOBEC3F	-0.220313	5.50599e-12	11.2592	NA	NA
COG3	0.20068	5.81139e-12	11.2357	0	0
GRIN2C	0.215917	5.8868e-12	11.2301	NA	NA
TRAF3IP3	-0.171832	5.99848e-12	11.222	NA	NA
BBS9	-0.195044	6.22416e-12	11.2059	NA	NA
SLK	0.200106	6.24699e-12	11.2043	0	0
C10orf131	0.222866	6.3413e-12	11.1978	NA	NA
FIGNL1	-0.210875	6.96182e-12	11.1573	NA	NA
TJP3	0.182216	7.27728e-12	11.138	0	0
SERPINB1	0.195979	7.27986e-12	11.1379	0	0
ITGA2	0.206986	8.17542e-12	11.0875	0	0
HSPC157	-0.220782	8.30181e-12	11.0808	NA	NA
RASAL3	-0.189748	8.43029e-12	11.0742	NA	NA
TFB1M	0.223963	8.51443e-12	11.0698	NA	NA
HLA-DPA1	-0.225505	1.13169e-11	10.9463	0	0
PAPLN	-0.180154	1.27317e-11	10.8951	-0.0524195	0.0524195
FOXN3	-0.216088	1.30317e-11	10.885	0	0
ENOX2	-0.220173	1.30718e-11	10.8837	NA	NA
MAP4K1	-0.155297	1.39455e-11	10.8556	NA	NA
IL12B	0.230107	1.46492e-11	10.8342	NA	NA
UBASH3A	-0.177442	1.51188e-11	10.8205	NA	NA
FAM129B	0.189523	1.56336e-11	10.8059	0	0
RIMBP3	-0.220166	1.63431e-11	10.7867	NA	NA
ANXA2	0.188575	1.68665e-11	10.773	0	0
ZAP70	-0.1613	1.70148e-11	10.7692	NA	NA
C1orf38	-0.210063	1.70205e-11	10.769	0	0
SLC25A19	-0.19346	1.75662e-11	10.7553	NA	NA
EML2	0.209077	1.78977e-11	10.7472	0	0
GANC	0.202621	1.8399e-11	10.7352	NA	NA
PRICKLE1	-0.198597	1.86016e-11	10.7304	NA	NA
DENND1C	-0.178683	1.89798e-11	10.7217	NA	NA
DCTD	0.205306	1.9037e-11	10.7204	0	0
MESDC2	0.2044	1.95958e-11	10.7078	0	0
BTF3	0.218721	2.02204e-11	10.6942	0.0293899	0.0293899
GAL3ST4	-0.182867	2.16792e-11	10.664	NA	NA
TNFRSF10D	0.222783	2.22972e-11	10.6517	NA	NA
HSPA5	0.216873	2.31923e-11	10.6347	0	0
FSCN2	0.1525	2.56512e-11	10.5909	NA	NA
CTSH	-0.21338	2.71873e-11	10.5656	0	0
TOMM20	0.222944	2.74684e-11	10.5612	0	0
SUCLG2	0.179488	2.91455e-11	10.5354	0	0
FAM160A2	0.201897	2.92331e-11	10.5341	0	0
TFF3	0.232924	2.92928e-11	10.5332	NA	NA
COL8A2	-0.202047	3.44973e-11	10.4622	-0.0235569	0.0235569
PTPN3	0.173169	3.51741e-11	10.4538	0	0
WDR55	0.206328	3.67488e-11	10.4348	NA	NA
LY9	-0.2151	3.68744e-11	10.4333	NA	NA
OR2W3	0.189044	3.70567e-11	10.4311	NA	NA
CAV2	-0.184076	3.80348e-11	10.4198	-0.0297536	0.0297536
SPRYD5	0.200358	3.98627e-11	10.3994	NA	NA
SASH3	-0.155136	4.16668e-11	10.3802	0	0
GMDS	0.171286	4.82873e-11	10.3162	0	0
ASXL1	-0.219849	4.9075e-11	10.3091	0	0
OTUB2	0.214158	5.2178e-11	10.2825	NA	NA
FLJ90757	0.178183	5.31558e-11	10.2744	0	0
LRCH1	0.183246	5.4243e-11	10.2657	0.0468899	0.0468899
C13orf1	0.193658	5.68667e-11	10.2451	NA	NA
RIMBP3C	-0.214478	5.90819e-11	10.2285	NA	NA
CABLES2	-0.220513	6.12092e-11	10.2132	NA	NA
SLC26A4	0.196321	6.53696e-11	10.1846	NA	NA
IL16	-0.172969	6.63639e-11	10.1781	NA	NA
ABO	0.204391	6.83285e-11	10.1654	NA	NA
TINF2	-0.207169	6.98253e-11	10.156	0	0
PIGU	-0.21658	7.1312e-11	10.1468	0	0
ZC3H13	0.195443	7.37657e-11	10.1321	0	0
PHEX	0.226239	7.46378e-11	10.127	NA	NA
FAM3D	0.185268	7.51015e-11	10.1244	NA	NA
NOXO1	0.190196	8.8509e-11	10.053	NA	NA
RHOA	0.210236	9.5512e-11	10.0199	0	0
INPP5J	0.141025	1.03204e-10	9.9863	NA	NA
NET1	0.194106	1.09714e-10	9.95974	0	0
CYP24A1	0.228021	1.15703e-10	9.93666	NA	NA
FAM120C	-0.148947	1.15736e-10	9.93653	NA	NA
CD3E	-0.160385	1.17499e-10	9.92997	NA	NA
DOCK2	-0.126028	1.18407e-10	9.92662	0	0
CD247	-0.164013	1.42772e-10	9.84536	NA	NA
CALCA	0.235615	1.43216e-10	9.84401	NA	NA
WIPI2	-0.200966	1.47273e-10	9.83188	0	0
NUPL2	-0.216887	1.47879e-10	9.83009	NA	NA
ISY1	-0.179024	1.49713e-10	9.82474	0	0
APBB1IP	-0.161346	1.57323e-10	9.80321	NA	NA
FNBP1	-0.169729	1.63542e-10	9.78637	0	0
KIAA0922	-0.156496	1.66212e-10	9.77934	0	0
LONRF3	0.194257	1.74896e-10	9.75722	NA	NA
RMST	0.165047	1.75754e-10	9.7551	NA	NA
ARL13B	-0.188344	1.83706e-10	9.73588	NA	NA
PKP3	0.155104	1.88407e-10	9.7249	0	0
C1orf130	0.199898	1.89037e-10	9.72345	NA	NA
TMEM92	0.193502	1.92303e-10	9.71601	NA	NA
SAT1	0.199249	1.93596e-10	9.7131	0	0
MIF4GD	-0.212204	1.96208e-10	9.70728	NA	NA
CHP	0.185888	1.97617e-10	9.70418	0	0
CD6	-0.193967	2.11974e-10	9.67372	NA	NA
NCKAP1L	-0.131109	2.15135e-10	9.66729	0	0
ARMCX3	-0.177988	2.17213e-10	9.66312	0	0
GINS1	-0.176642	2.21676e-10	9.65428	0	0
PPAP2C	0.177421	2.26613e-10	9.64472	0	0
FLJ37453	-0.19468	2.26711e-10	9.64453	NA	NA
ST6GALNAC3	0.176963	2.27405e-10	9.6432	NA	NA
LOC400794	-0.188323	2.30603e-10	9.63714	NA	NA
SLC34A2	-0.171841	2.61453e-10	9.58261	0	0
KIAA0649	0.203775	2.64062e-10	9.57829	0	0
SLC12A2	0.166714	2.67874e-10	9.57207	0	0
FUT2	0.165253	2.71571e-10	9.56612	0	0
SQRDL	0.184928	2.98175e-10	9.52553	0	0
FLNB	0.183878	3.09717e-10	9.50904	0	0
PITPNC1	0.207956	3.24393e-10	9.48893	NA	NA
APOBEC3D	-0.195118	3.28242e-10	9.48381	NA	NA
SFTA3	0.132013	3.36276e-10	9.4733	NA	NA
MYO5C	0.169078	3.62962e-10	9.44014	0	0
CTDSPL	0.184465	3.64747e-10	9.43801	0.028892	0.028892
FLJ42709	-0.143552	3.67855e-10	9.43432	NA	NA
IL7R	-0.21166	3.7595e-10	9.42487	NA	NA
ITGB4	0.167017	4.25541e-10	9.37106	0	0
TCTN3	0.170984	4.29585e-10	9.36695	0	0
NANOS3	0.185494	4.31522e-10	9.365	NA	NA
LAIR1	-0.159413	4.40359e-10	9.35619	0	0
EPHB3	0.200535	4.40879e-10	9.35568	0	0
PMS2L1	-0.201849	4.41339e-10	9.35523	NA	NA
CYTH2	0.197592	4.45733e-10	9.35093	0	0
KIF13B	0.163461	4.69731e-10	9.32815	0	0
JAK3	-0.169587	4.7753e-10	9.321	0	0
EIF2C1	-0.199525	5.31006e-10	9.2749	0	0
ARHGAP9	-0.161021	5.36027e-10	9.27081	NA	NA
NPLOC4	-0.187862	5.46955e-10	9.26205	0	0
FAM177A1	0.200193	5.56698e-10	9.25438	0	0
MLPH	0.150463	5.96585e-10	9.22433	0.102069	0.102069
OBFC1	0.18568	6.29211e-10	9.2012	0	0
INHBB	-0.187251	6.64592e-10	9.17745	-0.0385199	0.0385199
DOCK8	-0.140171	6.74279e-10	9.17116	0	0
H2AFV	-0.197707	6.7447e-10	9.17104	0	0
PURB	-0.199002	7.10048e-10	9.14871	-0.0761644	0.0761644
2018-09-01	-0.153444	7.13314e-10	9.14672	NA	NA
SELP	-0.208157	7.55895e-10	9.12154	NA	NA
SPRY1	0.189404	7.73335e-10	9.11163	0	0
TPTE2P1	0.194529	8.16175e-10	9.08822	NA	NA
TMEM39B	-0.181234	8.43042e-10	9.07415	NA	NA
SLAMF1	-0.192318	8.51271e-10	9.06993	NA	NA
PATL2	-0.205661	8.99044e-10	9.04622	NA	NA
LOC100190940	0.186669	9.59087e-10	9.01814	NA	NA
C5orf4	0.181869	9.65656e-10	9.01518	0	0
PYROXD1	0.203502	9.81474e-10	9.00812	NA	NA
CD48	-0.186573	1.00586e-09	8.99746	NA	NA
IER5L	0.198105	1.00724e-09	8.99687	0	0
WDR53	-0.16545	1.00766e-09	8.99669	NA	NA
EXD3	0.201702	1.02583e-09	8.98893	NA	NA
WDR70	-0.201042	1.0416e-09	8.9823	NA	NA
FLJ40330	-0.200122	1.04714e-09	8.98	NA	NA
SLC25A29	0.172644	1.04735e-09	8.97991	0	0
RETNLB	0.21857	1.04778e-09	8.97973	NA	NA
MAML3	0.165963	1.06924e-09	8.97093	0	0
FAM19A2	0.206293	1.09952e-09	8.9588	NA	NA
IRF8	-0.160995	1.22677e-09	8.91124	0	0
UST	0.155045	1.22777e-09	8.91088	0	0
GNB1L	-0.191921	1.23806e-09	8.90726	NA	NA
ACAP1	-0.152674	1.36657e-09	8.86437	NA	NA
FRMPD2	0.208314	1.40042e-09	8.85374	NA	NA
MCM2	-0.165305	1.5063e-09	8.82209	0	0
SORBS2	0.178291	1.5186e-09	8.81856	0	0
FADS3	-0.193228	1.54218e-09	8.81186	-0.0732327	0.0732327
MFSD10	0.18825	1.55262e-09	8.80893	0.00956455	0.00956455
FAM105B	-0.176944	1.5995e-09	8.79602	-0.0109141	0.0109141
CD47	-0.18316	1.63486e-09	8.78652	0	0
COL4A3BP	0.171626	1.66229e-09	8.77929	0	0
ANXA2P2	0.147139	1.67854e-09	8.77507	0	0
CYTIP	-0.189744	1.69085e-09	8.7719	NA	NA
SPACA3	-0.216431	1.72578e-09	8.76301	NA	NA
DUSP27	0.205693	1.751e-09	8.75671	NA	NA
SH2D4A	0.172813	1.7647e-09	8.75333	0	0
CLRN3	0.139664	1.77009e-09	8.752	NA	NA
RHOBTB2	0.183317	1.77756e-09	8.75018	0	0
ATG16L1	0.189795	1.78596e-09	8.74813	0	0
C1orf27	0.190764	1.80111e-09	8.74446	0	0
ATXN3L	0.215151	1.80262e-09	8.74409	NA	NA
ITPKA	0.201751	1.81557e-09	8.74099	NA	NA
NANP	-0.190576	1.84767e-09	8.73338	NA	NA
PLAUR	0.194761	1.85357e-09	8.73199	0	0
RNPEP	0.186019	1.89431e-09	8.72255	0	0
ARHGAP15	-0.166065	1.89868e-09	8.72155	NA	NA
PALM2-AKAP2	-0.168432	1.92674e-09	8.71518	0	0
GEMIN8P4	-0.191149	1.99876e-09	8.69924	NA	NA
LOC151162	0.179342	2.00536e-09	8.69781	0	0
ZNF33B	0.170111	2.0255e-09	8.69347	0	0
LRFN1	-0.189715	2.09249e-09	8.67934	NA	NA
KIF5B	0.179975	2.11056e-09	8.6756	0	0
CD2	-0.165205	2.13647e-09	8.6703	NA	NA
TRAF3	-0.177064	2.17213e-09	8.66311	NA	NA
LY6G6D	-0.185461	2.18315e-09	8.66092	NA	NA
DDX27	-0.185021	2.24199e-09	8.64937	0	0
MGC29506	-0.186645	2.28377e-09	8.64135	NA	NA
KDM3B	0.187131	2.32136e-09	8.63426	0	0
C7orf49	-0.172447	2.37669e-09	8.62403	0	0
CBLC	0.177265	2.39402e-09	8.62087	0	0
ZNF69	0.185364	2.49685e-09	8.60261	NA	NA
LAD1	0.140201	2.50256e-09	8.60162	0	0
PVRIG	-0.149258	2.53564e-09	8.59591	NA	NA
WBSCR16	-0.188193	2.54741e-09	8.5939	0	0
IL17RE	0.181702	2.6643e-09	8.57442	0.0570462	0.0570462
CRTC3	-0.190679	2.6831e-09	8.57136	0	0
WSB2	0.189044	2.7789e-09	8.55613	0	0
GOLGA8B	0.196973	2.79323e-09	8.55389	0	0
FRMD4B	0.180814	2.84011e-09	8.54666	0	0
FAM124B	0.182042	2.84832e-09	8.54541	NA	NA
IRF5	-0.167877	2.87263e-09	8.54172	0	0
RCSD1	-0.141134	2.89051e-09	8.53902	NA	NA
CDS1	0.155225	2.93003e-09	8.53313	0	0
CDC42EP5	0.180405	2.93119e-09	8.53296	NA	NA
LCP2	-0.169268	3.02171e-09	8.51975	0	0
MKNK1	-0.177059	3.0688e-09	8.51303	NA	NA
ABHD14B	0.162139	3.13917e-09	8.50319	0	0
IFT88	0.177998	3.18605e-09	8.49675	NA	NA
PTPRC	-0.155238	3.2822e-09	8.48383	0	0
CDK13	-0.192669	3.31648e-09	8.47932	-0.0839148	0.0839148
EDEM2	-0.187223	3.31776e-09	8.47915	0	0
C14orf72	0.204979	3.40328e-09	8.4681	NA	NA
STK4	-0.170032	3.42142e-09	8.46579	0	0
QARS	0.168447	3.54769e-09	8.45005	0	0
CHST12	-0.182606	3.56682e-09	8.44772	NA	NA
VPS36	0.183189	3.62932e-09	8.44017	0	0
ITGAL	-0.156394	3.67323e-09	8.43495	0	0
CSMD1	0.183609	3.71193e-09	8.4304	NA	NA
PSMD2	-0.162878	3.73282e-09	8.42796	0	0
PLCB3	0.162998	3.84866e-09	8.41469	0	0
C20orf4	-0.187501	3.86437e-09	8.41292	0	0
CXCL11	0.210472	3.87125e-09	8.41215	NA	NA
CD37	-0.151983	3.88528e-09	8.41058	0	0
KRT8	0.169709	4.09652e-09	8.38759	0	0
DSN1	-0.171964	4.1978e-09	8.37698	0	0
SHROOM4	-0.14942	4.34976e-09	8.36153	0	0
FAM78A	-0.129266	4.40929e-09	8.35563	NA	NA
PPA1	0.165357	4.4562e-09	8.35104	0.0191722	0.0191722
CAPRIN2	0.191946	4.52877e-09	8.34402	NA	NA
ARAP1	-0.178909	4.60963e-09	8.33633	0	0
ESD	0.182407	4.68216e-09	8.32955	0	0
RBM28	-0.178677	4.72828e-09	8.3253	0	0
S100A6	0.184247	4.76492e-09	8.32194	0	0
C3orf59	-0.187696	4.9522e-09	8.3052	NA	NA
PCDH1	0.174519	4.96901e-09	8.30373	0	0
SSPN	-0.181123	5.0464e-09	8.29702	0	0
CAST	0.17668	5.63428e-09	8.24916	0	0
ARF1	0.183641	5.72949e-09	8.24188	0	0
MTMR12	-0.188518	5.74589e-09	8.24064	0	0
FAM120A	0.167161	5.75976e-09	8.2396	0	0
SUGT1	0.184668	5.80794e-09	8.23598	0	0
MYO1G	-0.152488	5.86843e-09	8.23148	NA	NA
SH3TC2	0.169082	6.05038e-09	8.21822	NA	NA
HMGA2	0.202661	6.1617e-09	8.2103	0	0
IFNAR2	-0.173449	6.22543e-09	8.20583	0	0
ST3GAL1	0.157043	6.3915e-09	8.1944	0	0
BCL11B	-0.147832	6.46083e-09	8.18971	0	0
NFS1	-0.171874	6.69563e-09	8.17421	-0.0317198	0.0317198
CDX1	0.113302	6.81957e-09	8.16624	NA	NA
RCBTB1	0.158107	6.82088e-09	8.16616	0	0
ICAM3	-0.158989	6.82218e-09	8.16608	NA	NA
MYH10	-0.179819	7.02919e-09	8.15309	0	0
CREB3L1	0.177584	7.03837e-09	8.15253	0	0
EXOC6	0.146449	7.15895e-09	8.14515	0	0
PDE4D	0.183696	7.42782e-09	8.12914	0	0
C2orf70	0.185758	7.56082e-09	8.12143	NA	NA
SLA	-0.171067	7.62241e-09	8.11791	0	0
SCAMP4	0.164214	7.63489e-09	8.1172	0	0
KLHL22	-0.17732	7.6878e-09	8.1142	-0.0432657	0.0432657
EEF2	0.165445	7.84084e-09	8.10564	0	0
TMEM63A	0.161299	8.16653e-09	8.08796	0	0
CNPY4	-0.171812	8.33395e-09	8.07915	NA	NA
UBL3	0.152582	8.44403e-09	8.07345	0	0
NT5E	0.196841	8.55582e-09	8.06774	0	0
MAGI3	0.170057	8.64412e-09	8.06328	0	0
PLA2G4A	0.196243	8.66233e-09	8.06237	0	0
GPR39	0.168573	8.74582e-09	8.0582	NA	NA
CDCP1	0.165063	8.83687e-09	8.0537	0	0
MAOA	0.161343	8.85172e-09	8.05297	0	0
C20orf165	-0.179145	8.87817e-09	8.05168	NA	NA
AGK	-0.188131	8.88604e-09	8.05129	NA	NA
PIK3R5	-0.181264	9.36835e-09	8.02834	NA	NA
HEXIM1	0.191908	9.40374e-09	8.0267	0	0
STARD7	-0.175939	9.56764e-09	8.0192	0	0
LOC100233209	-0.162959	9.72817e-09	8.01197	NA	NA
CLIC1	0.164631	1.03864e-08	7.98353	0	0
S100P	0.185329	1.04937e-08	7.97907	0	0
ARHGAP26	0.177815	1.06273e-08	7.97358	0	0
SLC16A3	0.174657	1.06477e-08	7.97274	0	0
S100A16	0.163791	1.06854e-08	7.97121	0	0
ASTE1	-0.186603	1.07621e-08	7.9681	NA	NA
ABHD12	-0.184684	1.08166e-08	7.96591	-0.0293306	0.0293306
EGR1	0.196062	1.15548e-08	7.93724	0	0
PDRG1	-0.188054	1.15942e-08	7.93576	0	0
LRRK2	0.15102	1.16011e-08	7.9355	NA	NA
SDR16C5	0.171278	1.17991e-08	7.92815	NA	NA
NFATC2	-0.189413	1.21234e-08	7.91638	NA	NA
HLA-DRA	-0.186941	1.21643e-08	7.91491	0	0
AQP8	-0.204154	1.24886e-08	7.90349	NA	NA
TMEM149	-0.188432	1.28665e-08	7.89054	NA	NA
NPDC1	0.139793	1.3411e-08	7.87254	0	0
MOCS3	-0.182043	1.35564e-08	7.86786	NA	NA
VDAC1	0.163469	1.35767e-08	7.86721	0	0
GTF2F2	0.174758	1.4017e-08	7.85335	0	0
RLTPR	-0.14245	1.43061e-08	7.84448	NA	NA
RPL29	0.182304	1.45443e-08	7.83731	0	0
PLUNC	0.204526	1.48229e-08	7.82907	NA	NA
THG1L	0.174768	1.57195e-08	7.80356	NA	NA
MIA3	0.147352	1.60191e-08	7.79536	0	0
ZNF831	-0.191764	1.60302e-08	7.79506	NA	NA
PAX1	0.118301	1.67316e-08	7.77646	NA	NA
CD5	-0.177079	1.74066e-08	7.75929	NA	NA
MGLL	0.159632	1.78022e-08	7.74953	0.0443163	0.0443163
TRIB2	0.155646	1.78226e-08	7.74903	0.0146424	0.0146424
MAP4K2	-0.173073	1.85486e-08	7.73169	NA	NA
ZNF747	-0.182116	1.85575e-08	7.73148	NA	NA
MKNK2	0.174668	1.86149e-08	7.73014	0	0
CD28	-0.184712	1.93116e-08	7.71418	NA	NA
HCG26	-0.192513	1.94273e-08	7.71159	NA	NA
NUB1	-0.195158	1.98651e-08	7.70191	0	0
GPN2	-0.183207	1.99028e-08	7.70109	NA	NA
TAF9	0.186614	2.00754e-08	7.69734	0	0
TFDP2	-0.158696	2.02448e-08	7.69369	NA	NA
MFSD6L	-0.163013	2.05148e-08	7.68793	NA	NA
SLC9A3R2	0.162195	2.06743e-08	7.68457	0	0
LCK	-0.139608	2.06752e-08	7.68455	NA	NA
ST3GAL5	0.124287	2.08117e-08	7.68169	0	0
DIS3L2	0.175179	2.08509e-08	7.68088	NA	NA
RFC4	-0.155193	2.08979e-08	7.6799	0	0
EIF4B	0.168913	2.097e-08	7.6784	0	0
NTSR1	0.205843	2.11768e-08	7.67414	NA	NA
ST8SIA4	-0.165168	2.14482e-08	7.66861	NA	NA
HOXB9	0.164389	2.14662e-08	7.66825	NA	NA
TMEM33	0.17526	2.18735e-08	7.66008	0	0
PTK6	0.152812	2.24906e-08	7.648	0	0
MMP15	0.161484	2.28161e-08	7.64176	0	0
ABCC10	0.174442	2.29298e-08	7.6396	0	0
IYD	0.158174	2.29808e-08	7.63864	NA	NA
ANKRD22	0.170801	2.34044e-08	7.6307	0	0
ABCC3	0.154367	2.43758e-08	7.61304	0	0
MAD2L2	-0.17832	2.44631e-08	7.61149	0	0
DARC	-0.196632	2.4792e-08	7.60569	NA	NA
KLHL18	0.150953	2.4833e-08	7.60497	NA	NA
RHBDF1	0.170086	2.50151e-08	7.6018	0	0
NOXA1	0.166585	2.50396e-08	7.60137	NA	NA
FXC1	0.169509	2.52212e-08	7.59823	0	0
FNDC3A	0.166497	2.52568e-08	7.59762	0	0
C15orf52	0.180642	2.57592e-08	7.58907	0.1061	0.1061
TMEM109	-0.169423	2.60169e-08	7.58474	0	0
ARHGAP25	-0.133906	2.65101e-08	7.57659	NA	NA
CUL1	-0.186448	2.65602e-08	7.57577	-0.0508595	0.0508595
HLA-E	-0.179559	2.67603e-08	7.57251	0	0
SAMD5	0.175673	2.71408e-08	7.56638	NA	NA
DCAF4L1	0.187713	2.75563e-08	7.55978	NA	NA
SNAPC3	0.192213	2.79335e-08	7.55388	NA	NA
LPCAT2	0.142398	2.79366e-08	7.55383	0	0
PITPNM2	-0.148164	2.82111e-08	7.54958	NA	NA
TRNP1	0.185163	2.83035e-08	7.54816	0	0
MFNG	-0.146675	2.83643e-08	7.54723	NA	NA
TSHR	0.0776593	2.84961e-08	7.54521	NA	NA
C22orf13	-0.150772	2.8887e-08	7.5393	0	0
CDC42BPA	0.178391	2.89564e-08	7.53825	0.0491477	0.0491477
NCRNA00188	0.170139	2.90531e-08	7.53681	0	0
ZNF322A	0.195735	2.9205e-08	7.53454	0.0480708	0.0480708
PLA2G10	0.184308	2.93056e-08	7.53305	NA	NA
VAV1	-0.132485	2.93632e-08	7.5322	NA	NA
CD1C	-0.150315	2.98835e-08	7.52457	NA	NA
TSTA3	0.178884	3.01036e-08	7.52138	0	0
MBD4	-0.16738	3.10771e-08	7.50756	0	0
RAD1	-0.17271	3.1272e-08	7.50484	0	0
PLIN3	0.16588	3.1403e-08	7.50303	0	0
CDC42EP2	0.18124	3.28411e-08	7.48358	NA	NA
ABCF2	-0.171943	3.3206e-08	7.47878	0	0
CD53	-0.145164	3.33642e-08	7.47672	0	0
DLG3	0.145061	3.36299e-08	7.47327	0.018503	0.018503
SIT1	-0.13486	3.37811e-08	7.47133	NA	NA
NEK3	0.154601	3.5007e-08	7.45584	NA	NA
SNRNP40	-0.159384	3.53352e-08	7.45179	0	0
CXCL12	-0.179017	3.68136e-08	7.43399	0	0
PPP2R2A	0.181516	3.69724e-08	7.43212	0	0
G6PC2	-0.191311	3.70628e-08	7.43106	NA	NA
TMED7	0.174657	3.84646e-08	7.41494	0	0
CRYGN	-0.141405	3.89555e-08	7.40943	NA	NA
SAMD3	-0.184322	3.93828e-08	7.40469	NA	NA
BBC3	0.168535	3.9774e-08	7.4004	NA	NA
MGC14436	0.174963	4.08205e-08	7.38912	NA	NA
ARFIP1	0.167511	4.08641e-08	7.38866	0	0
SECISBP2	0.168482	4.094e-08	7.38785	0.0431284	0.0431284
C22orf27	-0.185023	4.18681e-08	7.37812	NA	NA
NBEA	0.152991	4.25572e-08	7.37103	NA	NA
FGD6	0.161839	4.30375e-08	7.36615	0.0173359	0.0173359
LLGL1	-0.124947	4.33624e-08	7.36289	-0.031906	0.031906
SNX25	0.147739	4.34596e-08	7.36191	NA	NA
VEZT	0.161002	4.35738e-08	7.36077	0	0
STK24	0.152487	4.3766e-08	7.35886	0	0
NSFL1C	-0.179932	4.37889e-08	7.35864	0	0
DHX32	0.16595	4.43708e-08	7.3529	0	0
CIB1	0.182931	4.45802e-08	7.35086	0	0
MTMR11	0.15435	4.50474e-08	7.34633	0	0
TRAT1	-0.151773	4.54388e-08	7.34257	NA	NA
ANXA10	0.178188	4.54703e-08	7.34227	NA	NA
AKNA	-0.145442	4.74414e-08	7.32384	0	0
MRPS36	0.168446	4.77178e-08	7.32132	NA	NA
HLA-DRB6	-0.18766	4.84038e-08	7.31512	0	0
OR4D10	-0.174943	4.86218e-08	7.31317	NA	NA
MXRA8	-0.168651	4.97292e-08	7.30339	0	0
VPS37A	0.190111	5.03288e-08	7.29818	0	0
ESAM	0.13567	5.27194e-08	7.27803	0	0
TPX2	-0.152913	5.27422e-08	7.27784	0	0
UBAP1	0.17528	5.32765e-08	7.27346	0.0124307	0.0124307
PELI2	-0.166491	5.39914e-08	7.26768	NA	NA
PDCD6IP	0.166955	5.41969e-08	7.26603	0	0
CD4	-0.167602	5.53879e-08	7.25659	0	0
HOXA10	0.154769	5.54341e-08	7.25622	0	0
CTNNBL1	-0.181696	5.67391e-08	7.24612	0	0
APOBEC3B	-0.176117	5.72266e-08	7.2424	0	0
LDHA	0.156387	5.86691e-08	7.23159	0	0
LAX1	-0.179719	5.92436e-08	7.22736	NA	NA
MAPRE1	-0.171328	6.07844e-08	7.21621	0	0
SLC26A3	-0.181165	6.10439e-08	7.21436	NA	NA
GSTO2	0.173888	6.17242e-08	7.20954	0	0
PIGT	-0.176855	6.26724e-08	7.20292	0	0
MANSC1	0.161874	6.30657e-08	7.20021	0	0
MAP3K14	-0.177918	6.36244e-08	7.19638	NA	NA
HLA-DMA	-0.175702	6.42001e-08	7.19246	0	0
C12orf45	0.176695	6.47535e-08	7.18874	NA	NA
MAP7D3	-0.153599	6.48384e-08	7.18817	NA	NA
URB1	0.165596	6.61023e-08	7.17978	0.00361407	0.00361407
CEP170L	0.166023	6.63062e-08	7.17845	NA	NA
IVD	0.132057	6.64845e-08	7.17728	0	0
GFM2	0.168747	6.65678e-08	7.17674	NA	NA
EPHB4	0.153043	6.78834e-08	7.16824	0.0176552	0.0176552
CTNNA1	0.164513	6.81618e-08	7.16646	0	0
RAPGEF2	0.143747	6.86513e-08	7.16335	0	0
P2RY10	-0.180487	6.96458e-08	7.1571	NA	NA
BCL10	0.159106	7.31279e-08	7.13592	0	0
C3orf23	0.15572	7.41664e-08	7.12979	NA	NA
CIITA	-0.158689	7.47558e-08	7.12636	0	0
TFIP11	-0.165786	7.58516e-08	7.12004	0	0
IL33	0.187242	7.63962e-08	7.11693	0	0
C9orf85	0.173483	7.65958e-08	7.1158	NA	NA
PWWP2B	0.152113	7.97017e-08	7.09853	0	0
ZNF561	0.176367	8.04844e-08	7.09429	0	0
RNF17	0.16099	8.31863e-08	7.07995	NA	NA
CTNNB1	0.167609	8.32829e-08	7.07944	0	0
DKFZP586I1420	-0.158201	8.52291e-08	7.06941	NA	NA
MRRF	0.164548	8.98558e-08	7.04645	0	0
COL8A1	-0.162944	9.15608e-08	7.03829	0	0
RHOC	0.179378	9.17979e-08	7.03717	0.0290311	0.0290311
FYB	-0.162154	9.20976e-08	7.03575	0	0
C19orf40	-0.174992	9.48615e-08	7.02291	NA	NA
CCR4	-0.182725	9.50515e-08	7.02204	NA	NA
IAPP	-0.187035	9.52593e-08	7.02109	NA	NA
RNF39	0.176095	9.605e-08	7.0175	NA	NA
FAT1	0.162791	9.62524e-08	7.01659	0	0
C16orf89	0.162407	9.72776e-08	7.01199	NA	NA
SH3BP4	0.160666	1.0006e-07	6.99974	0.0327743	0.0327743
AKAP2	-0.162614	1.01179e-07	6.99491	0	0
CRCP	-0.182062	1.02751e-07	6.98821	0	0
CD2AP	0.154927	1.03148e-07	6.98654	0	0
HLA-DOB	-0.159865	1.07427e-07	6.96889	NA	NA
C16orf46	0.152931	1.08024e-07	6.96648	NA	NA
CCNG1	0.154127	1.08653e-07	6.96396	0	0
IL10RA	-0.169739	1.1112e-07	6.95421	0	0
C11orf82	-0.153107	1.11543e-07	6.95256	NA	NA
POU2AF1	-0.142304	1.12585e-07	6.94852	NA	NA
FCGR2B	-0.183679	1.15204e-07	6.93853	NA	NA
PLEKHA4	-0.161656	1.18083e-07	6.92781	0	0
PLEKHH1	0.141821	1.18084e-07	6.92781	0	0
S100A4	0.18699	1.19043e-07	6.9243	0	0
DNAJB6	-0.1634	1.23131e-07	6.90963	0	0
RALY	-0.166627	1.24451e-07	6.905	0	0
TAF1A	0.166777	1.26123e-07	6.89921	NA	NA
MGC72080	-0.177941	1.26428e-07	6.89816	NA	NA
BIN2	-0.100817	1.27763e-07	6.89359	NA	NA
TMEM41B	0.163265	1.3064e-07	6.88392	0	0
TRAF1	-0.177778	1.31772e-07	6.88018	NA	NA
NBEAL2	0.141254	1.3239e-07	6.87814	0	0
CCNJL	0.149854	1.33272e-07	6.87526	NA	NA
TBC1D10C	-0.142931	1.34417e-07	6.87155	NA	NA
ABL2	0.150171	1.36386e-07	6.86523	0	0
EVI2B	-0.143182	1.3925e-07	6.85621	0	0
EVI2A	-0.149843	1.3933e-07	6.85595	NA	NA
PNLIPRP1	-0.18654	1.40506e-07	6.8523	NA	NA
SH3YL1	0.158121	1.45399e-07	6.83744	0	0
PALM3	-0.162849	1.46262e-07	6.83487	NA	NA
KCNJ16	0.0978398	1.46725e-07	6.8335	NA	NA
HCP5	-0.17582	1.4937e-07	6.82574	-0.021488	0.021488
FHL2	0.163105	1.5108e-07	6.82079	0	0
COPS6	-0.181596	1.53823e-07	6.81298	0	0
DCAF4L2	0.167131	1.54642e-07	6.81067	NA	NA
C19orf21	0.122947	1.58298e-07	6.80053	0	0
TPI1P2	-0.164942	1.59202e-07	6.79805	NA	NA
RAE1	-0.160673	1.61408e-07	6.79208	0	0
MAT2A	0.149175	1.63021e-07	6.78776	0	0
TAGAP	-0.159221	1.63262e-07	6.78712	NA	NA
NKX2-4	0.172976	1.64187e-07	6.78466	NA	NA
SERPINB6	0.156967	1.64266e-07	6.78445	0.0361809	0.0361809
TM9SF3	0.132381	1.64949e-07	6.78265	0	0
LSG1	-0.154495	1.65944e-07	6.78004	0	0
ZSWIM3	-0.156084	1.71525e-07	6.76567	NA	NA
METT5D1	0.168067	1.73841e-07	6.75985	NA	NA
CDK7	0.166817	1.74163e-07	6.75904	NA	NA
GIMAP6	-0.146963	1.753e-07	6.75622	NA	NA
CRISPLD2	-0.168762	1.77499e-07	6.7508	0	0
KDELR1	0.155721	1.7793e-07	6.74975	0	0
EPB41	-0.164906	1.7832e-07	6.7488	0	0
KIF9	0.160388	1.78856e-07	6.7475	NA	NA
VPS41	-0.1612	1.82759e-07	6.73812	0	0
ANKRD13A	-0.152191	1.84554e-07	6.73388	0	0
RBM38	-0.153368	1.85483e-07	6.7317	0	0
MYOF	0.150037	1.87324e-07	6.72741	0	0
ARHGAP10	-0.155792	1.876e-07	6.72677	NA	NA
TMEM140	-0.109316	1.88579e-07	6.72451	0	0
C2orf40	-0.137434	1.88623e-07	6.72441	NA	NA
SIPA1	-0.158568	1.89241e-07	6.72298	0	0
FAM127C	-0.156652	1.91362e-07	6.71814	0	0
FLI1	-0.115614	1.92477e-07	6.71562	NA	NA
GAS5	0.174479	1.9347e-07	6.71339	0	0
NQO1	0.179337	1.98426e-07	6.7024	0	0
GRAP2	-0.133513	1.99317e-07	6.70045	NA	NA
HDLBP	0.146018	2.02057e-07	6.69453	0	0
MPG	0.173099	2.03869e-07	6.69065	0	0
CD74	-0.173533	2.04626e-07	6.68904	0	0
CCDC109A	0.142349	2.15774e-07	6.666	0	0
NUDCD3	-0.162891	2.16012e-07	6.66552	0	0
WAS	-0.12765	2.17057e-07	6.66343	NA	NA
CBX6	-0.165691	2.17385e-07	6.66277	0	0
RASA4	-0.14346	2.21568e-07	6.65449	NA	NA
C7orf44	-0.175124	2.24172e-07	6.64942	0	0
IGFL4	0.182627	2.24732e-07	6.64833	NA	NA
TGFBI	0.175249	2.28327e-07	6.64144	0	0
FLJ33630	0.162135	2.29031e-07	6.64011	NA	NA
LPGAT1	0.156684	2.30981e-07	6.63642	0.0305921	0.0305921
C8orf4	0.166099	2.31073e-07	6.63625	0	0
LCP1	-0.124152	2.31461e-07	6.63552	0	0
AGPAT2	0.160632	2.33134e-07	6.63239	0.058627	0.058627
TPD52L1	-0.157152	2.38912e-07	6.62176	-0.00881405	0.00881405
POLR2J4	-0.174104	2.41913e-07	6.61634	NA	NA
BMP8A	0.183464	2.41978e-07	6.61622	NA	NA
TMC8	-0.130289	2.47047e-07	6.60722	0	0
ZNF540	0.113753	2.48091e-07	6.60539	NA	NA
MBNL1	-0.1475	2.49922e-07	6.60219	0	0
BID	-0.153511	2.50873e-07	6.60055	0	0
FAM131A	-0.143374	2.55426e-07	6.59273	NA	NA
RPL7A	0.159951	2.58029e-07	6.58833	0	0
DKFZp686A1627	0.174238	2.6116e-07	6.58309	NA	NA
CSF2RA	-0.168452	2.64407e-07	6.57773	NA	NA
CPSF4	-0.165474	2.72555e-07	6.56455	0	0
RPL22L1	0.176268	2.73914e-07	6.56239	0	0
CD40LG	-0.178381	2.77104e-07	6.55736	NA	NA
MIDN	0.176149	2.78857e-07	6.55462	0	0
ZNF654	0.165449	2.85377e-07	6.54458	NA	NA
EML1	-0.163185	2.88355e-07	6.54007	0	0
C12orf42	-0.16188	2.8974e-07	6.53799	NA	NA
INPP4A	-0.155312	2.9089e-07	6.53627	0	0
RPL12	0.151484	2.9348e-07	6.53242	0	0
RHEB	-0.165245	2.95369e-07	6.52964	0	0
YPEL1	-0.155056	3.01687e-07	6.52044	NA	NA
CPSF7	-0.167309	3.02457e-07	6.51934	0	0
ENTPD2	0.17366	3.05998e-07	6.51428	NA	NA
STX19	0.134188	3.07512e-07	6.51214	NA	NA
GIMAP1	-0.161396	3.0918e-07	6.50979	NA	NA
PSMD11	-0.155837	3.10373e-07	6.50812	0	0
ALG2	0.153969	3.10667e-07	6.50771	0	0
ZNF639	-0.159564	3.13841e-07	6.50329	0	0
USH1C	0.108459	3.20739e-07	6.49385	NA	NA
IGF2BP3	-0.165311	3.25119e-07	6.48796	0	0
PM20D2	-0.128115	3.30244e-07	6.48116	-0.0233677	0.0233677
MLNR	0.169006	3.35405e-07	6.47443	NA	NA
SLC35C2	-0.169335	3.41078e-07	6.46715	0	0
C5orf32	0.147092	3.41499e-07	6.46661	0	0
IFT57	-0.150457	3.46645e-07	6.46011	0	0
E2F2	-0.141106	3.46764e-07	6.45997	NA	NA
USP11	-0.11614	3.47916e-07	6.45853	0	0
TNFRSF10C	0.144541	3.51222e-07	6.45442	NA	NA
INCENP	-0.144386	3.52248e-07	6.45315	0	0
LOC100216001	0.181213	3.52904e-07	6.45234	NA	NA
CCDC142	-0.175258	3.53566e-07	6.45153	NA	NA
DNAJC30	-0.1526	3.55179e-07	6.44955	NA	NA
EPHA2	0.14696	3.56291e-07	6.4482	0	0
MNX1	0.148553	3.56883e-07	6.44747	NA	NA
BLZF1	0.162514	3.61122e-07	6.44235	NA	NA
ARL4D	0.151618	3.63849e-07	6.43908	0	0
LOC284900	-0.153777	3.7118e-07	6.43042	NA	NA
ADORA2A	-0.158582	3.73324e-07	6.42791	NA	NA
TSG101	0.178933	3.77042e-07	6.42361	0.0269189	0.0269189
C5orf42	-0.157149	3.79092e-07	6.42126	0	0
SIRPG	-0.166529	3.86644e-07	6.41269	NA	NA
WDFY1	0.146458	3.91087e-07	6.40773	0	0
PFDN1	0.159969	3.9322e-07	6.40536	0	0
HNRNPF	0.139891	3.93692e-07	6.40484	0	0
SLC26A9	0.174897	3.95323e-07	6.40305	NA	NA
PLEKHO2	-0.13677	3.99809e-07	6.39815	0	0
SLC16A14	0.176772	4.0361e-07	6.39404	NA	NA
DAPK2	-0.095	4.04714e-07	6.39285	NA	NA
S1PR4	-0.13038	4.11309e-07	6.38583	NA	NA
SEPW1	0.174202	4.12602e-07	6.38447	0	0
TCF7	-0.123447	4.13135e-07	6.38391	0	0
STK32A	0.135195	4.13618e-07	6.3834	NA	NA
C9orf68	0.161803	4.19737e-07	6.37702	NA	NA
ST6GALNAC5	-0.169615	4.20763e-07	6.37596	NA	NA
POLA2	-0.14747	4.23484e-07	6.37316	0	0
PTPN2	-0.139672	4.2867e-07	6.36788	0	0
PRCP	-0.16057	4.30705e-07	6.36582	0	0
UBXN8	0.15985	4.35163e-07	6.36135	NA	NA
CD8A	-0.137052	4.39472e-07	6.35707	NA	NA
GLIS2	-0.131912	4.44922e-07	6.35172	0	0
RND1	0.163995	4.50839e-07	6.34598	NA	NA
KRI1	-0.150456	4.51208e-07	6.34562	0	0
LOC100132707	-0.15256	4.53876e-07	6.34306	NA	NA
KEAP1	-0.166261	4.54535e-07	6.34243	0	0
HIRIP3	-0.148704	4.76819e-07	6.32165	NA	NA
CTDSP1	0.144461	4.83162e-07	6.31591	0	0
FOXP1	0.133443	4.84724e-07	6.31451	0	0
PRTG	0.156707	4.90482e-07	6.30938	NA	NA
TM9SF4	-0.168164	4.96377e-07	6.30419	0	0
GNA12	-0.127211	5.03836e-07	6.29771	0	0
TMBIM1	0.142856	5.04883e-07	6.29681	0	0
YOD1	0.16312	5.04896e-07	6.2968	NA	NA
GOLGA7B	0.152826	5.06852e-07	6.29512	NA	NA
TSHZ1	0.163021	5.07401e-07	6.29465	0	0
PTPN6	-0.133405	5.19882e-07	6.28409	0	0
GPR124	-0.153239	5.28852e-07	6.27667	0	0
KLF16	0.159939	5.36237e-07	6.27064	0	0
C3orf21	-0.140038	5.38768e-07	6.2686	0	0
CRELD1	0.137584	5.45251e-07	6.2634	0	0
RAI2	-0.140828	5.51166e-07	6.25872	NA	NA
SULT2B1	0.156084	5.54158e-07	6.25637	0	0
ZNF816A	0.1495	5.58452e-07	6.25301	NA	NA
ELF4	-0.12272	5.62876e-07	6.24959	0	0
GNAQ	0.148629	5.63069e-07	6.24944	0	0
C7orf70	-0.163764	5.63927e-07	6.24878	NA	NA
FLT3LG	-0.151846	5.69061e-07	6.24484	NA	NA
C20orf111	-0.1691	5.72785e-07	6.24201	0	0
AMY2B	-0.181196	5.73491e-07	6.24147	NA	NA
ADRBK2	-0.154942	5.75042e-07	6.2403	0	0
OTOS	0.169027	5.75186e-07	6.24019	NA	NA
HERC4	0.162281	5.75853e-07	6.23969	0	0
PDDC1	0.151068	5.76997e-07	6.23883	0	0
LOC728024	-0.155476	5.84834e-07	6.23297	NA	NA
MAMLD1	-0.138474	5.93049e-07	6.22691	NA	NA
CHMP4C	0.141056	6.01549e-07	6.22073	0	0
FOXA3	0.145832	6.07009e-07	6.2168	NA	NA
BCL2L14	0.143152	6.08787e-07	6.21553	NA	NA
FAM177B	0.177937	6.12517e-07	6.21288	NA	NA
PIK3CG	-0.132551	6.16642e-07	6.20997	NA	NA
AP1M2	0.116535	6.23338e-07	6.20528	0	0
RPS2P32	-0.164592	6.2505e-07	6.20409	NA	NA
C6orf227	0.154699	6.25479e-07	6.20379	NA	NA
RAPH1	0.148354	6.29087e-07	6.20129	0	0
SERPINI2	-0.178253	6.29304e-07	6.20114	NA	NA
FYTTD1	-0.145841	6.3268e-07	6.19882	0	0
AP3B1	0.161298	6.42886e-07	6.19187	0	0
PTRF	-0.140336	6.54353e-07	6.18419	-0.0348998	0.0348998
FAM43A	-0.166155	6.58457e-07	6.18147	0	0
SIAE	0.130162	6.63465e-07	6.17818	0	0
PRKAB1	0.130322	6.74757e-07	6.17085	0	0
ICOSLG	-0.17402	6.7757e-07	6.16905	NA	NA
PEPD	-0.14307	6.783e-07	6.16858	-0.000217267	0.000217267
AMY2A	-0.180134	6.87975e-07	6.16243	NA	NA
BMP4	0.161856	6.92709e-07	6.15945	NA	NA
TUBB4Q	0.150389	6.92836e-07	6.15937	NA	NA
MSL3	-0.152199	6.92948e-07	6.1593	NA	NA
BAIAP2L1	0.139923	6.95098e-07	6.15795	0	0
PAAF1	-0.15955	6.98442e-07	6.15587	NA	NA
ITGB7	-0.156133	7.03268e-07	6.15288	NA	NA
GVIN1	-0.154874	7.04537e-07	6.1521	NA	NA
NMT2	-0.145307	7.17575e-07	6.14413	NA	NA
TUBB2C	0.149373	7.284e-07	6.13763	0	0
SHH	0.16575	7.4284e-07	6.1291	NA	NA
BLK	-0.138363	7.44183e-07	6.12832	NA	NA
T	0.16314	7.52132e-07	6.12371	NA	NA
DGKQ	0.157726	7.55367e-07	6.12184	0	0
HSD17B12	0.15689	7.67955e-07	6.11466	0	0
NOB1	0.14859	7.76075e-07	6.1101	0	0
DIO1	0.156883	7.77464e-07	6.10932	NA	NA
CUZD1	-0.175516	7.81593e-07	6.10702	NA	NA
CHMP4B	-0.151717	7.87883e-07	6.10354	0	0
MTM1	-0.147605	7.99231e-07	6.09733	NA	NA
ZBTB7A	0.142234	8.08307e-07	6.09242	0	0
LETMD1	0.138698	8.46469e-07	6.07239	0	0
SCN4A	0.160135	8.47179e-07	6.07202	NA	NA
SYNPO	-0.136225	8.55968e-07	6.06754	0	0
KLK12	0.178797	8.60511e-07	6.06524	NA	NA
CD55	0.159317	8.66659e-07	6.06215	0	0
PPP1R7	0.162166	8.74719e-07	6.05813	0	0
SDC4	-0.136624	8.78022e-07	6.05649	0	0
RASGEF1B	-0.167694	8.78269e-07	6.05637	NA	NA
RPA1	-0.152564	8.80558e-07	6.05524	0	0
SPNS1	-0.153627	8.85415e-07	6.05285	0	0
SMAGP	0.126116	9.05905e-07	6.04292	0	0
CPEB1	0.147359	9.1204e-07	6.03999	NA	NA
ZNF714	-0.153159	9.16166e-07	6.03803	NA	NA
TAF6	-0.1536	9.20314e-07	6.03606	0	0
MEN1	-0.153568	9.40858e-07	6.02648	0	0
MFSD1	-0.152622	9.53877e-07	6.02051	0	0
ST7	-0.15707	9.57151e-07	6.01902	NA	NA
CAPN2	0.144737	9.62152e-07	6.01676	0	0
ARHGAP27	0.12896	9.68845e-07	6.01375	0	0
NINL	-0.149351	9.82395e-07	6.00771	-0.013911	0.013911
CXorf56	-0.161545	9.88648e-07	6.00496	NA	NA
CD40	-0.142822	9.97065e-07	6.00128	0	0
NUP85	-0.145033	9.97184e-07	6.00122	0	0
UBTF	-0.143465	1.00547e-06	5.99763	0	0
COPZ2	-0.150931	1.00934e-06	5.99596	NA	NA
FCGR2C	-0.173887	1.02522e-06	5.98918	NA	NA
KCNQ1	0.1259	1.05525e-06	5.97665	0	0
C17orf57	0.161032	1.0949e-06	5.96063	NA	NA
GGA3	-0.149348	1.09995e-06	5.95863	0	0
HSBP1L1	0.154145	1.11025e-06	5.95458	NA	NA
PIGX	-0.149682	1.1154e-06	5.95257	0	0
SLC14A2	0.17772	1.1284e-06	5.94754	NA	NA
FBXL8	0.149008	1.1409e-06	5.94275	NA	NA
CLDN10	0.157827	1.14937e-06	5.93954	NA	NA
UBE2E2	-0.140894	1.18345e-06	5.92685	0	0
JMJD7-PLA2G4B	0.15339	1.20269e-06	5.91984	0	0
MRPL50	0.157724	1.20484e-06	5.91907	NA	NA
ALOX5	-0.152502	1.20697e-06	5.9183	0	0
B3GNT6	0.170121	1.23367e-06	5.9088	NA	NA
ZHX2	-0.138425	1.23582e-06	5.90804	0	0
PTP4A3	-0.158142	1.23755e-06	5.90744	0	0
HLA-DRB1	-0.164147	1.24113e-06	5.90618	0	0
EED	-0.147402	1.24675e-06	5.90422	NA	NA
IGFBP5	-0.16444	1.24866e-06	5.90356	0	0
LAPTM5	-0.142175	1.25421e-06	5.90163	0	0
UOX	0.172307	1.25425e-06	5.90161	NA	NA
CTF1	-0.147992	1.25448e-06	5.90154	NA	NA
MIER2	0.141371	1.26209e-06	5.89891	NA	NA
CLPTM1L	-0.157521	1.26785e-06	5.89693	0	0
HLA-C	-0.168513	1.26821e-06	5.89681	-0.0063174	0.0063174
MED30	-0.147706	1.28794e-06	5.8901	NA	NA
AP3D1	0.155778	1.30645e-06	5.88391	0	0
GMFG	-0.131846	1.30691e-06	5.88375	NA	NA
FTSJ2	-0.152618	1.3206e-06	5.87923	0	0
KCNK17	0.168118	1.32602e-06	5.87745	NA	NA
PNLIP	-0.17502	1.33279e-06	5.87524	NA	NA
PPPDE2	0.149201	1.34418e-06	5.87154	NA	NA
PDIA3	0.146678	1.34767e-06	5.87042	0	0
GFPT1	0.136304	1.35419e-06	5.86832	0	0
PHLDA3	0.14783	1.36017e-06	5.86641	0	0
TNFSF8	-0.163055	1.36701e-06	5.86423	NA	NA
NSA2	0.159843	1.36817e-06	5.86386	0	0
CTNNBIP1	0.144315	1.37371e-06	5.86211	0	0
C22orf26	-0.149361	1.37424e-06	5.86194	NA	NA
FAM20C	-0.15704	1.38243e-06	5.85936	-0.0267186	0.0267186
WNT10A	-0.157586	1.38761e-06	5.85773	NA	NA
GALNT10	0.152129	1.38967e-06	5.85709	0.0445248	0.0445248
LAGE3	-0.164809	1.39373e-06	5.85582	0	0
C5orf34	-0.149582	1.39571e-06	5.8552	NA	NA
BET3L	0.176827	1.40865e-06	5.8512	NA	NA
STAT3	-0.153333	1.4146e-06	5.84937	-0.032599	0.032599
HYALP1	0.13044	1.42937e-06	5.84485	NA	NA
NRD1	-0.149254	1.44568e-06	5.83993	-0.0118064	0.0118064
TSPYL3	-0.152813	1.45602e-06	5.83683	NA	NA
MEPCE	-0.153687	1.46076e-06	5.83542	0	0
MAP4K4	0.130046	1.46592e-06	5.83389	0	0
CD3G	-0.139095	1.47621e-06	5.83085	NA	NA
CARD10	0.133897	1.48523e-06	5.82821	0	0
POM121C	-0.154327	1.49234e-06	5.82613	0	0
KIAA0141	0.134061	1.49805e-06	5.82447	0	0
POM121	-0.15264	1.50615e-06	5.82213	0	0
AP2M1	-0.149162	1.50622e-06	5.82211	-0.0391826	0.0391826
BZW1	0.152893	1.51001e-06	5.82102	0	0
CELP	-0.173342	1.51635e-06	5.8192	NA	NA
RNF123	0.140043	1.51718e-06	5.81896	0	0
PDIA3P	0.14647	1.51813e-06	5.81869	0	0
PGS1	-0.1437	1.53525e-06	5.81382	NA	NA
GOLGA8A	0.159796	1.53674e-06	5.8134	0	0
CLEC10A	-0.167034	1.55037e-06	5.80956	NA	NA
KCNJ2	-0.157895	1.56901e-06	5.80438	NA	NA
LOC96610	-0.170874	1.5945e-06	5.79737	-0.0200475	0.0200475
GRB2	-0.155705	1.60223e-06	5.79528	0	0
CMTM6	0.142058	1.61038e-06	5.79307	0	0
EIF4E	0.15313	1.61215e-06	5.79259	NA	NA
CRB3	0.122952	1.61979e-06	5.79054	0	0
SH2D1A	-0.124877	1.62286e-06	5.78972	NA	NA
MDFI	0.153296	1.65311e-06	5.7817	0	0
MMS19	0.143032	1.65535e-06	5.78111	0.0195462	0.0195462
RPA3	-0.153749	1.66647e-06	5.7782	NA	NA
NXF1	-0.139244	1.67186e-06	5.7768	0	0
ZFP161	-0.156196	1.6774e-06	5.77536	NA	NA
RFC2	-0.144183	1.68472e-06	5.77347	0	0
ARHGAP22	0.151256	1.7018e-06	5.76909	NA	NA
POLR2G	-0.155167	1.70416e-06	5.76849	-0.0133586	0.0133586
CCDC137	-0.145212	1.73103e-06	5.7617	0	0
CMC1	0.141996	1.74298e-06	5.75871	NA	NA
TMEM119	-0.15852	1.75799e-06	5.75498	0	0
ARF4	0.149032	1.75843e-06	5.75488	0	0
HMCN1	0.140558	1.76022e-06	5.75443	0	0
MPP1	-0.142132	1.78401e-06	5.7486	0	0
COPZ1	0.162879	1.7852e-06	5.74831	0	0
FN1	-0.148404	1.78894e-06	5.74741	0	0
GIMAP4	-0.145394	1.79779e-06	5.74526	0	0
PECAM1	-0.12963	1.79839e-06	5.74512	0	0
EZR	0.134839	1.87167e-06	5.72777	0	0
WIBG	0.144841	1.88017e-06	5.7258	0	0
LIMD2	-0.119311	1.88329e-06	5.72508	0	0
EPS8L1	0.147344	1.88691e-06	5.72425	0	0
ACOT11	0.141746	1.89389e-06	5.72265	NA	NA
C17orf67	-0.14535	1.90057e-06	5.72112	NA	NA
RAPGEF3	0.112215	1.92593e-06	5.71536	0	0
HOXA11	0.144627	1.95134e-06	5.70967	NA	NA
SPOCK2	-0.131386	1.96259e-06	5.70717	0	0
LOC284749	-0.150161	1.96561e-06	5.7065	NA	NA
DHX35	-0.156231	1.96592e-06	5.70643	NA	NA
LEF1	-0.126332	1.97147e-06	5.70521	0	0
CDIPT	-0.148376	1.9836e-06	5.70255	0	0
LRRC66	0.149229	1.99496e-06	5.70007	NA	NA
CCNH	0.150782	1.9988e-06	5.69923	NA	NA
C2orf51	0.15395	2.00725e-06	5.6974	NA	NA
INF2	0.151411	2.01202e-06	5.69637	0	0
MET	-0.14103	2.01924e-06	5.69481	-0.0440752	0.0440752
RAC2	-0.115799	2.05091e-06	5.68805	0	0
SAMD1	-0.142128	2.08197e-06	5.68153	NA	NA
ERP44	0.148834	2.0956e-06	5.67869	0	0
GPR160	-0.13757	2.11484e-06	5.67472	0	0
LTBP2	-0.144391	2.12739e-06	5.67215	0	0
LYPLA2P1	0.126583	2.18896e-06	5.65976	NA	NA
ATAD1	0.163308	2.19052e-06	5.65945	0	0
CR2	-0.171208	2.22858e-06	5.65197	NA	NA
CD164	0.149863	2.23179e-06	5.65135	0	0
CLPS	-0.171632	2.25409e-06	5.64703	NA	NA
CLTA	0.160537	2.25981e-06	5.64593	0	0
NR6A1	0.136936	2.28724e-06	5.64069	NA	NA
TUBBP5	0.141972	2.29135e-06	5.63991	NA	NA
SP140	-0.113448	2.29881e-06	5.6385	NA	NA
HIGD1A	0.152206	2.31589e-06	5.63528	0	0
CBX7	-0.119503	2.32961e-06	5.63272	0	0
GALNT7	0.127792	2.34585e-06	5.6297	0	0
MRPL44	0.133326	2.35086e-06	5.62877	NA	NA
CORO1A	-0.106462	2.38688e-06	5.62217	0	0
ZSWIM1	-0.155561	2.39524e-06	5.62065	NA	NA
GIMAP7	-0.146754	2.41119e-06	5.61777	NA	NA
SLC19A3	-0.164422	2.43017e-06	5.61436	NA	NA
SLCO4A1	0.14574	2.43773e-06	5.61301	NA	NA
CD7	-0.14455	2.44183e-06	5.61229	NA	NA
C19orf22	0.144228	2.46285e-06	5.60856	0	0
RNF130	-0.133549	2.4693e-06	5.60743	0	0
MOBKL2C	-0.147878	2.47406e-06	5.60659	0	0
C17orf62	-0.14689	2.47948e-06	5.60564	0	0
MLF1	-0.146022	2.49784e-06	5.60244	0	0
PSMB2	-0.146317	2.50402e-06	5.60136	-0.0261508	0.0261508
CIT	0.152966	2.50958e-06	5.6004	0	0
KLHL7	-0.146081	2.5272e-06	5.59736	NA	NA
DVL2	-0.143136	2.54667e-06	5.59403	0	0
MAN2B1	-0.140888	2.60369e-06	5.58441	0	0
AK1	0.134668	2.60797e-06	5.5837	0	0
TCN2	-0.127215	2.62867e-06	5.58026	0	0
C7orf26	-0.152295	2.69348e-06	5.56969	NA	NA
HERPUD2	-0.158121	2.71242e-06	5.56664	NA	NA
SMAP2	-0.142199	2.71554e-06	5.56614	0	0
MRPL19	0.150478	2.71915e-06	5.56557	0	0
STK25	0.153337	2.74749e-06	5.56106	0	0
GNAS	0.12118	2.75174e-06	5.56039	0	0
SH2D2A	-0.151519	2.75182e-06	5.56038	NA	NA
KIAA1199	0.157998	2.7523e-06	5.5603	0	0
LCA5	-0.122398	2.76906e-06	5.55767	NA	NA
C6orf186	-0.159769	2.77041e-06	5.55746	NA	NA
PDE12	0.148397	2.78159e-06	5.55571	NA	NA
GGT5	-0.152806	2.8345e-06	5.54752	0	0
SERINC2	0.14081	2.85768e-06	5.54399	0	0
SLC9A9	-0.134604	2.87212e-06	5.5418	NA	NA
PARL	-0.149265	2.90622e-06	5.53667	0	0
TRIM13	0.144665	2.93551e-06	5.53232	0	0
GET4	-0.150353	2.96166e-06	5.52847	0	0
MAGEH1	-0.127189	2.96203e-06	5.52841	0	0
C1orf175	0.151644	2.96994e-06	5.52725	NA	NA
ZNF853	-0.0984759	3.00664e-06	5.52192	NA	NA
CLU	-0.128289	3.00755e-06	5.52179	-0.0604661	0.0604661
FBXO28	0.149603	3.03344e-06	5.51806	0	0
C8orf33	-0.149614	3.06985e-06	5.51288	0	0
TSPYL6	0.158014	3.0907e-06	5.50994	NA	NA
CASS4	-0.136938	3.09193e-06	5.50977	NA	NA
CCDC112	0.143565	3.15875e-06	5.50048	NA	NA
VAMP7	-0.16069	3.22645e-06	5.49128	0	0
RICH2	-0.139577	3.23375e-06	5.49029	0	0
ITPRIPL1	-0.144801	3.23476e-06	5.49016	NA	NA
UTS2	0.172367	3.26825e-06	5.48568	NA	NA
FARSB	0.145721	3.27164e-06	5.48523	0	0
GSN	-0.141496	3.28554e-06	5.48339	-0.014384	0.014384
VASN	-0.139012	3.28639e-06	5.48328	0	0
PPAP2B	0.0942068	3.29768e-06	5.48179	0	0
FMN1	0.128032	3.30972e-06	5.48021	NA	NA
PLEKHM2	-0.130873	3.32198e-06	5.4786	0	0
SCML1	-0.144395	3.3315e-06	5.47736	NA	NA
RGS17	0.149668	3.33732e-06	5.4766	NA	NA
CNR2	-0.130514	3.34038e-06	5.4762	NA	NA
TMCC3	-0.131988	3.37296e-06	5.47199	0	0
NDC80	-0.137828	3.37344e-06	5.47193	0	0
CELA2B	-0.167526	3.37527e-06	5.47169	NA	NA
RAB3IL1	-0.136704	3.38247e-06	5.47077	NA	NA
LY86	-0.146361	3.38263e-06	5.47075	NA	NA
ATP6V1G1	0.1212	3.43459e-06	5.46413	0	0
LEMD1	0.157151	3.4967e-06	5.45634	NA	NA
NDUFS4	0.148385	3.50483e-06	5.45533	0	0
HRAS	0.15295	3.50908e-06	5.45481	NA	NA
OR4D6	-0.151533	3.51354e-06	5.45425	NA	NA
TLR10	-0.154256	3.57409e-06	5.44683	NA	NA
RPRD1B	-0.155368	3.60611e-06	5.44296	0	0
RELB	-0.149262	3.65646e-06	5.43694	0	0
NTF4	0.1272	3.71786e-06	5.42971	NA	NA
ACSS1	-0.138032	3.71876e-06	5.4296	0	0
IRS2	0.145047	3.72636e-06	5.42871	0.0321938	0.0321938
NLRC3	-0.13127	3.73969e-06	5.42716	NA	NA
TRIM58	0.135962	3.86811e-06	5.4125	NA	NA
TIGIT	-0.153255	3.87406e-06	5.41183	NA	NA
SLFN11	-0.139423	3.88247e-06	5.41089	0	0
GNB2L1	0.14305	3.88644e-06	5.41045	0	0
TRIM21	0.152749	3.91522e-06	5.40724	0.0584396	0.0584396
IRS1	0.152927	3.98026e-06	5.40009	0	0
ANTXR2	0.124654	3.99266e-06	5.39874	0.0213419	0.0213419
TRMT2B	-0.150604	4.00099e-06	5.39783	NA	NA
TNFRSF13C	-0.151384	4.03125e-06	5.39456	NA	NA
TRAK1	0.140696	4.03593e-06	5.39406	0	0
POLR2J2	-0.163428	4.06105e-06	5.39136	0	0
INMT	-0.152364	4.07054e-06	5.39035	NA	NA
SYT12	-0.146913	4.07706e-06	5.38965	NA	NA
ECM1	0.161224	4.09863e-06	5.38736	0	0
KCTD14	0.146805	4.10955e-06	5.38621	0	0
ZNF430	-0.136341	4.11962e-06	5.38514	NA	NA
AOAH	-0.144822	4.18264e-06	5.37855	NA	NA
S1PR1	-0.119495	4.22452e-06	5.37422	0	0
NDST2	-0.138432	4.27236e-06	5.36933	NA	NA
LGALS4	0.112651	4.30575e-06	5.36595	NA	NA
UFM1	0.155373	4.31361e-06	5.36516	0	0
TMEM87A	0.116769	4.34281e-06	5.36223	0	0
TUBB8	0.13779	4.44806e-06	5.35183	NA	NA
TBL1XR1	-0.14572	4.46684e-06	5.35	0	0
SH2D3C	-0.127284	4.47051e-06	5.34964	NA	NA
INS	-0.151252	4.50729e-06	5.34608	NA	NA
PLEK	-0.110614	4.528e-06	5.34409	0	0
STRA6	0.144195	4.55694e-06	5.34133	0	0
GCNT3	0.143429	4.58886e-06	5.3383	NA	NA
ANXA2P1	0.0964664	4.59129e-06	5.33807	NA	NA
LIN7C	0.142471	4.61769e-06	5.33558	0	0
MUC12	-0.146827	4.64003e-06	5.33348	NA	NA
GAK	0.151869	4.64704e-06	5.33282	0	0
ATP1B1	0.127883	4.64982e-06	5.33256	0	0
SLC25A38	0.129529	4.65693e-06	5.3319	0	0
KIAA0415	-0.144836	4.6832e-06	5.32946	0	0
HLA-DQA2	-0.159208	4.73899e-06	5.32431	0	0
ACP6	0.144967	4.76107e-06	5.3223	0	0
GCG	-0.150069	4.8023e-06	5.31855	NA	NA
LOC648691	-0.149196	4.80888e-06	5.31796	NA	NA
RBL1	-0.136228	4.88669e-06	5.31099	NA	NA
SLC25A37	0.136705	4.90507e-06	5.30935	0	0
GRN	-0.145636	5.04592e-06	5.29706	0	0
EPS8L2	0.121115	5.08298e-06	5.29388	0	0
TBL2	-0.145206	5.09233e-06	5.29308	0	0
SUSD5	0.153551	5.12056e-06	5.29068	NA	NA
FAM26D	0.168185	5.20362e-06	5.28369	NA	NA
TIGD3	-0.14463	5.24266e-06	5.28045	NA	NA
PRSS1	-0.164896	5.32227e-06	5.2739	NA	NA
UBR1	0.145508	5.35241e-06	5.27145	0	0
RSPH6A	0.13133	5.4096e-06	5.26683	NA	NA
EIF3A	0.142781	5.44131e-06	5.2643	0	0
TACC1	-0.15113	5.45916e-06	5.26287	0	0
CD3D	-0.12164	5.48962e-06	5.26046	NA	NA
LOC646762	-0.131684	5.51107e-06	5.25876	NA	NA
RPL39L	-0.139935	5.5138e-06	5.25855	0	0
ETV4	0.158285	5.5523e-06	5.25553	0	0
MAGEF1	-0.142799	5.5651e-06	5.25453	0	0
FCHO2	0.129102	5.64456e-06	5.24837	0	0
DPCR1	0.162871	5.6461e-06	5.24825	NA	NA
C6orf122	-0.148284	5.64696e-06	5.24819	NA	NA
OR2T8	0.149017	5.65624e-06	5.24747	NA	NA
MSR1	-0.145791	5.67238e-06	5.24623	0	0
DPM1	-0.138745	5.73621e-06	5.24138	0	0
LAT	-0.12054	5.74056e-06	5.24105	NA	NA
SENP3	-0.138716	5.74974e-06	5.24035	0	0
RARS	0.137842	5.78714e-06	5.23754	0	0
CARS	0.157019	5.81167e-06	5.2357	0.00533628	0.00533628
IPO7	0.149934	5.83892e-06	5.23367	0	0
COQ4	0.145728	5.85542e-06	5.23244	0	0
GAB3	-0.0898992	5.91557e-06	5.228	NA	NA
TIGD7	-0.126222	5.91612e-06	5.22796	NA	NA
RNASEN	-0.150365	5.98862e-06	5.22267	0	0
KIAA0247	-0.137176	6.01655e-06	5.22065	0	0
RNF26	-0.147644	6.03457e-06	5.21935	0	0
TSEN54	-0.139407	6.04381e-06	5.21869	0	0
MIS12	-0.151683	6.08515e-06	5.21573	NA	NA
SLC35A1	0.139563	6.09019e-06	5.21537	NA	NA
SLC22A18	0.128091	6.09056e-06	5.21534	0	0
IER5	0.143169	6.09264e-06	5.21519	0	0
NCOA5	-0.138095	6.10766e-06	5.21413	0	0
HNRNPUL2	-0.146326	6.13039e-06	5.21251	0	0
TMEM161B	0.149719	6.14222e-06	5.21167	NA	NA
MPP6	-0.149688	6.16502e-06	5.21007	NA	NA
ITSN1	-0.132985	6.2347e-06	5.20518	0	0
NXT1	-0.143772	6.24863e-06	5.20422	NA	NA
ZNF524	0.149057	6.32794e-06	5.19874	NA	NA
CAPN9	0.157026	6.36471e-06	5.19622	NA	NA
RPSAP52	0.160471	6.4037e-06	5.19357	NA	NA
CMTM4	0.114791	6.41633e-06	5.19271	0	0
ST7OT3	-0.14407	6.42955e-06	5.19182	NA	NA
MON1A	0.134302	6.48496e-06	5.18809	NA	NA
CAV1	-0.143786	6.5359e-06	5.18469	-0.0196134	0.0196134
LTBR	0.130156	6.61247e-06	5.17964	0	0
LTB	-0.141057	6.63386e-06	5.17823	NA	NA
SMO	-0.131948	6.6394e-06	5.17787	0	0
LOC100128191	-0.141472	6.74939e-06	5.17074	NA	NA
MADCAM1	-0.15762	6.7802e-06	5.16876	NA	NA
BTN3A3	-0.152725	6.80919e-06	5.1669	0	0
PRKRIR	-0.154923	6.81756e-06	5.16637	0	0
EZH2	-0.129409	6.93847e-06	5.15874	0	0
FASTKD3	-0.152844	7.02465e-06	5.15338	NA	NA
CTRB1	-0.16208	7.03844e-06	5.15252	NA	NA
CANT1	0.0971727	7.06936e-06	5.15062	0.0577114	0.0577114
KCNK1	0.139095	7.0744e-06	5.15031	0	0
TNFRSF11B	0.139961	7.08501e-06	5.14966	NA	NA
OR2T33	0.152458	7.09284e-06	5.14918	NA	NA
NFATC3	-0.120853	7.10577e-06	5.14839	0	0
RPSAP9	0.139153	7.14672e-06	5.14589	NA	NA
CD8B	-0.114392	7.22173e-06	5.14136	NA	NA
C3orf37	-0.131858	7.26471e-06	5.13878	0	0
VAMP1	0.132718	7.26732e-06	5.13863	NA	NA
CPA2	-0.161796	7.27142e-06	5.13838	NA	NA
SERPINB9	-0.14675	7.28828e-06	5.13737	0	0
LAMP2	-0.143201	7.2957e-06	5.13693	0	0
CACNB3	0.137648	7.30652e-06	5.13629	0	0
IDH3B	-0.14507	7.3717e-06	5.13243	0	0
SNX20	-0.127032	7.38419e-06	5.1317	NA	NA
TBC1D23	-0.138467	7.44972e-06	5.12786	0	0
ZYG11B	-0.133389	7.54029e-06	5.12261	0	0
CCDC141	-0.156459	7.62364e-06	5.11784	NA	NA
2018-09-07	-0.105136	7.64678e-06	5.11652	0	0
RNF2	0.137123	7.67853e-06	5.11472	NA	NA
ADCK1	-0.134978	7.7871e-06	5.10862	NA	NA
EVC2	-0.13033	7.80778e-06	5.10747	NA	NA
NUP205	-0.134782	7.83746e-06	5.10582	0	0
CDKN1A	0.138831	7.93335e-06	5.10054	0	0
C10orf72	0.105743	7.97532e-06	5.09825	NA	NA
TGIF2LY	0.159099	8.02093e-06	5.09578	NA	NA
CSNK1A1	0.128168	8.03011e-06	5.09528	0	0
IL1F7	0.159994	8.06767e-06	5.09325	NA	NA
C17orf96	-0.155882	8.10403e-06	5.0913	NA	NA
ITGB2	-0.135063	8.12872e-06	5.08998	0	0
HSD17B2	0.130558	8.15308e-06	5.08868	NA	NA
UBE2N	0.143747	8.26888e-06	5.08255	0	0
CTRB2	-0.159504	8.28693e-06	5.08161	NA	NA
RBM3	0.144629	8.35717e-06	5.07794	0.0219103	0.0219103
C14orf145	-0.121964	8.40557e-06	5.07543	NA	NA
PELI3	-0.132852	8.43855e-06	5.07373	NA	NA
ABHD8	-0.126493	8.44248e-06	5.07353	NA	NA
KIF3B	-0.137929	8.45303e-06	5.07299	0	0
LILRP2	0.163374	8.45801e-06	5.07273	NA	NA
DAZL	0.146789	8.53125e-06	5.06899	NA	NA
SFPQ	-0.123492	8.53458e-06	5.06882	0	0
PROCA1	-0.135128	8.58243e-06	5.06639	NA	NA
ZNF70	-0.115604	8.58788e-06	5.06611	NA	NA
S100A11	0.12202	8.59657e-06	5.06567	0	0
PSMA2	-0.144563	8.67792e-06	5.06158	0	0
PARP15	-0.118534	8.70384e-06	5.06029	NA	NA
C10orf90	0.103194	8.71822e-06	5.05957	NA	NA
C1orf93	0.138242	8.80002e-06	5.05552	0	0
GP1BA	-0.145981	8.81926e-06	5.05457	NA	NA
CALML4	0.113755	8.88483e-06	5.05135	NA	NA
CDK10	0.135849	8.89888e-06	5.05066	0	0
ITGA3	0.126794	8.91014e-06	5.05012	0	0
H1FX	-0.131327	8.91763e-06	5.04975	0	0
CTRL	-0.160569	9.04186e-06	5.04374	NA	NA
E2F1	-0.142265	9.11014e-06	5.04047	0	0
TH	0.0872025	9.11976e-06	5.04002	NA	NA
EML3	-0.142124	9.14967e-06	5.03859	0	0
AZI2	0.144846	9.17572e-06	5.03736	0.0356508	0.0356508
NPM1	0.139934	9.25859e-06	5.03346	0	0
YKT6	-0.136827	9.38675e-06	5.02748	0	0
HSP90B1	0.141876	9.38818e-06	5.02742	0	0
GPR65	-0.141273	9.47172e-06	5.02357	NA	NA
FAM133A	-0.152678	9.59103e-06	5.01813	NA	NA
RBM17	-0.138558	9.60046e-06	5.01771	0	0
NSUN5	-0.139146	9.6051e-06	5.0175	0	0
BARX1	0.155972	9.64528e-06	5.01569	NA	NA
CD99L2	-0.114269	9.66667e-06	5.01472	0	0
LIPT2	-0.144071	9.7001e-06	5.01322	NA	NA
TSHZ2	-0.150184	9.72186e-06	5.01225	NA	NA
GALE	0.130058	9.74772e-06	5.0111	0	0
VPS13A	0.138758	9.78656e-06	5.00937	0	0
ARPM1	-0.149718	1.0059e-05	4.99745	NA	NA
MAP3K3	-0.120439	1.00783e-05	4.99661	0	0
PGGT1B	0.13828	1.01122e-05	4.99515	NA	NA
ACY1	0.111911	1.01124e-05	4.99514	0	0
ZNF431	-0.126777	1.01729e-05	4.99256	NA	NA
GALM	-0.122497	1.02227e-05	4.99044	0	0
IKBKG	-0.134357	1.02328e-05	4.99	NA	NA
SPACA4	0.137929	1.02457e-05	4.98946	NA	NA
BSG	0.123334	1.02494e-05	4.9893	0	0
KLRB1	-0.149573	1.02651e-05	4.98864	NA	NA
KLRG1	-0.138778	1.02694e-05	4.98846	NA	NA
CLPB	-0.143835	1.03157e-05	4.9865	NA	NA
LOC100130581	-0.144951	1.04023e-05	4.98287	NA	NA
ID1	0.138136	1.04872e-05	4.97934	0	0
SHISA2	0.15395	1.05389e-05	4.9772	NA	NA
GPR171	-0.155701	1.05556e-05	4.97652	NA	NA
SLC25A24	0.120754	1.0562e-05	4.97625	0	0
DNAJC15	0.134155	1.06396e-05	4.97307	0	0
ADAM6	-0.153278	1.06448e-05	4.97286	0	0
GPA33	0.102345	1.06897e-05	4.97103	NA	NA
MGAT4C	-0.099562	1.07531e-05	4.96846	NA	NA
ADA	-0.108487	1.07791e-05	4.96742	NA	NA
RNF166	-0.132987	1.07954e-05	4.96676	NA	NA
GAS8	0.117667	1.08102e-05	4.96617	0	0
PYGB	0.135397	1.0825e-05	4.96557	0	0
RAD54L	-0.117263	1.08503e-05	4.96456	0	0
GRB7	-0.158898	1.09182e-05	4.96185	0	0
RIN1	0.133068	1.09786e-05	4.95945	0	0
TTC24	-0.113303	1.10815e-05	4.9554	NA	NA
TSPO	0.137766	1.10976e-05	4.95477	0	0
CNOT6L	-0.134501	1.11162e-05	4.95404	0	0
ICOS	-0.143696	1.11351e-05	4.95331	NA	NA
KCTD17	-0.129433	1.11415e-05	4.95306	NA	NA
CRKL	-0.140963	1.11441e-05	4.95296	0	0
MEI1	-0.146504	1.11616e-05	4.95227	NA	NA
BPNT1	0.139675	1.11775e-05	4.95165	0	0
PPM1M	-0.133097	1.11872e-05	4.95128	0	0
FAM111A	-0.117288	1.11889e-05	4.95121	0	0
CD68	-0.140535	1.14417e-05	4.94151	0	0
SLC27A1	0.115124	1.15262e-05	4.93832	0	0
SMAD5	0.150872	1.17163e-05	4.93121	0.0309666	0.0309666
CBFA2T3	-0.100867	1.17605e-05	4.92957	NA	NA
NCOA1	-0.115817	1.17907e-05	4.92846	0	0
KCTD9	0.134728	1.17946e-05	4.92832	0	0
POT1	-0.145168	1.18157e-05	4.92754	NA	NA
RFK	0.140255	1.19219e-05	4.92365	0	0
CLEC7A	-0.148521	1.19383e-05	4.92306	NA	NA
ANKLE1	-0.119186	1.19631e-05	4.92216	NA	NA
RAP1A	-0.141678	1.19983e-05	4.92088	0	0
FRMD4A	-0.136314	1.20302e-05	4.91973	0	0
ERI3	-0.138587	1.20995e-05	4.91723	0	0
CSNK1E	0.127354	1.22124e-05	4.9132	0	0
CDCA5	-0.120326	1.24119e-05	4.90616	0	0
XPR1	0.129211	1.24306e-05	4.90551	0	0
RAD9B	-0.135662	1.24652e-05	4.9043	NA	NA
GCSH	0.127716	1.24802e-05	4.90378	NA	NA
IL1R1	-0.126696	1.2485e-05	4.90361	0	0
DAGLB	-0.132601	1.27147e-05	4.89569	NA	NA
SDK1	-0.139149	1.27504e-05	4.89448	0	0
PTPRS	-0.118283	1.27784e-05	4.89352	-0.0319961	0.0319961
PPA2	0.136509	1.28287e-05	4.89182	0	0
ABCF3	-0.126373	1.31134e-05	4.88229	0	0
TAF4	-0.138547	1.31549e-05	4.88091	0	0
TRIM32	0.141839	1.32865e-05	4.87659	NA	NA
SLCO3A1	-0.137116	1.32963e-05	4.87627	0	0
TOP3B	-0.13734	1.3414e-05	4.87244	NA	NA
TBX1	0.13983	1.34722e-05	4.87056	NA	NA
ABHD14A	0.12491	1.38145e-05	4.85966	NA	NA
CAPN10	0.131872	1.38205e-05	4.85948	NA	NA
DBF4	-0.12784	1.39602e-05	4.85511	0	0
CD1E	-0.108846	1.39934e-05	4.85408	NA	NA
SLC26A6	0.122712	1.40905e-05	4.85107	0	0
FLCN	-0.140465	1.42493e-05	4.84621	0	0
ELOVL6	0.137148	1.42645e-05	4.84574	0	0
LARP1	0.147606	1.43193e-05	4.84408	0	0
C14orf139	-0.104059	1.43406e-05	4.84343	NA	NA
CITED4	0.140317	1.45819e-05	4.83618	0	0
EVL	-0.12658	1.47398e-05	4.83151	0	0
YARS2	0.124245	1.47629e-05	4.83083	NA	NA
ZDHHC12	0.128312	1.47786e-05	4.83037	0	0
RDM1	-0.142041	1.47871e-05	4.83012	NA	NA
LEFTY1	0.149535	1.4877e-05	4.82748	NA	NA
ZNF862	-0.126852	1.48904e-05	4.82709	0	0
HIST1H2AC	0.13461	1.49015e-05	4.82677	0	0
GDPD5	-0.136753	1.49816e-05	4.82444	NA	NA
TIGD5	-0.145353	1.50538e-05	4.82235	NA	NA
ZNF705D	0.137426	1.52573e-05	4.81652	NA	NA
OCLN	0.121599	1.53762e-05	4.81315	0	0
AHCYL2	0.127265	1.53924e-05	4.81269	0	0
GPNMB	-0.133295	1.54166e-05	4.81201	0	0
ARHGEF6	-0.0885457	1.54621e-05	4.81073	NA	NA
C3orf31	0.129768	1.5488e-05	4.81	NA	NA
FAHD2B	-0.137432	1.55417e-05	4.8085	NA	NA
NCF4	-0.113775	1.56325e-05	4.80597	NA	NA
LOC113230	0.137719	1.5755e-05	4.80258	NA	NA
MOSC1	0.106151	1.57564e-05	4.80254	0	0
CTRC	-0.156378	1.58092e-05	4.80109	NA	NA
ANO10	0.130775	1.60004e-05	4.79587	0	0
MGAT5	0.143622	1.60247e-05	4.79521	NA	NA
B2M	-0.146795	1.61613e-05	4.79152	0	0
RNASE6	-0.143715	1.63787e-05	4.78572	NA	NA
DBR1	-0.140759	1.6436e-05	4.7842	NA	NA
SKIV2L2	0.147312	1.64729e-05	4.78323	0	0
SCML2	-0.128009	1.64795e-05	4.78306	NA	NA
POLL	0.129202	1.64996e-05	4.78253	0	0
GDPD4	0.144571	1.65354e-05	4.78159	NA	NA
RIN2	-0.126337	1.66982e-05	4.77733	0	0
SLC22A16	-0.110549	1.67736e-05	4.77537	NA	NA
TUBB3	0.133899	1.68462e-05	4.7735	0	0
ZNF101	-0.120532	1.68711e-05	4.77286	NA	NA
ARHGAP17	-0.126494	1.6906e-05	4.77196	0	0
CCDC116	-0.148769	1.69341e-05	4.77124	NA	NA
RNASEH2C	-0.142382	1.70064e-05	4.76939	0	0
RPL14	0.13758	1.70515e-05	4.76824	0	0
BTN3A2	-0.139826	1.70614e-05	4.76799	0	0
TMEM217	-0.140759	1.71266e-05	4.76633	NA	NA
ZNF398	-0.135532	1.71878e-05	4.76478	NA	NA
EEF1B2	0.129199	1.72002e-05	4.76447	0	0
TMEM141	0.128811	1.73831e-05	4.75987	0	0
CELA3A	-0.155655	1.75516e-05	4.75568	NA	NA
HMHA1	-0.108526	1.75861e-05	4.75483	0	0
RHOH	-0.11522	1.76657e-05	4.75287	NA	NA
EIF2C3	-0.115105	1.781e-05	4.74934	NA	NA
SPATA18	0.128653	1.78449e-05	4.74849	NA	NA
ZNF777	-0.136194	1.78474e-05	4.74842	NA	NA
CD200	-0.120384	1.78648e-05	4.748	NA	NA
RPS23	0.136137	1.78737e-05	4.74778	0	0
SF3B2	-0.135814	1.79218e-05	4.74662	0	0
FAM90A1	-0.138069	1.79274e-05	4.74648	NA	NA
RANBP1	-0.128156	1.79581e-05	4.74574	0	0
PAPD7	-0.135676	1.80177e-05	4.7443	0	0
EYS	0.15577	1.82076e-05	4.73975	NA	NA
UHRF2	0.13186	1.8217e-05	4.73952	0	0
GPRIN2	-0.140874	1.82431e-05	4.7389	NA	NA
RASGRP1	-0.1368	1.83609e-05	4.73611	NA	NA
TNFRSF1B	-0.13936	1.84292e-05	4.73449	0	0
DPEP2	-0.127404	1.86317e-05	4.72975	NA	NA
RPL4	0.13568	1.87579e-05	4.72682	0	0
PTF1A	-0.154876	1.87775e-05	4.72636	NA	NA
USP42	-0.143436	1.88992e-05	4.72356	NA	NA
STOM	-0.129761	1.89947e-05	4.72137	-0.0409139	0.0409139
ELOVL4	-0.117222	1.90309e-05	4.72054	NA	NA
LILRB1	-0.137621	1.91074e-05	4.7188	NA	NA
DYX1C1	0.128254	1.91214e-05	4.71848	NA	NA
IL17RD	0.13705	1.91744e-05	4.71728	NA	NA
SEC16A	0.12393	1.92414e-05	4.71576	0	0
ZNF48	-0.132347	1.92869e-05	4.71474	NA	NA
LOC401431	-0.10479	1.9334e-05	4.71368	NA	NA
NUMB	0.125879	1.93566e-05	4.71317	0	0
YTHDF1	-0.145301	1.94005e-05	4.71219	0	0
CECR1	-0.145251	1.94069e-05	4.71204	0	0
MYEOV	0.151264	1.95226e-05	4.70946	NA	NA
AMMECR1L	0.131226	1.95471e-05	4.70892	0	0
ZNF80	-0.152945	1.96117e-05	4.70749	NA	NA
RGS19	-0.125698	1.96363e-05	4.70694	NA	NA
GRID1	-0.0907143	2.01896e-05	4.69487	NA	NA
MRPL49	-0.14361	2.0468e-05	4.68893	0	0
TAPBPL	-0.147845	2.07015e-05	4.684	0	0
MED7	0.1371	2.08506e-05	4.68088	NA	NA
GP2	-0.15435	2.09274e-05	4.67929	NA	NA
ATP6V1F	-0.129874	2.121e-05	4.67346	0	0
MLKL	0.116898	2.1275e-05	4.67213	NA	NA
CLEC1A	-0.134512	2.15513e-05	4.66653	NA	NA
KIAA1755	-0.116278	2.15645e-05	4.66626	NA	NA
HLA-DPB2	-0.135585	2.15767e-05	4.66601	NA	NA
DYNC1LI1	0.13477	2.17124e-05	4.66329	0	0
TESK2	-0.105899	2.19849e-05	4.65788	NA	NA
FOXO1	0.141983	2.20437e-05	4.65672	0.0359312	0.0359312
TMBIM6	0.119466	2.21117e-05	4.65538	0	0
COG6	0.14046	2.21132e-05	4.65535	0	0
DVWA	0.141483	2.21326e-05	4.65497	NA	NA
RAB11FIP4	-0.133386	2.21693e-05	4.65425	0	0
KIF2C	-0.114757	2.28815e-05	4.64052	0	0
CDC14B	0.122156	2.3181e-05	4.63487	0	0
P2RX5	-0.112713	2.32492e-05	4.63359	NA	NA
C3orf52	0.128414	2.33992e-05	4.6308	NA	NA
WBSCR22	-0.136688	2.34444e-05	4.62996	0	0
RFX5	-0.140585	2.349e-05	4.62912	0	0
CLDN16	-0.131264	2.35837e-05	4.62739	NA	NA
LYN	-0.118764	2.37172e-05	4.62494	0	0
CLEC16A	-0.13001	2.39057e-05	4.6215	0	0
DYRK4	0.140979	2.3927e-05	4.62111	NA	NA
AACSL	0.139832	2.3932e-05	4.62102	NA	NA
DLD	-0.128294	2.3963e-05	4.62046	0	0
ZNF710	0.141181	2.39837e-05	4.62008	NA	NA
BCL7B	-0.140196	2.41535e-05	4.61702	0	0
2018-09-06	-0.103912	2.41768e-05	4.6166	0	0
RAD51L3	-0.132335	2.41893e-05	4.61638	NA	NA
SFTPB	0.126956	2.42056e-05	4.61608	NA	NA
ERGIC1	0.089972	2.42556e-05	4.61519	0	0
SLA2	-0.121177	2.42659e-05	4.615	NA	NA
RGNEF	0.109581	2.42948e-05	4.61449	0	0
C1orf59	-0.12244	2.43511e-05	4.61348	0	0
PLA2G1B	-0.152424	2.43653e-05	4.61323	NA	NA
LY96	-0.142639	2.43889e-05	4.61281	NA	NA
SGPP2	0.115124	2.44791e-05	4.61121	0	0
NKAP	-0.142333	2.44794e-05	4.6112	NA	NA
DNAJC8	-0.13582	2.46195e-05	4.60872	0	0
RPL15	0.132913	2.4634e-05	4.60847	0	0
PTPRH	0.117344	2.49765e-05	4.60247	NA	NA
EDAR	0.142005	2.5004e-05	4.60199	NA	NA
CBFA2T2	-0.124039	2.5311e-05	4.59669	0	0
WDR91	-0.113051	2.53693e-05	4.59569	0	0
TAB1	-0.119078	2.54867e-05	4.59369	0	0
EVX1	0.138399	2.55074e-05	4.59333	NA	NA
FPR3	-0.138077	2.55937e-05	4.59187	0	0
ADCY3	-0.131172	2.56349e-05	4.59117	0	0
C16orf75	-0.128021	2.56407e-05	4.59107	0	0
RIMBP2	0.0719723	2.57053e-05	4.58998	NA	NA
MYO7B	0.112489	2.58019e-05	4.58835	NA	NA
TMEM185A	-0.133619	2.58184e-05	4.58807	NA	NA
C20orf43	-0.137718	2.58861e-05	4.58693	0	0
LGTN	0.131842	2.60303e-05	4.58452	0	0
LTA4H	0.128532	2.65903e-05	4.57528	0.0274874	0.0274874
TRIP10	0.118583	2.66979e-05	4.57352	0	0
NOTCH2NL	-0.138429	2.67342e-05	4.57293	0	0
MAGEA3	-0.143817	2.67757e-05	4.57226	NA	NA
ANKMY1	0.134912	2.68867e-05	4.57046	NA	NA
RBM23	-0.140924	2.70827e-05	4.56731	0	0
KCTD8	0.124719	2.72153e-05	4.56519	NA	NA
FCGR2A	-0.136896	2.72264e-05	4.56501	0	0
RASSF7	0.125862	2.72279e-05	4.56499	0	0
BTN3A1	-0.140601	2.72789e-05	4.56417	0	0
PTPRCAP	-0.110082	2.73564e-05	4.56294	NA	NA
C1orf106	0.105222	2.74629e-05	4.56125	0	0
NPC2	-0.0934729	2.77184e-05	4.55723	0	0
AFF1	0.0923842	2.7734e-05	4.55699	0	0
IL22RA1	0.114657	2.77479e-05	4.55677	NA	NA
FAM109A	0.127214	2.77836e-05	4.55621	0	0
CD1B	-0.105056	2.83711e-05	4.54712	NA	NA
FAM190B	0.120338	2.87763e-05	4.54096	0	0
STK39	0.123001	2.88756e-05	4.53947	0	0
IKZF3	-0.14371	2.89378e-05	4.53854	NA	NA
CNN3	-0.115304	2.90632e-05	4.53666	0	0
PISD	-0.137709	2.92132e-05	4.53442	0	0
APOBEC3C	-0.116475	2.93445e-05	4.53247	0	0
FLJ42627	0.12576	2.93561e-05	4.5323	NA	NA
HAT1	-0.126806	2.96239e-05	4.52836	0	0
KPNA1	-0.133066	2.96342e-05	4.52821	-0.0284118	0.0284118
TMEM52	-0.134385	2.96923e-05	4.52736	NA	NA
ZCCHC9	0.128047	2.97236e-05	4.5269	NA	NA
COL15A1	-0.137742	2.99803e-05	4.52316	0	0
C9orf140	0.122866	2.99843e-05	4.52311	0	0
TACSTD2	-0.113137	3.03057e-05	4.51848	-0.00965042	0.00965042
GOLGA2	0.124841	3.03441e-05	4.51793	0	0
HKDC1	0.119172	3.04983e-05	4.51572	NA	NA
ELMO2	-0.109801	3.05236e-05	4.51536	0	0
C1orf128	-0.121116	3.05995e-05	4.51429	0	0
FOXO3B	-0.13777	3.06662e-05	4.51334	-0.0214605	0.0214605
GNAZ	-0.0989446	3.07749e-05	4.5118	NA	NA
MAN1A1	-0.132366	3.09649e-05	4.50913	0	0
OLFML2A	-0.130083	3.10004e-05	4.50863	0	0
NPR1	-0.114275	3.10007e-05	4.50863	NA	NA
TNFAIP8L2	-0.122872	3.10944e-05	4.50732	NA	NA
C7orf36	-0.132674	3.12629e-05	4.50497	NA	NA
ZKSCAN5	-0.128221	3.15703e-05	4.50072	NA	NA
MRPL11	-0.135339	3.16472e-05	4.49966	0	0
HINT1	0.127273	3.16992e-05	4.49895	0	0
SIGLEC15	0.150014	3.17818e-05	4.49782	NA	NA
TFF1	0.143069	3.19738e-05	4.49521	NA	NA
C1R	-0.116268	3.20614e-05	4.49402	0	0
MSH3	0.142524	3.21294e-05	4.4931	NA	NA
LFNG	0.131272	3.21845e-05	4.49235	0	0
ALG14	0.127902	3.22054e-05	4.49207	NA	NA
HOXB6	0.114422	3.2213e-05	4.49197	NA	NA
CHML	0.136866	3.23922e-05	4.48956	0	0
TRAF3IP2	0.126804	3.24273e-05	4.48909	0	0
DUOXA1	0.0912559	3.24292e-05	4.48906	NA	NA
ZNF498	-0.139777	3.24612e-05	4.48863	NA	NA
SIGIRR	0.128461	3.24744e-05	4.48846	0	0
C12orf29	0.133793	3.30621e-05	4.48067	NA	NA
C10orf110	0.104435	3.31028e-05	4.48014	NA	NA
SPDEF	0.0778458	3.32284e-05	4.47849	NA	NA
BACH2	-0.133195	3.32582e-05	4.4781	NA	NA
FCRL6	-0.14602	3.35128e-05	4.47479	NA	NA
RNF216	-0.12217	3.3826e-05	4.47075	0	0
FLJ39582	-0.14686	3.38295e-05	4.4707	NA	NA
PLEC	0.12347	3.38605e-05	4.47031	0	0
NIPBL	-0.133706	3.38688e-05	4.4702	-0.00316585	0.00316585
SNAPC5	-0.133609	3.41059e-05	4.46717	NA	NA
RAB14	0.134785	3.41321e-05	4.46684	0	0
RNPEPL1	0.127012	3.45435e-05	4.46163	0	0
PDK2	-0.113785	3.47072e-05	4.45958	0	0
RSL24D1	0.145881	3.47348e-05	4.45924	0	0
B3GNT3	0.10532	3.49473e-05	4.45659	0	0
SMC1A	-0.130547	3.49561e-05	4.45648	0	0
ZNF470	0.111703	3.49573e-05	4.45646	NA	NA
NAGPA	-0.130634	3.52148e-05	4.45327	NA	NA
SLC30A2	-0.114598	3.52177e-05	4.45324	NA	NA
WDR36	0.137566	3.53463e-05	4.45166	0	0
CECR5	-0.128754	3.54168e-05	4.45079	0	0
LOC152217	-0.13523	3.56883e-05	4.44747	NA	NA
UTP15	0.131404	3.57951e-05	4.44618	NA	NA
RNF14	0.114191	3.58264e-05	4.4458	0	0
LPAR5	-0.101603	3.6019e-05	4.44347	0	0
SERPINB5	0.107445	3.62004e-05	4.44129	0	0
C2orf48	-0.134004	3.62495e-05	4.4407	NA	NA
CD86	-0.135533	3.63313e-05	4.43972	NA	NA
ZIC3	-0.127065	3.63624e-05	4.43935	NA	NA
CHD1L	0.121529	3.63833e-05	4.4391	0	0
ZNF770	0.126031	3.64234e-05	4.43862	0	0
TXK	-0.12669	3.64756e-05	4.438	NA	NA
LOC728819	-0.13721	3.65648e-05	4.43694	NA	NA
PAPPA2	0.152066	3.67543e-05	4.43469	NA	NA
SLC39A10	0.114908	3.68234e-05	4.43388	0	0
CCDC127	-0.1356	3.70497e-05	4.43122	NA	NA
SFTPC	-0.146179	3.70581e-05	4.43112	NA	NA
SNX1	-0.0897091	3.72226e-05	4.42919	0	0
UBE2D3	0.138385	3.76601e-05	4.42412	0	0
CCNB1IP1	0.1328	3.78059e-05	4.42244	0	0
KIAA0406	-0.143367	3.78176e-05	4.42231	0	0
PNPLA5	-0.139281	3.80646e-05	4.41948	NA	NA
TMEM138	-0.135983	3.83598e-05	4.41612	NA	NA
SLC16A4	0.100195	3.84116e-05	4.41554	NA	NA
KDM1B	0.130032	3.84596e-05	4.415	0	0
GNPAT	0.130164	3.84792e-05	4.41477	0	0
IFNGR1	-0.136443	3.853e-05	4.4142	-0.0470087	0.0470087
PARP3	0.126605	3.85338e-05	4.41416	0	0
ZNF707	-0.137582	3.86936e-05	4.41236	NA	NA
OSTM1	-0.115508	3.8703e-05	4.41226	0	0
DYSF	-0.115994	3.89019e-05	4.41003	-0.0157799	0.0157799
DNMBP	0.119312	3.89928e-05	4.40902	0	0
DOK2	-0.12972	3.91466e-05	4.40731	NA	NA
CCR8	-0.141395	3.92849e-05	4.40577	NA	NA
IFI30	-0.137851	3.93086e-05	4.40551	0	0
XKRX	0.130542	3.93849e-05	4.40467	NA	NA
OR11L1	0.149006	3.95949e-05	4.40236	NA	NA
PILRA	-0.138903	3.98392e-05	4.39969	NA	NA
PFKP	0.116353	3.99274e-05	4.39873	0	0
ALKBH3	-0.137328	4.001e-05	4.39783	NA	NA
SFRS12IP1	0.138106	4.0163e-05	4.39617	0	0
PCM1	0.130046	4.04058e-05	4.39356	0	0
MCAM	-0.120158	4.0526e-05	4.39227	0	0
ZNF322B	0.148002	4.06438e-05	4.39101	NA	NA
ARPC3	0.129854	4.09421e-05	4.38783	0	0
TMEM30B	0.100526	4.11621e-05	4.3855	0	0
PRKAR1A	0.119381	4.14732e-05	4.38223	0	0
CEP68	-0.1201	4.15677e-05	4.38124	0	0
GNL1	-0.12729	4.159e-05	4.38101	0	0
EXOC8	0.129764	4.16816e-05	4.38006	NA	NA
LOC149620	-0.147966	4.21286e-05	4.37542	NA	NA
BST1	-0.128109	4.2186e-05	4.37483	NA	NA
C21orf122	-0.129736	4.23006e-05	4.37365	NA	NA
NR5A2	-0.11491	4.25241e-05	4.37137	NA	NA
THEMIS	-0.124393	4.25275e-05	4.37133	NA	NA
ARL5C	-0.109219	4.26726e-05	4.36985	NA	NA
CCDC104	0.107651	4.27706e-05	4.36885	0	0
FAM20A	-0.120295	4.29495e-05	4.36704	0	0
SPHAR	0.127402	4.29606e-05	4.36693	NA	NA
CEL	-0.148664	4.30437e-05	4.36609	NA	NA
TTC7A	-0.113518	4.33918e-05	4.36259	0	0
CPXM2	-0.134224	4.3608e-05	4.36043	0	0
MAF1	-0.13477	4.37364e-05	4.35916	0	0
IBTK	0.127189	4.37598e-05	4.35892	0	0
ARRDC5	-0.0886815	4.38942e-05	4.35759	NA	NA
WIPF3	-0.134919	4.39606e-05	4.35694	NA	NA
CCDC60	0.144959	4.40192e-05	4.35636	NA	NA
ZNF749	0.12405	4.41146e-05	4.35542	NA	NA
RGL4	-0.118562	4.42286e-05	4.3543	NA	NA
C20orf108	0.10765	4.4279e-05	4.3538	0	0
ARSD	0.11924	4.43185e-05	4.35342	0	0
RG9MTD2	0.13362	4.48168e-05	4.34856	NA	NA
TMIGD2	-0.111295	4.50708e-05	4.34611	NA	NA
FCRL1	-0.140492	4.5152e-05	4.34532	NA	NA
NLRP9	0.122857	4.51734e-05	4.34512	NA	NA
AGR2	0.127979	4.53484e-05	4.34344	0	0
ZNF212	-0.126183	4.53846e-05	4.34309	NA	NA
C3orf19	0.136594	4.54551e-05	4.34242	NA	NA
LOC401052	0.130251	4.56361e-05	4.34069	NA	NA
CHCHD3	-0.126275	4.56513e-05	4.34055	0	0
TRAPPC3	-0.129834	4.57169e-05	4.33992	0	0
FAAH	0.0914894	4.59882e-05	4.33735	0	0
ANKS4B	0.0903876	4.62935e-05	4.33448	NA	NA
IL27RA	-0.137287	4.64424e-05	4.33309	0	0
GTPBP5	-0.131689	4.65422e-05	4.33215	NA	NA
URM1	0.126472	4.68439e-05	4.32935	0	0
SLC2A14	0.11143	4.70966e-05	4.32701	NA	NA
IFFO1	-0.0897128	4.71616e-05	4.32641	NA	NA
GNPNAT1	0.117175	4.74806e-05	4.32348	0	0
HIVEP2	-0.13427	4.7531e-05	4.32302	0	0
PTBP1	0.102928	4.76002e-05	4.32239	0	0
DNASE2	-0.134142	4.77398e-05	4.32112	0	0
NAGA	-0.132358	4.79002e-05	4.31966	0	0
ABHD4	-0.131686	4.80061e-05	4.3187	0	0
C7orf42	-0.132228	4.81152e-05	4.31772	0	0
PRELP	-0.138609	4.82803e-05	4.31623	0	0
RINT1	-0.136376	4.83358e-05	4.31573	NA	NA
TMC5	0.11515	4.8392e-05	4.31523	0	0
EIF3M	0.13469	4.84386e-05	4.31481	0.00931155	0.00931155
CXADR	-0.129031	4.85417e-05	4.31389	0	0
PRRC1	0.122864	4.87216e-05	4.31228	0	0
CCL11	-0.136191	4.90849e-05	4.30905	NA	NA
CCDC125	0.0991335	4.91706e-05	4.30829	NA	NA
LOC100009676	-0.13216	4.92462e-05	4.30763	NA	NA
HLA-B	-0.139633	4.92791e-05	4.30734	0	0
TBCCD1	-0.121011	4.96788e-05	4.30383	NA	NA
NOSTRIN	0.119502	4.97788e-05	4.30296	NA	NA
CTBP2	0.115178	4.97951e-05	4.30281	0	0
FAM89A	0.121112	5.0584e-05	4.29599	NA	NA
RPL10A	0.123348	5.05868e-05	4.29596	0	0
BHLHE41	-0.111244	5.06811e-05	4.29515	0	0
NASP	-0.102544	5.07646e-05	4.29444	0	0
CDH11	-0.125983	5.14821e-05	4.28834	0	0
TEX10	0.117142	5.16949e-05	4.28655	0	0
PTK2B	-0.110251	5.219e-05	4.28241	0	0
VPS8	-0.128552	5.2218e-05	4.28218	0	0
MCM8	-0.118757	5.23483e-05	4.2811	0	0
ARHGEF17	-0.10851	5.24673e-05	4.28011	0	0
PDK4	0.129538	5.259e-05	4.2791	0	0
CIB2	-0.128722	5.26568e-05	4.27855	NA	NA
MGAT1	-0.122918	5.30746e-05	4.27511	0	0
RPS6	0.13338	5.31761e-05	4.27428	0	0
PLXDC2	-0.122296	5.32375e-05	4.27378	0	0
FITM2	-0.127478	5.34052e-05	4.27242	NA	NA
SNX22	-0.104468	5.34952e-05	4.27169	NA	NA
MAGEA6	-0.138308	5.40662e-05	4.26707	NA	NA
PLSCR4	-0.121366	5.41815e-05	4.26615	0	0
ROD1	0.0999522	5.4526e-05	4.2634	0	0
PHC2	0.120903	5.45291e-05	4.26337	0.0239983	0.0239983
ZDHHC4	-0.131084	5.46182e-05	4.26266	0	0
RPL23AP53	0.134084	5.47781e-05	4.26139	NA	NA
NAPG	0.138397	5.52234e-05	4.25788	0	0
BTLA	-0.13924	5.53022e-05	4.25726	NA	NA
FPGS	0.131398	5.5547e-05	4.25534	0	0
DGCR6L	-0.129934	5.59279e-05	4.25237	-0.0107572	0.0107572
DDX31	0.126086	5.62711e-05	4.24971	NA	NA
RBM47	0.0961825	5.66505e-05	4.2468	0	0
HARS	0.129481	5.66522e-05	4.24678	0	0
WTIP	-0.110767	5.68296e-05	4.24543	NA	NA
GANAB	-0.132241	5.69763e-05	4.24431	0	0
TBC1D10A	-0.12481	5.71108e-05	4.24328	0	0
CDC45	-0.109357	5.72334e-05	4.24235	0	0
C22orf28	-0.134021	5.72701e-05	4.24207	0	0
ZDHHC9	0.114218	5.7273e-05	4.24205	0	0
SARS	0.136384	5.72811e-05	4.24199	0	0
GPX7	-0.126393	5.7502e-05	4.24032	0	0
AMZ2P1	-0.116656	5.78998e-05	4.23732	NA	NA
CPAMD8	-0.134081	5.79623e-05	4.23685	NA	NA
TCERG1L	-0.096231	5.79761e-05	4.23675	NA	NA
HNRNPA1L2	0.122681	5.80397e-05	4.23628	0	0
PNRC1	-0.128823	5.86512e-05	4.23172	-0.0208796	0.0208796
SYCN	-0.144726	5.93394e-05	4.22666	NA	NA
PARM1	0.104602	5.94684e-05	4.22571	0	0
C20orf11	-0.131276	5.96615e-05	4.22431	0	0
ING3	-0.12474	5.97014e-05	4.22402	NA	NA
CYP27B1	0.146978	6.00173e-05	4.22172	NA	NA
LOC202781	-0.129385	6.01594e-05	4.2207	NA	NA
UBOX5	-0.135922	6.05016e-05	4.21823	NA	NA
TYW3	0.130412	6.0572e-05	4.21773	NA	NA
TKT	0.128967	6.09278e-05	4.21518	0	0
DDO	-0.107251	6.10745e-05	4.21414	NA	NA
PRSS3	-0.143275	6.11401e-05	4.21367	NA	NA
MFN1	-0.118144	6.13856e-05	4.21193	0	0
MACROD2	-0.143092	6.15378e-05	4.21086	NA	NA
VSIG2	0.122062	6.17315e-05	4.20949	NA	NA
THTPA	-0.105021	6.19194e-05	4.20817	NA	NA
GUF1	0.135469	6.19589e-05	4.2079	0	0
PALLD	-0.130755	6.20564e-05	4.20721	0	0
HN1L	0.10243	6.23434e-05	4.20521	0	0
MAGOH	-0.119575	6.26193e-05	4.20329	0	0
C12orf65	-0.10695	6.30097e-05	4.20059	NA	NA
WTAP	-0.126102	6.33948e-05	4.19795	0	0
NUP210	-0.117972	6.345e-05	4.19757	0	0
KCTD12	-0.138211	6.3517e-05	4.19711	0	0
GGCT	-0.123773	6.37611e-05	4.19544	0	0
IFT80	-0.128953	6.37753e-05	4.19535	0	0
SCAMP1	0.119174	6.43705e-05	4.19131	0	0
PCNA	-0.112266	6.44029e-05	4.19109	0	0
LOC399815	-0.134786	6.44055e-05	4.19108	NA	NA
CHN2	-0.122476	6.46493e-05	4.18944	NA	NA
NIPA1	0.120812	6.48359e-05	4.18818	0	0
C1orf212	-0.130943	6.55888e-05	4.18317	0	0
FMR1	-0.128941	6.56009e-05	4.18309	0	0
THAP6	0.129385	6.56522e-05	4.18275	NA	NA
CSGALNACT2	-0.118845	6.63496e-05	4.17816	0	0
GABRR1	0.143721	6.69038e-05	4.17455	NA	NA
LOC728743	-0.122893	6.71175e-05	4.17316	NA	NA
CPA1	-0.144019	6.71287e-05	4.17309	NA	NA
ZNF673	-0.132742	6.74467e-05	4.17104	NA	NA
TNS1	-0.116111	6.81674e-05	4.16642	0	0
DEFB129	0.146441	6.8403e-05	4.16492	NA	NA
NAA35	0.124975	6.84193e-05	4.16482	NA	NA
PSAP	-0.128661	6.85486e-05	4.164	0	0
MSN	-0.104043	6.86666e-05	4.16325	0	0
ISM1	0.133103	6.95618e-05	4.15763	NA	NA
CYTH4	-0.117237	6.95952e-05	4.15742	NA	NA
KIAA1217	-0.0987786	6.971e-05	4.15671	0	0
C6orf64	-0.126975	7.00483e-05	4.1546	NA	NA
SAMSN1	-0.12711	7.02195e-05	4.15354	NA	NA
ANKRD26P1	0.134936	7.0314e-05	4.15296	NA	NA
DEPDC5	-0.122272	7.10605e-05	4.14837	NA	NA
LARS2	0.115804	7.1218e-05	4.14741	NA	NA
TMEM41A	-0.115441	7.13172e-05	4.14681	0	0
FOXP3	-0.137647	7.17561e-05	4.14414	NA	NA
SEC61B	0.119424	7.1844e-05	4.14361	0	0
CRYL1	0.0991534	7.27906e-05	4.13792	0	0
CALU	-0.114928	7.28379e-05	4.13764	0	0
RPE	0.132602	7.29505e-05	4.13697	0	0
PTGS1	-0.120771	7.30853e-05	4.13617	0	0
CEACAM6	0.116037	7.32047e-05	4.13546	0	0
PTPN7	-0.0995907	7.38955e-05	4.13138	NA	NA
FOSL2	-0.117127	7.41199e-05	4.13007	0	0
BCYRN1	0.147016	7.41835e-05	4.12969	NA	NA
IL21R	-0.0956057	7.43606e-05	4.12866	NA	NA
P2RY8	-0.0876965	7.46212e-05	4.12714	NA	NA
FFAR1	-0.131742	7.47869e-05	4.12617	NA	NA
PRPF8	-0.133277	7.48943e-05	4.12555	0	0
NOL6	0.12938	7.50892e-05	4.12442	0	0
XCL1	-0.133392	7.52566e-05	4.12346	NA	NA
TICAM1	0.119469	7.5506e-05	4.12202	0	0
MCM6	-0.108569	7.55572e-05	4.12172	0	0
GOLGA6C	0.142266	7.5838e-05	4.12011	NA	NA
WFS1	0.12844	7.62032e-05	4.11803	0	0
GIMAP2	-0.118483	7.63227e-05	4.11735	NA	NA
TOM1L1	0.120275	7.66165e-05	4.11568	0	0
EEF2K	-0.125646	7.66856e-05	4.11529	0	0
ZDHHC7	0.120754	7.67033e-05	4.11519	0	0
HS6ST1	-0.11737	7.68603e-05	4.1143	0	0
MCCC1	-0.136058	7.69158e-05	4.11398	0	0
TMEM9B	0.105981	7.7028e-05	4.11335	0	0
RNASEH2B	-0.102034	7.7244e-05	4.11213	NA	NA
DNTT	-0.106127	7.73874e-05	4.11133	NA	NA
CLDN6	-0.12144	7.74393e-05	4.11104	NA	NA
RABGEF1	-0.133981	7.81407e-05	4.10712	0	0
HLA-DQA1	-0.133107	7.82682e-05	4.10641	0	0
AKAP1	0.110806	7.84833e-05	4.10522	0	0
LRRC47	-0.122676	7.8501e-05	4.10513	0	0
HTRA2	-0.125112	7.85264e-05	4.10498	NA	NA
LOC148413	-0.129086	7.87338e-05	4.10384	NA	NA
PNMA3	-0.0986412	7.88773e-05	4.10305	NA	NA
BEND6	-0.0856131	7.89161e-05	4.10283	NA	NA
BCAR1	0.116579	7.91073e-05	4.10178	0	0
EIF4E2	0.129245	7.9132e-05	4.10165	0	0
TLR1	-0.1257	7.91907e-05	4.10133	NA	NA
LOC644538	-0.116472	7.92216e-05	4.10116	NA	NA
GTF2E2	0.124218	7.92728e-05	4.10088	0	0
NXPH4	-0.134596	7.93952e-05	4.10021	NA	NA
AMIGO2	0.131127	7.94879e-05	4.0997	0	0
RPL31	0.130946	8.01475e-05	4.09611	0	0
ARFIP2	0.103909	8.02969e-05	4.0953	0	0
PXN	0.127254	8.04926e-05	4.09424	0	0
TXN	0.12587	8.14497e-05	4.08911	0	0
GIMAP5	-0.12473	8.22863e-05	4.08467	0	0
LOC100303728	-0.109872	8.24345e-05	4.08389	NA	NA
SPC25	-0.109595	8.27638e-05	4.08216	NA	NA
C10orf76	0.134094	8.33144e-05	4.07928	NA	NA
TOPBP1	-0.112616	8.34657e-05	4.07849	0	0
S100A10	0.116341	8.42991e-05	4.07418	0	0
ABHD15	-0.126924	8.48819e-05	4.07118	NA	NA
MAX	-0.119325	8.5818e-05	4.06642	0	0
CADM1	-0.11225	8.59119e-05	4.06595	0	0
KLF8	-0.118078	8.6043e-05	4.06528	NA	NA
GOLGA4	0.116422	8.63949e-05	4.06351	0	0
CDK2AP2	0.126817	8.64117e-05	4.06343	0	0
COL21A1	-0.137317	8.64503e-05	4.06323	NA	NA
CD1A	-0.102222	8.65399e-05	4.06278	NA	NA
NLGN2	-0.07075	8.68497e-05	4.06123	0	0
THAP7	-0.13468	8.72906e-05	4.05903	NA	NA
BRD2	0.131324	8.79082e-05	4.05597	0	0
TIMM22	-0.121185	8.82295e-05	4.05439	NA	NA
RNF167	-0.130895	8.90119e-05	4.05055	-0.0167859	0.0167859
VN1R5	0.131265	8.91853e-05	4.04971	NA	NA
SPA17	0.126684	8.9261e-05	4.04934	NA	NA
PSMA7	-0.124093	8.92821e-05	4.04924	0	0
ZNF281	0.118631	8.93841e-05	4.04874	NA	NA
TRRAP	-0.133724	8.97739e-05	4.04685	0	0
HIBADH	-0.10947	9.02015e-05	4.04479	0	0
SPI1	-0.123128	9.03848e-05	4.0439	0	0
F8A1	-0.130511	9.07416e-05	4.04219	NA	NA
KC6	0.12807	9.10088e-05	4.04092	NA	NA
SELV	0.134459	9.10642e-05	4.04065	NA	NA
PPP1R13L	0.104642	9.13229e-05	4.03942	0	0
RASGRP2	-0.0797603	9.13537e-05	4.03927	NA	NA
GCC1	-0.128384	9.15361e-05	4.03841	0	0
FAM126B	0.115473	9.20005e-05	4.03621	NA	NA
MYO10	0.0957255	9.20926e-05	4.03578	0	0
ABI3	-0.129263	9.24508e-05	4.03409	NA	NA
GRAMD3	-0.0982498	9.24694e-05	4.034	0	0
CELA2A	-0.142456	9.25216e-05	4.03376	NA	NA
GCLC	-0.12776	9.29806e-05	4.03161	0	0
PCDHGB8P	0.131875	9.32055e-05	4.03056	NA	NA
NPTXR	-0.113239	9.34288e-05	4.02952	0	0
APEH	0.119227	9.36602e-05	4.02844	0	0
THSD1P1	0.122204	9.37709e-05	4.02793	NA	NA
ERCC4	-0.124723	9.39194e-05	4.02724	NA	NA
PAX8	0.0727587	9.42918e-05	4.02553	NA	NA
PODN	-0.126219	9.42929e-05	4.02552	0	0
EXT2	-0.130821	9.44447e-05	4.02482	0	0
PCIF1	-0.125091	9.49151e-05	4.02266	0	0
UBE2C	-0.11423	9.51254e-05	4.0217	0	0
SLAMF6	-0.122987	9.52158e-05	4.02129	NA	NA
SLC46A2	0.119573	9.52989e-05	4.02091	NA	NA
ITGA9	-0.106225	9.57088e-05	4.01905	NA	NA
PARVG	-0.0788774	9.61907e-05	4.01687	NA	NA
LOC729991	-0.130233	9.62401e-05	4.01664	NA	NA
SPN	-0.0590682	9.6945e-05	4.01347	NA	NA
SHISA3	0.141364	9.70778e-05	4.01288	NA	NA
DBNL	-0.125689	9.72141e-05	4.01227	0	0
PTMA	0.100766	9.76794e-05	4.0102	0	0
NR1I2	0.0971543	9.79726e-05	4.0089	NA	NA
C15orf17	0.0979866	9.80181e-05	4.00869	0	0
C8orf79	0.112427	9.80531e-05	4.00854	NA	NA
SMCR7	-0.0978142	9.83215e-05	4.00735	NA	NA
UTP14C	0.128307	9.83774e-05	4.0071	0	0
ATG10	0.131698	9.84021e-05	4.007	NA	NA
FGD4	0.109022	9.88227e-05	4.00514	0	0
LOC284551	-0.103695	9.88691e-05	4.00494	NA	NA
ADAMTS1	-0.129332	9.93253e-05	4.00294	0	0
DERL3	-0.13522	9.96711e-05	4.00143	0	0
BCL2L1	-0.123742	9.99314e-05	4.0003	0	0
PLCB4	0.114474	9.99729e-05	4.00012	0	0
DGKD	0.116802	0.000100152	3.99934	0	0
GDF11	-0.120791	0.000100525	3.99772	NA	NA
PTPN22	-0.110325	0.000100546	3.99763	NA	NA
ERP27	-0.119238	0.000100846	3.99634	NA	NA
CR1	-0.125827	0.00010099	3.99572	NA	NA
SLC45A4	0.123502	0.000101041	3.9955	0	0
ANKHD1-EIF4EBP3	0.122328	0.000101195	3.99484	0	0
SFRS13B	-0.105026	0.000101421	3.99387	NA	NA
DUS4L	-0.133511	0.000101888	3.99188	NA	NA
PCBP3	-0.0919156	0.000101911	3.99178	NA	NA
C17orf44	-0.130746	0.000101963	3.99156	NA	NA
ALDH18A1	0.114688	0.000102556	3.98904	0	0
PIK3IP1	-0.113934	0.000102682	3.98851	0	0
SYNE2	-0.120437	0.000102872	3.9877	-0.0397235	0.0397235
RAD51C	-0.127381	0.000103136	3.98659	NA	NA
PDAP1	-0.135435	0.000103264	3.98605	0	0
ZNF321	0.106205	0.000103393	3.98551	NA	NA
HDHD3	0.101011	0.000103881	3.98346	0	0
FAM54A	-0.109548	0.000104315	3.98165	NA	NA
LOC148709	-0.127276	0.000104325	3.98161	NA	NA
IFT52	-0.124829	0.000105722	3.97584	0	0
EIF2B5	-0.122497	0.000106448	3.97286	0	0
HHATL	0.137947	0.000106685	3.9719	NA	NA
TFPI2	0.137425	0.000107996	3.96659	NA	NA
OR52N4	-0.131364	0.000108118	3.9661	NA	NA
JHDM1D	0.117457	0.00010828	3.96545	0	0
ATP13A4	-0.0857349	0.000108331	3.96525	NA	NA
DKFZP434L187	0.129111	0.000108511	3.96452	NA	NA
IGJ	-0.134221	0.000108614	3.96411	0	0
SLC36A4	-0.129783	0.00010898	3.96265	NA	NA
NCK1	-0.116742	0.000109419	3.96091	0	0
STK38	-0.108496	0.000109483	3.96066	0	0
POMZP3	-0.129136	0.000109779	3.95948	NA	NA
C14orf39	0.115453	0.000110086	3.95827	NA	NA
RGS20	0.0960994	0.000110627	3.95614	NA	NA
NRG3	0.0988803	0.000110737	3.95571	NA	NA
TDRD3	0.129912	0.000110858	3.95523	NA	NA
LOC340357	0.121179	0.00011148	3.9528	NA	NA
KLF13	-0.115296	0.000111576	3.95243	0	0
WDR81	-0.101191	0.000111623	3.95225	0	0
FOXO3	-0.127909	0.000111942	3.95101	0	0
PRAF2	-0.107232	0.000112932	3.94718	0	0
HTATSF1	-0.0958281	0.000113215	3.9461	0	0
CLDN1	-0.118751	0.000113391	3.94542	0	0
MRE11A	-0.112005	0.000113506	3.94498	NA	NA
WFDC10B	0.129766	0.000113885	3.94353	NA	NA
MORC2	-0.123477	0.000114341	3.9418	0	0
HNRNPC	0.115581	0.000114606	3.94079	0	0
CD1D	-0.10811	0.000115075	3.93902	NA	NA
FBXO10	0.102199	0.000115113	3.93888	NA	NA
NMNAT3	-0.126177	0.000115201	3.93854	NA	NA
PEX11B	0.122571	0.000115408	3.93777	0	0
FNBP1L	0.110259	0.000115493	3.93744	0	0
DCP1B	0.11004	0.000115614	3.93699	NA	NA
PFN4	-0.134185	0.000116043	3.93538	NA	NA
REG1A	-0.137017	0.000116208	3.93477	NA	NA
TRIM24	-0.121756	0.000116874	3.93228	0	0
RAB4A	0.112597	0.000116939	3.93204	0	0
CYB5R2	0.123023	0.000116976	3.9319	NA	NA
EFNA2	-0.105858	0.0001175	3.92996	NA	NA
ATG12	0.127889	0.000117519	3.92989	NA	NA
DNAJC21	-0.119876	0.000117818	3.92879	0	0
LOC285419	0.135061	0.000117829	3.92875	NA	NA
C7orf28B	-0.13076	0.000117831	3.92874	0	0
NPNT	0.0926731	0.000118211	3.92734	0	0
CD180	-0.112756	0.000118414	3.9266	NA	NA
UBXN10	0.122864	0.000119045	3.92429	NA	NA
CTSS	-0.120708	0.000120009	3.92079	0	0
NCAPH	-0.104502	0.00012014	3.92031	0	0
ZNF107	-0.113196	0.000120305	3.91972	NA	NA
C9orf86	0.11777	0.000120456	3.91917	0.028749	0.028749
IL20RA	0.115769	0.000121125	3.91676	0	0
NCAPG2	-0.115109	0.000121525	3.91533	0	0
TFAP2D	0.137595	0.000121733	3.91459	NA	NA
CAPZA2	-0.136549	0.000121734	3.91459	0	0
TPP2	0.117827	0.000122233	3.91281	0	0
KRT222	0.117547	0.000123237	3.90926	NA	NA
CHP2	-0.130203	0.000123668	3.90774	NA	NA
TFE3	-0.116785	0.000124298	3.90554	0	0
C3AR1	-0.125431	0.000124394	3.9052	NA	NA
C12orf36	0.119668	0.000124618	3.90442	NA	NA
RPS18	0.114904	0.000124995	3.90311	0	0
A2LD1	0.126586	0.00012552	3.90129	NA	NA
KIF18B	-0.107511	0.00012581	3.90029	0	0
EFNB2	0.121358	0.000125871	3.90007	0	0
CCDC64B	0.111693	0.000125874	3.90007	0	0
INTU	0.128523	0.000125974	3.89972	NA	NA
FAM198A	-0.118407	0.000126129	3.89918	NA	NA
HCG9	0.125093	0.000126152	3.89911	NA	NA
MS4A6A	-0.125977	0.000126475	3.89799	0	0
PRSS21	-0.12606	0.000126522	3.89783	NA	NA
ST8SIA2	-0.131664	0.000127711	3.89377	NA	NA
ELMO3	0.108299	0.000127862	3.89326	0	0
ATP8B1	0.105422	0.000128233	3.892	0	0
FBXO48	-0.12211	0.000128347	3.89161	NA	NA
GIP	0.120877	0.000129139	3.88894	NA	NA
NLGN4X	-0.104429	0.000129147	3.88891	NA	NA
GLCCI1	-0.10439	0.00012937	3.88817	0	0
RAD17	0.120151	0.000129521	3.88766	NA	NA
IL34	-0.137459	0.000129753	3.88688	NA	NA
RPL18	0.123911	0.000129846	3.88657	0	0
C5orf52	0.121162	0.000130002	3.88605	NA	NA
IL1RL2	-0.114174	0.000131462	3.8812	NA	NA
WDFY4	-0.0971299	0.000132592	3.87748	NA	NA
C3orf34	-0.118972	0.000132798	3.87681	NA	NA
TMX4	0.114506	0.000132835	3.87669	0	0
BRMS1L	-0.118298	0.00013376	3.87367	NA	NA
GBGT1	-0.114419	0.000134094	3.87259	NA	NA
FTSJ3	-0.1289	0.000134461	3.8714	0	0
CCNE1	-0.131605	0.000134518	3.87122	NA	NA
FAM86B2	0.131582	0.000134769	3.87041	NA	NA
GPR137C	-0.099096	0.00013553	3.86796	NA	NA
CXXC4	0.102645	0.000135962	3.86658	NA	NA
FCF1	-0.124985	0.000136067	3.86625	0	0
HCK	-0.129572	0.00013657	3.86464	0	0
SLCO5A1	-0.112018	0.000136669	3.86433	NA	NA
NOTCH2	-0.125458	0.000136699	3.86423	0	0
ANKRD37	0.125219	0.0001373	3.86233	NA	NA
NIN	-0.0993771	0.000137418	3.86196	0	0
C1orf144	-0.115887	0.000137697	3.86108	0	0
PPP2R3B	-0.106528	0.000138231	3.85939	NA	NA
TNFRSF8	-0.123268	0.000138434	3.85876	NA	NA
ZNF841	0.128788	0.000138564	3.85835	NA	NA
PLS1	0.0896007	0.000140128	3.85347	0	0
SLIT2	-0.125075	0.00014015	3.85341	NA	NA
EIF3B	-0.117869	0.000140493	3.85235	0	0
DNMT1	-0.114166	0.000140613	3.85197	0	0
USP54	0.0950304	0.000141449	3.8494	0	0
SCOC	0.113974	0.000141904	3.84801	0	0
ALG5	0.120652	0.000142356	3.84662	0	0
INSC	0.134072	0.000143225	3.84398	NA	NA
SMC1B	-0.115417	0.000143467	3.84325	NA	NA
EAF1	0.125036	0.000143784	3.84229	0	0
CCDC80	-0.109589	0.000144404	3.84042	0	0
CCL21	-0.137914	0.000145067	3.83843	0	0
EEFSEC	-0.123814	0.00014534	3.83761	NA	NA
SPATA5	0.1236	0.000145528	3.83705	NA	NA
CDC16	0.127094	0.000146128	3.83527	0	0
S100A14	0.109068	0.000146241	3.83493	0	0
ATOH8	0.107949	0.000146354	3.8346	NA	NA
ACR	-0.131033	0.000147293	3.83182	NA	NA
SPERT	0.125932	0.000147521	3.83115	NA	NA
ESR2	-0.129327	0.000147867	3.83013	NA	NA
CISH	0.112016	0.000148219	3.8291	0.0110803	0.0110803
NLRP1	-0.109052	0.00014827	3.82895	0	0
HHIPL1	-0.121191	0.000148359	3.82869	NA	NA
CTSA	-0.110506	0.000148922	3.82704	0	0
CGNL1	0.10288	0.000149003	3.82681	0	0
SPOP	-0.118079	0.000149549	3.82522	0	0
FAM123B	-0.127092	0.000149585	3.82511	NA	NA
VAV2	0.121382	0.000150824	3.82153	0	0
[truncated: 18,502 more rows]
