# Supplementary material for: Machine Learning Detects Pan-cancer Ras Pathway Activation in The Cancer Genome Atlas
Source: Cell Rep. Author manuscript; Available in PMC 2018 Apr 26. (PMC5918694; doi:10.1016/j.celrep.2018.03.046)
Supplement: 3 [file NIHMS958974-supplement-3.xlsx]

## Sheet: RESUB_Data_S2
SAMPLE_BARCODE	log10_mut	total_status	weight	NRAS	HRAS	KRAS	HRAS_gain	KRAS_gain	NRAS_gain	PATIENT_BARCODE	DISEASE	SUBTYPE	hypermutated	include
TCGA-02-0047-01	1.81291	0	0.357117	0	0	0	0	0	0	TCGA-02-0047	GBM	IDHwt	0	0
TCGA-02-0055-01	1.70757	0	0.530723	0	0	0	0	0	0	TCGA-02-0055	GBM	IDHwt	0	0
TCGA-02-2483-01	1.66276	0	0.642091	0	0	0	0	0	0	TCGA-02-2483	GBM	IDHmut-non-codel	0	0
TCGA-02-2485-01	1.74819	0	0.467431	0	0	0	0	0	0	TCGA-02-2485	GBM	IDHwt	0	0
TCGA-02-2486-01	1.75587	0	0.361267	0	0	0	0	0	0	TCGA-02-2486	GBM	IDHwt	0	0
TCGA-04-1348-01	1.77085	0	0.506323	0	0	0	0	0	0	TCGA-04-1348	OV	Not_Applicable	0	1
TCGA-04-1357-01	1.94448	0	0.430928	0	0	0	0	0	0	TCGA-04-1357	OV	Not_Applicable	0	1
TCGA-04-1362-01	1.83885	0	0.48437	0	0	0	0	0	0	TCGA-04-1362	OV	Not_Applicable	0	1
TCGA-05-4244-01	2.28556	1	0.696604	0	0	1	0	0	0	TCGA-05-4244	LUAD	Not_Applicable	0	1
TCGA-05-4249-01	2.48855	1	0.864546	0	0	1	0	0	0	TCGA-05-4249	LUAD	Not_Applicable	0	1
TCGA-05-4250-01	2.50243	1	0.946177	0	0	1	0	1	0	TCGA-05-4250	LUAD	Not_Applicable	0	1
TCGA-05-4382-01	3.19312	0	0.683314	0	0	0	0	0	0	TCGA-05-4382	LUAD	Not_Applicable	1	0
TCGA-05-4384-01	2.08991	0	0.747199	0	0	0	0	0	0	TCGA-05-4384	LUAD	Not_Applicable	0	1
TCGA-05-4389-01	2.31597	0	0.674229	0	0	0	0	0	0	TCGA-05-4389	LUAD	Not_Applicable	0	1
TCGA-05-4390-01	2.71767	1	0.802344	0	0	1	0	0	0	TCGA-05-4390	LUAD	Not_Applicable	0	1
TCGA-05-4395-01	2.36922	1	0.966266	0	0	1	0	0	0	TCGA-05-4395	LUAD	Not_Applicable	0	1
TCGA-05-4396-01	3.1116	1	0.896768	0	0	0	0	0	1	TCGA-05-4396	LUAD	Not_Applicable	1	0
TCGA-05-4397-01	2.87622	0	0.313355	0	0	0	0	0	0	TCGA-05-4397	LUAD	Not_Applicable	0	1
TCGA-05-4398-01	2.8293	0	0.527393	0	0	0	0	0	0	TCGA-05-4398	LUAD	Not_Applicable	0	1
TCGA-05-4402-01	2.07555	0	0.517722	0	0	0	0	0	0	TCGA-05-4402	LUAD	Not_Applicable	0	1
TCGA-05-4403-01	2.09691	1	0.942161	0	0	1	0	0	0	TCGA-05-4403	LUAD	Not_Applicable	0	1
TCGA-05-4405-01	2.56229	1	0.637108	0	0	1	0	0	0	TCGA-05-4405	LUAD	Not_Applicable	0	1
TCGA-05-4410-01	3.00988	0	0.529254	0	0	0	0	0	0	TCGA-05-4410	LUAD	Not_Applicable	1	0
TCGA-05-4415-01	2.27184	1	0.853917	0	0	1	0	0	0	TCGA-05-4415	LUAD	Not_Applicable	0	1
TCGA-05-4417-01	2.45179	1	0.805993	0	0	1	0	0	0	TCGA-05-4417	LUAD	Not_Applicable	0	1
TCGA-05-4418-01	2.3962	1	0.877053	0	0	1	0	0	0	TCGA-05-4418	LUAD	Not_Applicable	0	1
TCGA-05-4420-01	2.4133	1	0.773576	0	1	0	0	0	0	TCGA-05-4420	LUAD	Not_Applicable	0	1
TCGA-05-4422-01	1.62325	0	0.63194	0	0	0	0	0	0	TCGA-05-4422	LUAD	Not_Applicable	0	1
TCGA-05-4424-01	2.83506	0	0.57581	0	0	0	0	0	0	TCGA-05-4424	LUAD	Not_Applicable	0	1
TCGA-05-4425-01	1.61278	0	0.727748	0	0	0	0	0	0	TCGA-05-4425	LUAD	Not_Applicable	0	1
TCGA-05-4426-01	1.65321	0	0.58523	0	0	0	0	0	0	TCGA-05-4426	LUAD	Not_Applicable	0	1
TCGA-05-4427-01	2.98	1	0.897668	0	0	1	0	0	0	TCGA-05-4427	LUAD	Not_Applicable	1	0
TCGA-05-4430-01	2.42488	0	0.746123	0	0	0	0	0	0	TCGA-05-4430	LUAD	Not_Applicable	0	1
TCGA-05-4432-01	2.7332	0	0.728984	0	0	0	0	0	0	TCGA-05-4432	LUAD	Not_Applicable	0	1
TCGA-05-4433-01	1.50515	1	0.923245	0	0	1	0	1	0	TCGA-05-4433	LUAD	Not_Applicable	0	1
TCGA-05-4434-01	1.64345	0	0.575575	0	0	0	0	0	0	TCGA-05-4434	LUAD	Not_Applicable	0	1
TCGA-05-5423-01	2.14301	0	0.581976	0	0	0	0	0	0	TCGA-05-5423	LUAD	Not_Applicable	0	1
TCGA-05-5425-01	2.7356	0	0.719028	0	0	0	0	0	0	TCGA-05-5425	LUAD	Not_Applicable	0	1
TCGA-05-5428-01	2.53782	0	0.669352	0	0	0	0	0	0	TCGA-05-5428	LUAD	Not_Applicable	0	1
TCGA-05-5429-01	1.54407	0	0.958735	0	0	0	0	0	0	TCGA-05-5429	LUAD	Not_Applicable	0	1
TCGA-05-5715-01	2.02531	0	0.667935	0	0	0	0	0	0	TCGA-05-5715	LUAD	Not_Applicable	0	1
TCGA-06-0125-01	1.79934	0	0.396613	0	0	0	0	0	0	TCGA-06-0125	GBM	IDHwt	0	0
TCGA-06-0129-01	1.60206	1	0.358204	0	0	0	0	1	0	TCGA-06-0129	GBM	IDHmut-non-codel	0	0
TCGA-06-0130-01	1.4624	0	0.404679	0	0	0	0	0	0	TCGA-06-0130	GBM	IDHwt	0	0
TCGA-06-0141-01	1.20412	0	0.280769	0	0	0	0	0	0	TCGA-06-0141	GBM	IDHwt	0	0
TCGA-06-0152-02	1.80618	0	0.455495	0	0	0	0	0	0	TCGA-06-0152	GBM	IDHwt	0	0
TCGA-06-0171-02	1.54407	0	0.326374	0	0	0	0	0	0	TCGA-06-0171	GBM	IDHwt	0	0
TCGA-06-0190-01	1.76343	0	0.488488	0	0	0	0	0	0	TCGA-06-0190	GBM	IDHwt	0	0
TCGA-06-0210-01	1.75587	0	0.37073	0	0	0	0	0	0	TCGA-06-0210	GBM	IDHwt	0	0
TCGA-06-0211-01	1.74036	0	0.402546	0	0	0	0	0	0	TCGA-06-0211	GBM	IDHwt	0	0
TCGA-06-0221-02	1.70757	0	0.284326	0	0	0	0	0	0	TCGA-06-0221	GBM	IDHmut-non-codel	0	0
TCGA-06-0878-01	1.60206	0	0.373012	0	0	0	0	0	0	TCGA-06-0878	GBM	IDHwt	0	0
TCGA-06-0882-01	1.50515	0	0.356628	0	0	0	0	0	0	TCGA-06-0882	GBM	IDHwt	0	0
TCGA-06-1804-01	1.85126	0	0.196771	0	0	0	0	0	0	TCGA-06-1804	GBM	IDHwt	0	0
TCGA-06-2557-01	1.5682	0	0.395353	0	0	0	0	0	0	TCGA-06-2557	GBM	IDHwt	0	0
TCGA-06-2558-01	1.86332	0	0.31382	0	0	0	0	0	0	TCGA-06-2558	GBM	IDHwt	0	0
TCGA-06-2559-01	1.716	0	0.363645	0	0	0	0	0	0	TCGA-06-2559	GBM	IDHwt	0	0
TCGA-06-2561-01	1.5682	1	0.598127	0	0	1	0	1	0	TCGA-06-2561	GBM	IDHwt	0	0
TCGA-06-2562-01	1.77085	0	0.428257	0	0	0	0	0	0	TCGA-06-2562	GBM	IDHwt	0	0
TCGA-06-2563-01	1.82607	0	0.521103	0	0	0	0	0	0	TCGA-06-2563	GBM	IDHwt	0	0
TCGA-06-2564-01	1.74036	0	0.369673	0	0	0	0	0	0	TCGA-06-2564	GBM	IDHwt	0	0
TCGA-06-2565-01	1.66276	0	0.43948	0	0	0	0	0	0	TCGA-06-2565	GBM	IDHwt	0	0
TCGA-06-2567-01	1.66276	0	0.205871	0	0	0	0	0	0	TCGA-06-2567	GBM	IDHwt	0	0
TCGA-06-2569-01	1.51851	0	0.69722	0	0	0	0	0	0	TCGA-06-2569	GBM	IDHwt	0	0
TCGA-06-2570-01	1.53148	0	0.494122	0	0	0	0	0	0	TCGA-06-2570	GBM	IDHmut-non-codel	0	0
TCGA-06-5408-01	1.62325	0	0.507234	0	0	0	0	0	0	TCGA-06-5408	GBM	IDHwt	0	0
TCGA-06-5410-01	1.32222	0	0.391736	0	0	0	0	0	0	TCGA-06-5410	GBM	IDHwt	0	0
TCGA-06-5411-01	1.44716	0	0.381383	0	0	0	0	0	0	TCGA-06-5411	GBM	IDHwt	0	0
TCGA-06-5412-01	1.716	0	0.38746	0	0	0	0	0	0	TCGA-06-5412	GBM	IDHwt	0	0
TCGA-06-5413-01	1.64345	0	0.436589	0	0	0	0	0	0	TCGA-06-5413	GBM	IDHwt	0	0
TCGA-06-5414-01	1.51851	0	0.442708	0	0	0	0	0	0	TCGA-06-5414	GBM	IDHwt	0	0
TCGA-06-5415-01	1.63347	0	0.505481	0	0	0	0	0	0	TCGA-06-5415	GBM	IDHwt	0	0
TCGA-06-5416-01	4.08983	0	0.540696	0	0	0	0	0	0	TCGA-06-5416	GBM		1	0
TCGA-06-5418-01	1.5682	0	0.373335	0	0	0	0	0	0	TCGA-06-5418	GBM	IDHwt	0	0
TCGA-06-5856-01	1.73239	1	0.508805	0	0	0	0	1	0	TCGA-06-5856	GBM	IDHwt	0	0
TCGA-06-5858-01	2.20952	0	0.261028	0	0	0	0	0	0	TCGA-06-5858	GBM	IDHwt	0	0
TCGA-06-5859-01	1.63347	0	0.155548	0	0	0	0	0	0	TCGA-06-5859	GBM	IDHwt	0	0
TCGA-09-0364-01	0.69897	0	0.630123	0	0	0	0	0	0	TCGA-09-0364	OV	Not_Applicable	0	1
TCGA-09-0369-01	2.0086	0	0.530758	0	0	0	0	0	0	TCGA-09-0369	OV	Not_Applicable	0	1
TCGA-09-1670-01	1.47712	0	0.378823	0	0	0	0	0	0	TCGA-09-1670	OV	Not_Applicable	0	1
TCGA-09-1673-01	1.63347	0	0.418855	0	0	0	0	0	0	TCGA-09-1673	OV	Not_Applicable	0	1
TCGA-09-1674-01	2.03743	0	0.314323	0	0	0	0	0	0	TCGA-09-1674	OV	Not_Applicable	0	1
TCGA-09-2044-01	3.27184	1	0.359536	0	0	0	0	1	0	TCGA-09-2044	OV	Not_Applicable	1	0
TCGA-09-2051-01	2.37291	1	0.664794	0	0	0	0	1	0	TCGA-09-2051	OV	Not_Applicable	0	1
TCGA-10-0928-01	0.69897	1	0.750029	0	0	0	0	1	0	TCGA-10-0928	OV	Not_Applicable	0	1
TCGA-12-0821-01	1.77815	0	0.205212	0	0	0	0	0	0	TCGA-12-0821	GBM	IDHwt	0	0
TCGA-12-3650-01	1.66276	0	0.452182	0	0	0	0	0	0	TCGA-12-3650	GBM	IDHwt	0	0
TCGA-12-3652-01	1.73239	0	0.438242	0	0	0	0	0	0	TCGA-12-3652	GBM	IDHwt	0	0
TCGA-12-3653-01	1.43136	0	0.425232	0	0	0	0	0	0	TCGA-12-3653	GBM	IDHwt	0	0
TCGA-12-5295-01	1.82607	0	0.449879	0	0	0	0	0	0	TCGA-12-5295	GBM	IDHwt	0	0
TCGA-12-5299-01	1.54407	0	0.477397	0	0	0	0	0	0	TCGA-12-5299	GBM	IDHwt	0	0
TCGA-13-0800-01	2.07918	0	0.500033	0	0	0	0	0	0	TCGA-13-0800	OV	Not_Applicable	0	1
TCGA-13-0890-01	1.87506	0	0.504101	0	0	0	0	0	0	TCGA-13-0890	OV	Not_Applicable	0	1
TCGA-13-0893-01	1.90849	0	0.224425	0	0	0	0	0	0	TCGA-13-0893	OV	Not_Applicable	0	1
TCGA-13-0897-01	1.74036	0	0.451213	0	0	0	0	0	0	TCGA-13-0897	OV	Not_Applicable	0	1
TCGA-13-0899-01	1.36173	0	0.421479	0	0	0	0	0	0	TCGA-13-0899	OV	Not_Applicable	0	1
TCGA-13-0913-01	1.5563	0	0.497958	0	0	0	0	0	0	TCGA-13-0913	OV	Not_Applicable	0	1
TCGA-13-0916-01	1.44716	1	0.616299	0	0	0	0	1	0	TCGA-13-0916	OV	Not_Applicable	0	1
TCGA-13-0920-01	2.44404	0	0.374659	0	0	0	0	0	0	TCGA-13-0920	OV	Not_Applicable	0	1
TCGA-13-1403-01	1.80618	0	0.315007	0	0	0	0	0	0	TCGA-13-1403	OV	Not_Applicable	0	1
TCGA-13-1405-01	1.74036	0	0.355122	0	0	0	0	0	0	TCGA-13-1405	OV	Not_Applicable	0	1
TCGA-13-1481-01	2.36549	0	0.485219	0	0	0	0	0	0	TCGA-13-1481	OV	Not_Applicable	0	1
TCGA-13-1497-01	2.16137	1	0.523669	0	0	0	0	1	0	TCGA-13-1497	OV	Not_Applicable	0	1
TCGA-13-1498-01	2.10721	0	0.329253	0	0	0	0	0	0	TCGA-13-1498	OV	Not_Applicable	0	1
TCGA-13-1505-01	1.86923	0	0.536688	0	0	0	0	0	0	TCGA-13-1505	OV	Not_Applicable	0	1
TCGA-13-1506-01	1.43136	1	0.508957	0	0	0	0	1	0	TCGA-13-1506	OV	Not_Applicable	0	1
TCGA-13-1507-01	1.92942	0	0.39635	0	0	0	0	0	0	TCGA-13-1507	OV	Not_Applicable	0	1
TCGA-13-1511-01	1.32222	0	0.394888	0	0	0	0	0	0	TCGA-13-1511	OV	Not_Applicable	0	1
TCGA-13-1512-01	1.77815	1	0.894035	0	0	0	0	1	0	TCGA-13-1512	OV	Not_Applicable	0	1
TCGA-13-2060-01	1.83251	0	0.393454	0	0	0	0	0	0	TCGA-13-2060	OV	Not_Applicable	0	1
TCGA-13-A5FT-01	1.89763	1	0.427404	0	0	0	0	1	0	TCGA-13-A5FT	OV	Not_Applicable	0	1
TCGA-14-0736-02	1.63347	0	0.158343	0	0	0	0	0	0	TCGA-14-0736	GBM		0	0
TCGA-14-0781-01	1.44716	0	0.342329	0	0	0	0	0	0	TCGA-14-0781	GBM	IDHwt	0	0
TCGA-14-0787-01	1.47712	0	0.349243	0	0	0	0	0	0	TCGA-14-0787	GBM	IDHwt	0	0
TCGA-14-0789-01	1.79239	0	0.565935	0	0	0	0	0	0	TCGA-14-0789	GBM	IDHwt	0	0
TCGA-14-0790-01	1.74036	0	0.433571	0	0	0	0	0	0	TCGA-14-0790	GBM	IDHwt	0	0
TCGA-14-0817-01	1.83251	0	0.401387	0	0	0	0	0	0	TCGA-14-0817	GBM	IDHwt	0	0
TCGA-14-0871-01	1.70757	0	0.724588	0	0	0	0	0	0	TCGA-14-0871	GBM	IDHwt	0	0
TCGA-14-1034-01	1.85733	0	0.299413	0	0	0	0	0	0	TCGA-14-1034	GBM	IDHwt	0	0
TCGA-14-1823-01	1.75587	0	0.369568	0	0	0	0	0	0	TCGA-14-1823	GBM	IDHwt	0	0
TCGA-14-1825-01	1.6902	0	0.310231	0	0	0	0	0	0	TCGA-14-1825	GBM	IDHwt	0	0
TCGA-14-1829-01	1.66276	0	0.339192	0	0	0	0	0	0	TCGA-14-1829	GBM	IDHwt	0	0
TCGA-14-2554-01	1.80618	0	0.385811	0	0	0	0	0	0	TCGA-14-2554	GBM	IDHwt	0	0
TCGA-16-0846-01	1.79239	0	0.256302	0	0	0	0	0	0	TCGA-16-0846	GBM	IDHwt	0	0
TCGA-16-1045-01	1.85126	0	0.347228	0	0	0	0	0	0	TCGA-16-1045	GBM	IDHwt	0	0
TCGA-18-3406-01	2.39967	0	0.249165	0	0	0	0	0	0	TCGA-18-3406	LUSC	Not_Applicable	0	1
TCGA-18-3407-01	2.47129	0	0.250011	0	0	0	0	0	0	TCGA-18-3407	LUSC	Not_Applicable	0	1
TCGA-18-3408-01	1.99564	0	0.333482	0	0	0	0	0	0	TCGA-18-3408	LUSC	Not_Applicable	0	1
TCGA-18-3410-01	2.49415	0	0.170741	0	0	0	0	0	0	TCGA-18-3410	LUSC	Not_Applicable	0	1
TCGA-18-3411-01	2.57287	1	0.48849	0	0	0	0	0	1	TCGA-18-3411	LUSC	Not_Applicable	0	1
TCGA-18-3412-01	2.36361	0	0.335318	0	0	0	0	0	0	TCGA-18-3412	LUSC	Not_Applicable	0	1
TCGA-18-3414-01	2.54283	1	0.398954	0	1	0	0	0	0	TCGA-18-3414	LUSC	Not_Applicable	0	1
TCGA-18-3415-01	2.24304	0	0.323118	0	0	0	0	0	0	TCGA-18-3415	LUSC	Not_Applicable	0	1
TCGA-18-3416-01	2.76418	0	0.239667	0	0	0	0	0	0	TCGA-18-3416	LUSC	Not_Applicable	0	1
TCGA-18-3417-01	2.40993	0	0.552421	0	0	0	0	0	0	TCGA-18-3417	LUSC	Not_Applicable	0	1
TCGA-18-3421-01	2.74507	0	0.358783	0	0	0	0	0	0	TCGA-18-3421	LUSC	Not_Applicable	0	1
TCGA-18-4083-01	2.52892	0	0.275026	0	0	0	0	0	0	TCGA-18-4083	LUSC	Not_Applicable	0	1
TCGA-18-4721-01	2.19312	0	0.281799	0	0	0	0	0	0	TCGA-18-4721	LUSC	Not_Applicable	0	1
TCGA-18-5592-01	2.42813	0	0.154555	0	0	0	0	0	0	TCGA-18-5592	LUSC	Not_Applicable	0	1
TCGA-19-1390-01	1.97313	0	0.458621	0	0	0	0	0	0	TCGA-19-1390	GBM	IDHwt	0	0
TCGA-19-1787-01	2.76418	0	0.279759	0	0	0	0	0	0	TCGA-19-1787	GBM		0	0
TCGA-19-2619-01	1.6902	0	0.566448	0	0	0	0	0	0	TCGA-19-2619	GBM	IDHwt	0	0
TCGA-19-2620-01	1.83251	0	0.370922	0	0	0	0	0	0	TCGA-19-2620	GBM	IDHwt	0	0
TCGA-19-2624-01	1.62325	0	0.35307	0	0	0	0	0	0	TCGA-19-2624	GBM	IDHwt	0	0
TCGA-19-2625-01	1.72428	0	0.24829	0	0	0	0	0	0	TCGA-19-2625	GBM	IDHwt	0	0
TCGA-19-2629-01	1.94448	0	0.374745	0	0	0	0	0	0	TCGA-19-2629	GBM	IDHmut-non-codel	0	0
TCGA-19-4065-01	1.60206	0	0.46408	0	0	0	0	0	0	TCGA-19-4065	GBM		0	0
TCGA-19-5960-01	1.59106	0	0.496569	0	0	0	0	0	0	TCGA-19-5960	GBM	IDHwt	0	0
TCGA-20-1682-01	1.94939	0	0.269725	0	0	0	0	0	0	TCGA-20-1682	OV	Not_Applicable	0	1
TCGA-20-1683-01	1.9345	0	0.293367	0	0	0	0	0	0	TCGA-20-1683	OV	Not_Applicable	0	1
TCGA-20-1684-01	1.5682	0	0.515697	0	0	0	0	0	0	TCGA-20-1684	OV	Not_Applicable	0	1
TCGA-20-1685-01	1.77085	1	0.387976	0	0	0	0	0	1	TCGA-20-1685	OV	Not_Applicable	0	1
TCGA-20-1687-01	1.80618	0	0.341389	0	0	0	0	0	0	TCGA-20-1687	OV	Not_Applicable	0	1
TCGA-21-1071-01	2.21748	0	0.242971	0	0	0	0	0	0	TCGA-21-1071	LUSC	Not_Applicable	0	1
TCGA-21-1075-01	2.25042	0	0.279572	0	0	0	0	0	0	TCGA-21-1075	LUSC	Not_Applicable	0	1
TCGA-21-1076-01	2.47712	0	0.3612	0	0	0	0	0	0	TCGA-21-1076	LUSC	Not_Applicable	0	1
TCGA-21-1079-01	3.15806	0	0.444121	0	0	0	0	0	0	TCGA-21-1079	LUSC	Not_Applicable	1	0
TCGA-21-1080-01	2.96379	0	0.234257	0	0	0	0	0	0	TCGA-21-1080	LUSC	Not_Applicable	0	1
TCGA-21-1081-01	2.27646	0	0.202587	0	0	0	0	0	0	TCGA-21-1081	LUSC	Not_Applicable	0	1
TCGA-21-1082-01	2.54158	0	0.420596	0	0	0	0	0	0	TCGA-21-1082	LUSC	Not_Applicable	0	1
TCGA-21-5782-01	2.54777	0	0.311369	0	0	0	0	0	0	TCGA-21-5782	LUSC	Not_Applicable	0	1
TCGA-21-5783-01	2.57749	1	0.425504	0	1	1	0	0	0	TCGA-21-5783	LUSC	Not_Applicable	0	1
TCGA-21-5784-01	2.29226	0	0.184138	0	0	0	0	0	0	TCGA-21-5784	LUSC	Not_Applicable	0	1
TCGA-21-5786-01	2.56348	0	0.672943	0	0	0	0	0	0	TCGA-21-5786	LUSC	Not_Applicable	0	1
TCGA-21-5787-01	2.57978	0	0.67183	0	0	0	0	0	0	TCGA-21-5787	LUSC	Not_Applicable	0	1
TCGA-22-0940-01	2.30535	0	0.322702	0	0	0	0	0	0	TCGA-22-0940	LUSC	Not_Applicable	0	1
TCGA-22-0944-01	2.04532	0	0.527319	0	0	0	0	0	0	TCGA-22-0944	LUSC	Not_Applicable	0	1
TCGA-22-1000-01	1.95904	0	0.332692	0	0	0	0	0	0	TCGA-22-1000	LUSC	Not_Applicable	0	1
TCGA-22-1002-01	2.33244	0	0.422648	0	0	0	0	0	0	TCGA-22-1002	LUSC	Not_Applicable	0	1
TCGA-22-1005-01	2.3927	0	0.448847	0	0	0	0	0	0	TCGA-22-1005	LUSC	Not_Applicable	0	1
TCGA-22-1011-01	1.99123	0	0.277421	0	0	0	0	0	0	TCGA-22-1011	LUSC	Not_Applicable	0	1
TCGA-22-1012-01	2.37291	0	0.481042	0	0	0	0	0	0	TCGA-22-1012	LUSC	Not_Applicable	0	1
TCGA-22-1016-01	2.50786	0	0.373508	0	0	0	0	0	0	TCGA-22-1016	LUSC	Not_Applicable	0	1
TCGA-22-4591-01	2.25042	0	0.295803	0	0	0	0	0	0	TCGA-22-4591	LUSC	Not_Applicable	0	1
TCGA-22-4593-01	2.21484	0	0.460948	0	0	0	0	0	0	TCGA-22-4593	LUSC	Not_Applicable	0	1
TCGA-22-4594-01	2.49831	0	0.662364	0	0	0	0	0	0	TCGA-22-4594	LUSC	Not_Applicable	0	1
TCGA-22-4595-01	2.45332	0	0.430915	0	0	0	0	0	0	TCGA-22-4595	LUSC	Not_Applicable	0	1
TCGA-22-4596-01	2.09691	0	0.553324	0	0	0	0	0	0	TCGA-22-4596	LUSC	Not_Applicable	0	1
TCGA-22-4599-01	2.50651	0	0.380362	0	0	0	0	0	0	TCGA-22-4599	LUSC	Not_Applicable	0	1
TCGA-22-4601-01	2.20683	0	0.205204	0	0	0	0	0	0	TCGA-22-4601	LUSC	Not_Applicable	0	1
TCGA-22-4604-01	2.35984	0	0.465804	0	0	0	0	0	0	TCGA-22-4604	LUSC	Not_Applicable	0	1
TCGA-22-4605-01	1.93952	0	0.285678	0	0	0	0	0	0	TCGA-22-4605	LUSC	Not_Applicable	0	1
TCGA-22-4607-01	1.81954	0	0.503438	0	0	0	0	0	0	TCGA-22-4607	LUSC	Not_Applicable	0	1
TCGA-22-4609-01	2.25042	0	0.438277	0	0	0	0	0	0	TCGA-22-4609	LUSC	Not_Applicable	0	1
TCGA-22-4613-01	2.75891	0	0.324917	0	0	0	0	0	0	TCGA-22-4613	LUSC	Not_Applicable	0	1
TCGA-22-5471-01	2.33846	1	0.429013	0	0	0	0	1	0	TCGA-22-5471	LUSC	Not_Applicable	0	1
TCGA-22-5472-01	2.52634	0	0.441324	0	0	0	0	0	0	TCGA-22-5472	LUSC	Not_Applicable	0	1
TCGA-22-5473-01	2.83632	1	0.45909	0	0	0	0	1	0	TCGA-22-5473	LUSC	Not_Applicable	0	1
TCGA-22-5474-01	1.91908	0	0.373876	0	0	0	0	0	0	TCGA-22-5474	LUSC	Not_Applicable	0	1
TCGA-22-5477-01	2.15836	1	0.36894	0	0	0	0	1	0	TCGA-22-5477	LUSC	Not_Applicable	0	1
TCGA-22-5478-01	2.21219	0	0.142496	0	0	0	0	0	0	TCGA-22-5478	LUSC	Not_Applicable	0	1
TCGA-22-5479-01	2.65992	0	0.396388	0	0	0	0	0	0	TCGA-22-5479	LUSC	Not_Applicable	0	1
TCGA-22-5480-01	2.14613	0	0.394671	0	0	0	0	0	0	TCGA-22-5480	LUSC	Not_Applicable	0	1
TCGA-22-5481-01	2.45025	0	0.386819	0	0	0	0	0	0	TCGA-22-5481	LUSC	Not_Applicable	0	1
TCGA-22-5482-01	2.16137	0	0.265658	0	0	0	0	0	0	TCGA-22-5482	LUSC	Not_Applicable	0	1
TCGA-22-5483-01	2.33041	0	0.608302	0	0	0	0	0	0	TCGA-22-5483	LUSC	Not_Applicable	0	1
TCGA-22-5485-01	2.29003	0	0.219974	0	0	0	0	0	0	TCGA-22-5485	LUSC	Not_Applicable	0	1
TCGA-22-5489-01	2.35411	0	0.361288	0	0	0	0	0	0	TCGA-22-5489	LUSC	Not_Applicable	0	1
TCGA-22-5491-01	2.48001	0	0.290956	0	0	0	0	0	0	TCGA-22-5491	LUSC	Not_Applicable	0	1
TCGA-22-5492-01	2.3075	0	0.413643	0	0	0	0	0	0	TCGA-22-5492	LUSC	Not_Applicable	0	1
TCGA-22-A5C4-01	2.51455	0	0.323314	0	0	0	0	0	0	TCGA-22-A5C4	LUSC	Not_Applicable	0	1
TCGA-23-1027-01	1.74819	0	0.558887	0	0	0	0	0	0	TCGA-23-1027	OV	Not_Applicable	0	1
TCGA-23-1029-01	1.85733	0	0.431233	0	0	0	0	0	0	TCGA-23-1029	OV	Not_Applicable	0	1
TCGA-23-1111-01	1.74819	0	0.510102	0	0	0	0	0	0	TCGA-23-1111	OV	Not_Applicable	0	1
TCGA-23-1114-01	2.11059	0	0.877513	0	0	0	0	0	0	TCGA-23-1114	OV	Not_Applicable	0	1
TCGA-23-1122-01	2.18469	0	0.343958	0	0	0	0	0	0	TCGA-23-1122	OV	Not_Applicable	0	1
TCGA-23-1123-01	1.92942	0	0.359094	0	0	0	0	0	0	TCGA-23-1123	OV	Not_Applicable	0	1
TCGA-23-1809-01	1.6721	0	0.272142	0	0	0	0	0	0	TCGA-23-1809	OV	Not_Applicable	0	1
TCGA-23-2077-01	2.04532	0	0.291153	0	0	0	0	0	0	TCGA-23-2077	OV	Not_Applicable	0	1
TCGA-23-2081-01	1.79239	0	0.433034	0	0	0	0	0	0	TCGA-23-2081	OV	Not_Applicable	0	1
TCGA-23-2084-01	2.15836	0	0.363822	0	0	0	0	0	0	TCGA-23-2084	OV	Not_Applicable	0	1
TCGA-24-1103-01	1.80618	0	0.457234	0	0	0	0	0	0	TCGA-24-1103	OV	Not_Applicable	0	1
TCGA-24-1413-01	1.68124	0	0.562258	0	0	0	0	0	0	TCGA-24-1413	OV	Not_Applicable	0	1
TCGA-24-1416-01	1.27875	0	0.371877	0	0	0	0	0	0	TCGA-24-1416	OV	Not_Applicable	0	1
TCGA-24-1417-01	1.89209	0	0.43571	0	0	0	0	0	0	TCGA-24-1417	OV	Not_Applicable	0	1
TCGA-24-1418-01	1.81954	0	0.339129	0	0	0	0	0	0	TCGA-24-1418	OV	Not_Applicable	0	1
TCGA-24-1419-01	1.6721	0	0.432467	0	0	0	0	0	0	TCGA-24-1419	OV	Not_Applicable	0	1
TCGA-24-1423-01	1.94448	0	0.412306	0	0	0	0	0	0	TCGA-24-1423	OV	Not_Applicable	0	1
TCGA-24-1424-01	1.83251	0	0.436222	0	0	0	0	0	0	TCGA-24-1424	OV	Not_Applicable	0	1
TCGA-24-1427-01	1.79934	0	0.607301	0	0	0	0	0	0	TCGA-24-1427	OV	Not_Applicable	0	1
TCGA-24-1428-01	1.91381	0	0.333609	0	0	0	0	0	0	TCGA-24-1428	OV	Not_Applicable	0	1
TCGA-24-1430-01	1.70757	0	0.430779	0	0	0	0	0	0	TCGA-24-1430	OV	Not_Applicable	0	1
TCGA-24-1436-01	1.94939	0	0.346672	0	0	0	0	0	0	TCGA-24-1436	OV	Not_Applicable	0	1
TCGA-24-1467-01	1	0	0.562797	0	0	0	0	0	0	TCGA-24-1467	OV	Not_Applicable	0	1
TCGA-24-1469-01	2.35984	0	0.262216	0	0	0	0	0	0	TCGA-24-1469	OV	Not_Applicable	0	1
TCGA-24-1474-01	1.91908	0	0.382485	0	0	0	0	0	0	TCGA-24-1474	OV	Not_Applicable	0	1
TCGA-24-1550-01	1.82607	0	0.482349	0	0	0	0	0	0	TCGA-24-1550	OV	Not_Applicable	0	1
TCGA-24-1551-01	1.61278	0	0.436319	0	0	0	0	0	0	TCGA-24-1551	OV	Not_Applicable	0	1
TCGA-24-1552-01	1.73239	0	0.396965	0	0	0	0	0	0	TCGA-24-1552	OV	Not_Applicable	0	1
TCGA-24-1562-01	1.4624	0	0.443576	0	0	0	0	0	0	TCGA-24-1562	OV	Not_Applicable	0	1
TCGA-24-1564-01	1.72428	0	0.457796	0	0	0	0	0	0	TCGA-24-1564	OV	Not_Applicable	0	1
TCGA-24-1603-01	1.60206	0	0.380822	0	0	0	0	0	0	TCGA-24-1603	OV	Not_Applicable	0	1
TCGA-24-1616-01	1.77085	0	0.223358	0	0	0	0	0	0	TCGA-24-1616	OV	Not_Applicable	0	1
TCGA-24-1842-01	1.75587	1	0.333956	0	0	0	1	0	0	TCGA-24-1842	OV	Not_Applicable	0	1
TCGA-24-1843-01	1.90849	0	0.367101	0	0	0	0	0	0	TCGA-24-1843	OV	Not_Applicable	0	1
TCGA-24-1844-01	2.19866	0	0.384033	0	0	0	0	0	0	TCGA-24-1844	OV	Not_Applicable	0	1
TCGA-24-1846-01	2.02531	0	0.47855	0	0	0	0	0	0	TCGA-24-1846	OV	Not_Applicable	0	1
TCGA-24-1847-01	1.96848	0	0.572802	0	0	0	0	0	0	TCGA-24-1847	OV	Not_Applicable	0	1
TCGA-24-1850-01	1.94939	0	0.691118	0	0	0	0	0	0	TCGA-24-1850	OV	Not_Applicable	0	1
TCGA-24-2019-01	1.6902	0	0.339013	0	0	0	0	0	0	TCGA-24-2019	OV	Not_Applicable	0	1
TCGA-24-2024-01	1.99564	0	0.515935	0	0	0	0	0	0	TCGA-24-2024	OV	Not_Applicable	0	1
TCGA-24-2033-01	2.02938	0	0.535345	0	0	0	0	0	0	TCGA-24-2033	OV	Not_Applicable	0	1
TCGA-24-2035-01	2.10721	0	0.35535	0	0	0	0	0	0	TCGA-24-2035	OV	Not_Applicable	0	1
TCGA-24-2254-01	1.8451	0	0.528152	0	0	0	0	0	0	TCGA-24-2254	OV	Not_Applicable	0	1
TCGA-24-2261-01	1.70757	0	0.245277	0	0	0	0	0	0	TCGA-24-2261	OV	Not_Applicable	0	1
TCGA-24-2262-01	1.97772	0	0.269481	0	0	0	0	0	0	TCGA-24-2262	OV	Not_Applicable	0	1
TCGA-24-2267-01	2.10037	0	0.264273	0	0	0	0	0	0	TCGA-24-2267	OV	Not_Applicable	0	1
TCGA-24-2271-01	1.70757	0	0.384806	0	0	0	0	0	0	TCGA-24-2271	OV	Not_Applicable	0	1
TCGA-24-2281-01	1.93952	0	0.415914	0	0	0	0	0	0	TCGA-24-2281	OV	Not_Applicable	0	1
TCGA-24-2288-01	2.26717	0	0.430777	0	0	0	0	0	0	TCGA-24-2288	OV	Not_Applicable	0	1
TCGA-24-2290-01	1.75587	0	0.604415	0	0	0	0	0	0	TCGA-24-2290	OV	Not_Applicable	0	1
TCGA-24-2298-01	2.09691	0	0.487337	0	0	0	0	0	0	TCGA-24-2298	OV	Not_Applicable	0	1
TCGA-25-1312-01	1.32222	0	0.394351	0	0	0	0	0	0	TCGA-25-1312	OV	Not_Applicable	0	1
TCGA-25-1313-01	2.24797	0	0.277546	0	0	0	0	0	0	TCGA-25-1313	OV	Not_Applicable	0	1
TCGA-25-1314-01	1.91908	0	0.328089	0	0	0	0	0	0	TCGA-25-1314	OV	Not_Applicable	0	1
TCGA-25-1315-01	1.85126	0	0.348883	0	0	0	0	0	0	TCGA-25-1315	OV	Not_Applicable	0	1
TCGA-25-1316-01	1.20412	1	0.764228	0	0	1	0	0	0	TCGA-25-1316	OV	Not_Applicable	0	1
TCGA-25-1319-01	1.77815	0	0.39832	0	0	0	0	0	0	TCGA-25-1319	OV	Not_Applicable	0	1
TCGA-25-1323-01	1.91381	0	0.428395	0	0	0	0	0	0	TCGA-25-1323	OV	Not_Applicable	0	1
TCGA-25-1329-01	1.79239	1	0.999809	0	0	0	0	1	0	TCGA-25-1329	OV	Not_Applicable	0	1
TCGA-25-2391-01	1.87506	0	0.523529	0	0	0	0	0	0	TCGA-25-2391	OV	Not_Applicable	0	1
TCGA-25-2392-01	2.05308	0	0.364347	0	0	0	0	0	0	TCGA-25-2392	OV	Not_Applicable	0	1
TCGA-25-2393-01	1.85126	1	0.827136	0	0	0	0	1	0	TCGA-25-2393	OV	Not_Applicable	0	1
TCGA-25-2396-01	1.50515	0	0.565456	0	0	0	0	0	0	TCGA-25-2396	OV	Not_Applicable	0	1
TCGA-25-2397-01	2.09342	0	0.30922	0	0	0	0	0	0	TCGA-25-2397	OV	Not_Applicable	0	1
TCGA-25-2399-01	1.69897	0	0.590732	0	0	0	0	0	0	TCGA-25-2399	OV	Not_Applicable	0	1
TCGA-25-2400-01	1.98677	0	0.284299	0	0	0	0	0	0	TCGA-25-2400	OV	Not_Applicable	0	1
TCGA-25-2404-01	1.76343	1	0.560693	0	0	0	0	1	0	TCGA-25-2404	OV	Not_Applicable	0	1
TCGA-26-1442-01	1.60206	0	0.267374	0	0	0	0	0	0	TCGA-26-1442	GBM	IDHmut-non-codel	0	0
TCGA-26-5132-01	1.64345	0	0.285817	0	0	0	0	0	0	TCGA-26-5132	GBM	IDHwt	0	0
TCGA-26-5133-01	1.54407	0	0.545815	0	0	0	0	0	0	TCGA-26-5133	GBM	IDHwt	0	0
TCGA-26-5134-01	1.66276	0	0.429928	0	0	0	0	0	0	TCGA-26-5134	GBM	IDHwt	0	0
TCGA-26-5135-01	1.68124	0	0.44125	0	0	0	0	0	0	TCGA-26-5135	GBM	IDHwt	0	0
TCGA-26-5136-01	1.6721	0	0.252319	0	0	0	0	0	0	TCGA-26-5136	GBM	IDHwt	0	0
TCGA-26-5139-01	1.65321	0	0.338867	0	0	0	0	0	0	TCGA-26-5139	GBM	IDHwt	0	0
TCGA-27-1830-01	1.64345	0	0.266399	0	0	0	0	0	0	TCGA-27-1830	GBM	IDHwt	0	0
TCGA-27-1831-01	1.716	0	0.396017	0	0	0	0	0	0	TCGA-27-1831	GBM	IDHwt	0	0
TCGA-27-1832-01	1.47712	0	0.119801	0	0	0	0	0	0	TCGA-27-1832	GBM	IDHwt	0	0
TCGA-27-1834-01	1.65321	0	0.246079	0	0	0	0	0	0	TCGA-27-1834	GBM	IDHwt	0	0
TCGA-27-1835-01	1.79239	0	0.503321	0	0	0	0	0	0	TCGA-27-1835	GBM	IDHwt	0	0
TCGA-27-1837-01	1.54407	0	0.407501	0	0	0	0	0	0	TCGA-27-1837	GBM	IDHwt	0	0
TCGA-27-2519-01	1.64345	0	0.205304	0	0	0	0	0	0	TCGA-27-2519	GBM	IDHwt	0	0
TCGA-27-2521-01	1.74036	0	0.387298	0	0	0	0	0	0	TCGA-27-2521	GBM	IDHmut-non-codel	0	0
TCGA-27-2523-01	1.62325	0	0.563084	0	0	0	0	0	0	TCGA-27-2523	GBM	IDHwt	0	0
TCGA-27-2524-01	1.59106	0	0.465002	0	0	0	0	0	0	TCGA-27-2524	GBM	IDHwt	0	0
TCGA-27-2526-01	1.66276	0	0.271476	0	0	0	0	0	0	TCGA-27-2526	GBM	IDHwt	0	0
TCGA-27-2528-01	1.72428	0	0.488404	0	0	0	0	0	0	TCGA-27-2528	GBM	IDHwt	0	0
TCGA-28-1747-01	1.64345	0	0.366162	0	0	0	0	0	0	TCGA-28-1747	GBM	IDHwt	0	0
TCGA-28-1753-01	1.6721	0	0.410089	0	0	0	0	0	0	TCGA-28-1753	GBM	IDHwt	0	0
TCGA-28-2509-01	1.69897	0	0.45676	0	0	0	0	0	0	TCGA-28-2509	GBM	IDHwt	0	0
TCGA-28-2510-01	1.41497	0	0.310818	0	0	0	0	0	0	TCGA-28-2510	GBM	IDHwt	0	0
TCGA-28-2513-01	1.90309	0	0.343247	0	0	0	0	0	0	TCGA-28-2513	GBM	IDHwt	0	0
TCGA-28-2514-01	1.6721	0	0.484667	0	0	0	0	0	0	TCGA-28-2514	GBM	IDHwt	0	0
TCGA-28-5204-01	1.61278	0	0.490872	0	0	0	0	0	0	TCGA-28-5204	GBM	IDHwt	0	0
TCGA-28-5207-01	1.62325	0	0.379107	0	0	0	0	0	0	TCGA-28-5207	GBM	IDHwt	0	0
TCGA-28-5208-01	1.75587	0	0.472388	0	0	0	0	0	0	TCGA-28-5208	GBM	IDHwt	0	0
TCGA-28-5209-01	1.91908	0	0.427543	0	0	0	0	0	0	TCGA-28-5209	GBM	IDHwt	0	0
TCGA-28-5213-01	1.64345	0	0.271964	0	0	0	0	0	0	TCGA-28-5213	GBM	IDHwt	0	0
TCGA-28-5215-01	1.43136	0	0.323056	0	0	0	0	0	0	TCGA-28-5215	GBM	IDHwt	0	0
TCGA-28-5216-01	1.66276	0	0.439628	0	0	0	0	0	0	TCGA-28-5216	GBM	IDHwt	0	0
TCGA-28-5218-01	1.32222	0	0.447503	0	0	0	0	0	0	TCGA-28-5218	GBM	IDHwt	0	0
TCGA-28-5220-01	1.51851	0	0.106387	0	0	0	0	0	0	TCGA-28-5220	GBM	IDHwt	0	0
TCGA-29-1688-01	1.77085	0	0.501378	0	0	0	0	0	0	TCGA-29-1688	OV	Not_Applicable	0	1
TCGA-29-1691-01	2.31175	0	0.225759	0	0	0	0	0	0	TCGA-29-1691	OV	Not_Applicable	0	1
TCGA-29-1693-01	2.0086	0	0.275566	0	0	0	0	0	0	TCGA-29-1693	OV	Not_Applicable	0	1
TCGA-29-1694-01	1.57978	0	0.658122	0	0	0	0	0	0	TCGA-29-1694	OV	Not_Applicable	0	1
TCGA-29-1695-01	1.74036	0	0.417084	0	0	0	0	0	0	TCGA-29-1695	OV	Not_Applicable	0	1
TCGA-29-1696-01	1.70757	1	0.792805	0	0	1	0	0	0	TCGA-29-1696	OV	Not_Applicable	0	1
TCGA-29-1697-01	1.50515	0	0.255299	0	0	0	0	0	0	TCGA-29-1697	OV	Not_Applicable	0	1
TCGA-29-1699-01	1.81291	1	0.427152	0	0	0	0	1	0	TCGA-29-1699	OV	Not_Applicable	0	1
TCGA-29-1701-01	1.88649	0	0.424455	0	0	0	0	0	0	TCGA-29-1701	OV	Not_Applicable	0	1
TCGA-29-1702-01	1.68124	0	0.437988	0	0	0	0	0	0	TCGA-29-1702	OV	Not_Applicable	0	1
TCGA-29-1703-01	1.81954	0	0.406785	0	0	0	0	0	0	TCGA-29-1703	OV	Not_Applicable	0	1
TCGA-29-1705-01	1.5682	0	0.459835	0	0	0	0	0	0	TCGA-29-1705	OV	Not_Applicable	0	1
TCGA-29-1710-01	1.63347	0	0.3361	0	0	0	0	0	0	TCGA-29-1710	OV	Not_Applicable	0	1
TCGA-29-1711-01	1.79239	0	0.471586	0	0	0	0	0	0	TCGA-29-1711	OV	Not_Applicable	0	1
TCGA-29-1761-01	2.26951	0	0.96581	0	0	0	0	0	0	TCGA-29-1761	OV	Not_Applicable	0	1
TCGA-29-1762-01	1.8451	0	0.399669	0	0	0	0	0	0	TCGA-29-1762	OV	Not_Applicable	0	1
TCGA-29-1763-01	2.17319	0	0.348228	0	0	0	0	0	0	TCGA-29-1763	OV	Not_Applicable	0	1
TCGA-29-1770-01	2.13988	0	0.415079	0	0	0	0	0	0	TCGA-29-1770	OV	Not_Applicable	0	1
TCGA-29-1776-01	1.75587	0	0.489197	0	0	0	0	0	0	TCGA-29-1776	OV	Not_Applicable	0	1
TCGA-29-1778-01	1.6902	0	0.296185	0	0	0	0	0	0	TCGA-29-1778	OV	Not_Applicable	0	1
TCGA-29-1781-01	1.99123	0	0.402059	0	0	0	0	0	0	TCGA-29-1781	OV	Not_Applicable	0	1
TCGA-29-1783-01	1.87506	0	0.312585	0	0	0	0	0	0	TCGA-29-1783	OV	Not_Applicable	0	1
TCGA-29-1784-01	2.1038	0	0.40387	0	0	0	0	0	0	TCGA-29-1784	OV	Not_Applicable	0	1
TCGA-29-1785-01	1.80618	0	0.493824	0	0	0	0	0	0	TCGA-29-1785	OV	Not_Applicable	0	1
TCGA-29-2427-01	1.83251	0	0.355713	0	0	0	0	0	0	TCGA-29-2427	OV	Not_Applicable	0	1
TCGA-29-A5NZ-01	1.6902	0	0.297642	0	0	0	0	0	0	TCGA-29-A5NZ	OV	Not_Applicable	0	1
TCGA-2A-A8VL-01	1.34242	0	0.618364	0	0	0	0	0	0	TCGA-2A-A8VL	PRAD	Not_Applicable	0	0
TCGA-2A-A8VO-01	1.43136	0	0.648028	0	0	0	0	0	0	TCGA-2A-A8VO	PRAD	Not_Applicable	0	0
TCGA-2A-A8VT-01	1.57978	0	0.433876	0	0	0	0	0	0	TCGA-2A-A8VT	PRAD	Not_Applicable	0	0
TCGA-2A-A8VV-01	1.38021	0	0.69249	0	0	0	0	0	0	TCGA-2A-A8VV	PRAD	Not_Applicable	0	0
TCGA-2A-A8VX-01	1.47712	0	0.669841	0	0	0	0	0	0	TCGA-2A-A8VX	PRAD	Not_Applicable	0	0
TCGA-2A-A8W1-01	1.36173	0	0.745053	0	0	0	0	0	0	TCGA-2A-A8W1	PRAD	Not_Applicable	0	0
TCGA-2A-A8W3-01	1.5563	0	0.643871	0	0	0	0	0	0	TCGA-2A-A8W3	PRAD	Not_Applicable	0	0
TCGA-2A-AAYF-01	1.14613	0	0.714835	0	0	0	0	0	0	TCGA-2A-AAYF	PRAD	Not_Applicable	0	0
TCGA-2A-AAYO-01	1.30103	0	0.631025	0	0	0	0	0	0	TCGA-2A-AAYO	PRAD	Not_Applicable	0	0
TCGA-2A-AAYU-01	1.32222	0	0.636631	0	0	0	0	0	0	TCGA-2A-AAYU	PRAD	Not_Applicable	0	0
TCGA-2E-A9G8-01	1.81291	1	0.38917	0	0	0	0	1	0	TCGA-2E-A9G8	UCEC	CN_HIGH	0	1
TCGA-2F-A9KO-01	2.68931	1	0.38464	0	1	0	0	0	0	TCGA-2F-A9KO	BLCA	Not_Applicable	0	1
TCGA-2F-A9KP-01	2.11394	0	0.333784	0	0	0	0	0	0	TCGA-2F-A9KP	BLCA	Not_Applicable	0	1
TCGA-2F-A9KQ-01	1.79934	0	0.523045	0	0	0	0	0	0	TCGA-2F-A9KQ	BLCA	Not_Applicable	0	1
TCGA-2F-A9KR-01	2.32634	0	0.409408	0	0	0	0	0	0	TCGA-2F-A9KR	BLCA	Not_Applicable	0	1
TCGA-2F-A9KT-01	2.52504	0	0.639991	0	0	0	0	0	0	TCGA-2F-A9KT	BLCA	Not_Applicable	0	1
TCGA-2F-A9KW-01	1.97772	0	0.31647	0	0	0	0	0	0	TCGA-2F-A9KW	BLCA	Not_Applicable	0	1
TCGA-2G-AAEW-01	1.14613	1	0.761364	0	0	1	0	0	0	TCGA-2G-AAEW	TGCT	seminoma	0	1
TCGA-2G-AAEX-01	1.32222	0	0.859192	0	0	0	0	0	0	TCGA-2G-AAEX	TGCT	seminoma	0	1
TCGA-2G-AAF1-01	0.778151	0	0.76477	0	0	0	0	0	0	TCGA-2G-AAF1	TGCT	seminoma	0	1
TCGA-2G-AAF4-01	0.90309	1	0.830925	0	0	1	0	0	0	TCGA-2G-AAF4	TGCT	seminoma	0	1
TCGA-2G-AAF6-01	1.23045	1	0.733742	0	0	1	0	0	0	TCGA-2G-AAF6	TGCT	seminoma	0	1
TCGA-2G-AAF8-01	0.954243	0	0.968006	0	0	0	0	0	0	TCGA-2G-AAF8	TGCT	seminoma	0	1
TCGA-2G-AAFG-01	1.23045	0	0.646665	0	0	0	0	0	0	TCGA-2G-AAFG	TGCT	seminoma	0	1
TCGA-2G-AAFH-01	1.27875	0	0.716493	0	0	0	0	0	0	TCGA-2G-AAFH	TGCT	seminoma	0	1
TCGA-2G-AAFI-01	0.90309	0	0.661697	0	0	0	0	0	0	TCGA-2G-AAFI	TGCT	non-seminoma	0	1
TCGA-2G-AAFJ-01	1.34242	0	0.417266	0	0	0	0	0	0	TCGA-2G-AAFJ	TGCT	non-seminoma	0	1
TCGA-2G-AAFL-01	1.23045	0	0.627122	0	0	0	0	0	0	TCGA-2G-AAFL	TGCT	non-seminoma	0	1
TCGA-2G-AAFM-01	1.25527	0	0.550295	0	0	0	0	0	0	TCGA-2G-AAFM	TGCT	non-seminoma	0	1
TCGA-2G-AAFN-01	1	0	0.718643	0	0	0	0	0	0	TCGA-2G-AAFN	TGCT	non-seminoma	0	1
TCGA-2G-AAFO-01	1.04139	0	0.631893	0	0	0	0	0	0	TCGA-2G-AAFO	TGCT	non-seminoma	0	1
TCGA-2G-AAFV-01	1.34242	0	0.617149	0	0	0	0	0	0	TCGA-2G-AAFV	TGCT	non-seminoma	0	1
TCGA-2G-AAFY-01	0.845098	0	0.636927	0	0	0	0	0	0	TCGA-2G-AAFY	TGCT	non-seminoma	0	1
TCGA-2G-AAFZ-01	1.27875	0	0.455893	0	0	0	0	0	0	TCGA-2G-AAFZ	TGCT	non-seminoma	0	1
TCGA-2G-AAG0-01	1.32222	0	0.494048	0	0	0	0	0	0	TCGA-2G-AAG0	TGCT	non-seminoma	0	1
TCGA-2G-AAG3-01	1.11394	0	0.6411	0	0	0	0	0	0	TCGA-2G-AAG3	TGCT	non-seminoma	0	1
TCGA-2G-AAG5-01	1.23045	0	0.450804	0	0	0	0	0	0	TCGA-2G-AAG5	TGCT	non-seminoma	0	1
TCGA-2G-AAG6-01	1	0	0.272938	0	0	0	0	0	0	TCGA-2G-AAG6	TGCT	non-seminoma	0	1
TCGA-2G-AAG7-01	1.30103	0	0.558715	0	0	0	0	0	0	TCGA-2G-AAG7	TGCT	non-seminoma	0	1
TCGA-2G-AAG8-01	1.20412	0	0.639076	0	0	0	0	0	0	TCGA-2G-AAG8	TGCT	non-seminoma	0	1
TCGA-2G-AAG9-01	1.17609	1	0.809037	0	0	1	0	0	0	TCGA-2G-AAG9	TGCT	seminoma	0	1
TCGA-2G-AAGA-01	1.41497	0	0.621475	0	0	0	0	0	0	TCGA-2G-AAGA	TGCT	non-seminoma	0	1
TCGA-2G-AAGC-01	1.25527	0	0.610408	0	0	0	0	0	0	TCGA-2G-AAGC	TGCT	non-seminoma	0	1
TCGA-2G-AAGE-01	1.20412	0	0.719345	0	0	0	0	0	0	TCGA-2G-AAGE	TGCT	non-seminoma	0	1
TCGA-2G-AAGF-01	1.07918	0	0.70321	0	0	0	0	0	0	TCGA-2G-AAGF	TGCT	non-seminoma	0	1
TCGA-2G-AAGG-01	1.53148	0	0.509274	0	0	0	0	0	0	TCGA-2G-AAGG	TGCT	non-seminoma	0	1
TCGA-2G-AAGI-01	0.954243	0	0.4955	0	0	0	0	0	0	TCGA-2G-AAGI	TGCT	non-seminoma	0	1
TCGA-2G-AAGJ-01	1.25527	0	0.724312	0	0	0	0	0	0	TCGA-2G-AAGJ	TGCT	non-seminoma	0	1
TCGA-2G-AAGK-01	0.90309	0	0.645136	0	0	0	0	0	0	TCGA-2G-AAGK	TGCT	non-seminoma	0	1
TCGA-2G-AAGM-01	1.30103	0	0.668482	0	0	0	0	0	0	TCGA-2G-AAGM	TGCT	non-seminoma	0	1
TCGA-2G-AAGN-01	0	0	0.54158	0	0	0	0	0	0	TCGA-2G-AAGN	TGCT	non-seminoma	0	1
TCGA-2G-AAGO-01	1.32222	0	0.779764	0	0	0	0	0	0	TCGA-2G-AAGO	TGCT	non-seminoma	0	1
TCGA-2G-AAGP-01	1.36173	0	0.525212	0	0	0	0	0	0	TCGA-2G-AAGP	TGCT	non-seminoma	0	1
TCGA-2G-AAGS-01	1.04139	0	0.716187	0	0	0	0	0	0	TCGA-2G-AAGS	TGCT	non-seminoma	0	1
TCGA-2G-AAGT-01	1.27875	0	0.635849	0	0	0	0	0	0	TCGA-2G-AAGT	TGCT	non-seminoma	0	1
TCGA-2G-AAGV-01	0.778151	0	0.276315	0	0	0	0	0	0	TCGA-2G-AAGV	TGCT	non-seminoma	0	1
TCGA-2G-AAGW-01	1.34242	0	0.849256	0	0	0	0	0	0	TCGA-2G-AAGW	TGCT	non-seminoma	0	1
TCGA-2G-AAGX-01	0.90309	0	0.39001	0	0	0	0	0	0	TCGA-2G-AAGX	TGCT	non-seminoma	0	1
TCGA-2G-AAGY-01	0.954243	0	0.313942	0	0	0	0	0	0	TCGA-2G-AAGY	TGCT	non-seminoma	0	1
TCGA-2G-AAGZ-01	1.04139	0	0.783176	0	0	0	0	0	0	TCGA-2G-AAGZ	TGCT	non-seminoma	0	1
TCGA-2G-AAH0-01	0.954243	0	0.79609	0	0	0	0	0	0	TCGA-2G-AAH0	TGCT	seminoma	0	1
TCGA-2G-AAH2-01	0.90309	0	0.606344	0	0	0	0	0	0	TCGA-2G-AAH2	TGCT	non-seminoma	0	1
TCGA-2G-AAH3-01	1.44716	0	0.555806	0	0	0	0	0	0	TCGA-2G-AAH3	TGCT	seminoma	0	1
TCGA-2G-AAH4-01	1.04139	0	0.643514	0	0	0	0	0	0	TCGA-2G-AAH4	TGCT	non-seminoma	0	1
TCGA-2G-AAH8-01	1.34242	1	0.80114	0	0	1	0	0	0	TCGA-2G-AAH8	TGCT	seminoma	0	1
TCGA-2G-AAHA-01	1.23045	1	0.666474	0	0	1	0	0	0	TCGA-2G-AAHA	TGCT	seminoma	0	1
TCGA-2G-AAHC-01	1	0	0.713905	0	0	0	0	0	0	TCGA-2G-AAHC	TGCT	seminoma	0	1
TCGA-2G-AAHG-01	0.954243	0	0.615072	0	0	0	0	0	0	TCGA-2G-AAHG	TGCT	seminoma	0	1
TCGA-2G-AAHL-01	1.17609	0	0.75518	0	0	0	0	0	0	TCGA-2G-AAHL	TGCT	seminoma	0	1
TCGA-2G-AAHN-01	1.23045	0	0.712643	0	0	0	0	0	0	TCGA-2G-AAHN	TGCT	seminoma	0	1
TCGA-2G-AAHP-01	1	0	0.721371	0	0	0	0	0	0	TCGA-2G-AAHP	TGCT	seminoma	0	1
TCGA-2G-AAHT-01	1.11394	0	0.665504	0	0	0	0	0	0	TCGA-2G-AAHT	TGCT	seminoma	0	1
TCGA-2G-AAKD-01	1.04139	1	0.815705	0	0	0	0	1	0	TCGA-2G-AAKD	TGCT	non-seminoma	0	1
TCGA-2G-AAKG-01	1.30103	0	0.678685	0	0	0	0	0	0	TCGA-2G-AAKG	TGCT	non-seminoma	0	1
TCGA-2G-AAKH-01	1.68124	1	0.796612	0	0	0	0	1	0	TCGA-2G-AAKH	TGCT	non-seminoma	0	1
TCGA-2G-AAKL-01	1.36173	1	0.789534	0	0	0	0	1	0	TCGA-2G-AAKL	TGCT	non-seminoma	0	1
TCGA-2G-AAKM-01	0.60206	0	0.63872	0	0	0	0	0	0	TCGA-2G-AAKM	TGCT	non-seminoma	0	1
TCGA-2G-AAKO-01	0.60206	0	0.620523	0	0	0	0	0	0	TCGA-2G-AAKO	TGCT	non-seminoma	0	1
TCGA-2G-AAL5-01	1.38021	0	0.578056	0	0	0	0	0	0	TCGA-2G-AAL5	TGCT	non-seminoma	0	1
TCGA-2G-AAL7-01	1.23045	0	0.64441	0	0	0	0	0	0	TCGA-2G-AAL7	TGCT	non-seminoma	0	1
TCGA-2G-AALF-01	1.11394	0	0.585574	0	0	0	0	0	0	TCGA-2G-AALF	TGCT	non-seminoma	0	1
TCGA-2G-AALG-01	0.954243	0	0.589702	0	0	0	0	0	0	TCGA-2G-AALG	TGCT	non-seminoma	0	1
TCGA-2G-AALN-01	0.90309	1	0.814331	0	0	0	0	1	0	TCGA-2G-AALN	TGCT	non-seminoma	0	1
TCGA-2G-AALO-01	1.04139	0	0.586067	0	0	0	0	0	0	TCGA-2G-AALO	TGCT	non-seminoma	0	1
TCGA-2G-AALP-01	1.5682	0	0.61963	0	0	0	0	0	0	TCGA-2G-AALP	TGCT	non-seminoma	0	1
TCGA-2G-AALQ-01	1.14613	0	0.455314	0	0	0	0	0	0	TCGA-2G-AALQ	TGCT	non-seminoma	0	1
TCGA-2G-AALR-01	1.61278	0	0.731138	0	0	0	0	0	0	TCGA-2G-AALR	TGCT	non-seminoma	0	1
TCGA-2G-AALS-01	0.90309	0	0.367473	0	0	0	0	0	0	TCGA-2G-AALS	TGCT	non-seminoma	0	1
TCGA-2G-AALT-01	0.845098	0	0.535574	0	0	0	0	0	0	TCGA-2G-AALT	TGCT	non-seminoma	0	1
TCGA-2G-AALW-01	1.38021	0	0.633453	0	0	0	0	0	0	TCGA-2G-AALW	TGCT	non-seminoma	0	1
TCGA-2G-AALX-01	0.778151	0	0.376977	0	0	0	0	0	0	TCGA-2G-AALX	TGCT	non-seminoma	0	1
TCGA-2G-AALY-01	1	0	0.704663	0	0	0	0	0	0	TCGA-2G-AALY	TGCT	non-seminoma	0	1
TCGA-2G-AALZ-01	0.778151	0	0.405588	0	0	0	0	0	0	TCGA-2G-AALZ	TGCT	non-seminoma	0	1
TCGA-2G-AAM2-01	0.954243	0	0.906437	0	0	0	0	0	0	TCGA-2G-AAM2	TGCT	non-seminoma	0	1
TCGA-2G-AAM3-01	1.25527	0	0.558896	0	0	0	0	0	0	TCGA-2G-AAM3	TGCT	non-seminoma	0	1
TCGA-2G-AAM4-01	1.17609	0	0.800412	0	0	0	0	0	0	TCGA-2G-AAM4	TGCT	non-seminoma	0	1
TCGA-2H-A9GF-01	2.39794	0	0.362626	0	0	0	0	0	0	TCGA-2H-A9GF	ESCA	CIN	0	1
TCGA-2H-A9GH-01	2.02119	0	0.688094	0	0	0	0	0	0	TCGA-2H-A9GH	ESCA	CIN	0	1
TCGA-2H-A9GI-01	2.26245	0	0.686867	0	0	0	0	0	0	TCGA-2H-A9GI	ESCA	CIN	0	1
TCGA-2H-A9GK-01	2.21748	0	0.60315	0	0	0	0	0	0	TCGA-2H-A9GK	ESCA	CIN	0	1
TCGA-2H-A9GL-01	2.29885	0	0.542951	0	0	0	0	0	0	TCGA-2H-A9GL	ESCA	CIN	0	1
TCGA-2H-A9GM-01	2.01284	0	0.322244	0	0	0	0	0	0	TCGA-2H-A9GM	ESCA	CIN	0	1
TCGA-2H-A9GN-01	2.02531	0	0.462404	0	0	0	0	0	0	TCGA-2H-A9GN	ESCA	CIN	0	1
TCGA-2H-A9GO-01	2.10721	0	0.639735	0	0	0	0	0	0	TCGA-2H-A9GO	ESCA	CIN	0	1
TCGA-2H-A9GR-01	2.49693	1	0.896252	0	0	0	0	1	0	TCGA-2H-A9GR	ESCA	CIN	0	1
TCGA-2J-AAB1-01	1.79934	1	0.958614	0	0	1	0	0	0	TCGA-2J-AAB1	PAAD	Not_Applicable	0	1
TCGA-2J-AAB4-01	1.43136	1	0.86193	0	0	1	0	0	0	TCGA-2J-AAB4	PAAD	Not_Applicable	0	1
TCGA-2J-AAB6-01	1.77085	1	0.95282	0	0	1	0	0	0	TCGA-2J-AAB6	PAAD	Not_Applicable	0	1
TCGA-2J-AAB8-01	1.62325	1	0.889061	0	0	1	0	0	0	TCGA-2J-AAB8	PAAD	Not_Applicable	0	1
TCGA-2J-AAB9-01	1.14613	0	0.734449	0	0	0	0	0	0	TCGA-2J-AAB9	PAAD	Not_Applicable	0	1
TCGA-2J-AABA-01	1.50515	0	0.880156	0	0	0	0	0	0	TCGA-2J-AABA	PAAD	Not_Applicable	0	1
TCGA-2J-AABE-01	1.47712	1	0.914843	0	0	1	0	0	0	TCGA-2J-AABE	PAAD	Not_Applicable	0	1
TCGA-2J-AABF-01	1.66276	1	0.807998	0	0	1	0	0	0	TCGA-2J-AABF	PAAD	Not_Applicable	0	1
TCGA-2J-AABH-01	1.5563	1	0.945242	0	0	1	0	0	0	TCGA-2J-AABH	PAAD	Not_Applicable	0	1
TCGA-2J-AABI-01	1.49136	1	0.855571	0	0	1	0	1	0	TCGA-2J-AABI	PAAD	Not_Applicable	0	1
TCGA-2J-AABK-01	1.53148	1	0.82949	0	0	1	0	0	0	TCGA-2J-AABK	PAAD	Not_Applicable	0	1
TCGA-2J-AABO-01	1.81954	1	0.893904	0	0	1	1	0	0	TCGA-2J-AABO	PAAD	Not_Applicable	0	1
TCGA-2J-AABP-01	1.97772	0	0.257615	0	0	0	0	0	0	TCGA-2J-AABP	PAAD	Not_Applicable	0	1
TCGA-2J-AABR-01	0.845098	0	0.737053	0	0	0	0	0	0	TCGA-2J-AABR	PAAD	Not_Applicable	0	1
TCGA-2J-AABT-01	1.47712	1	0.753829	0	0	1	0	0	0	TCGA-2J-AABT	PAAD	Not_Applicable	0	1
TCGA-2J-AABU-01	1.38021	1	0.963369	0	0	1	0	0	0	TCGA-2J-AABU	PAAD	Not_Applicable	0	1
TCGA-2J-AABV-01	1	0	0.762919	0	0	0	0	0	0	TCGA-2J-AABV	PAAD	Not_Applicable	0	1
TCGA-2K-A9WE-01	1.72428	0	0.262007	0	0	0	0	0	0	TCGA-2K-A9WE	KIRP	Not_Applicable	0	0
TCGA-2L-AAQA-01	1.74819	1	0.967669	0	0	1	0	0	0	TCGA-2L-AAQA	PAAD	Not_Applicable	0	1
TCGA-2L-AAQE-01	1.53148	1	0.895792	0	0	1	0	0	0	TCGA-2L-AAQE	PAAD	Not_Applicable	0	1
TCGA-2L-AAQI-01	1.47712	1	0.767213	0	0	1	0	0	0	TCGA-2L-AAQI	PAAD	Not_Applicable	0	1
TCGA-2L-AAQJ-01	1.92428	1	0.948723	0	0	1	0	0	0	TCGA-2L-AAQJ	PAAD	Not_Applicable	0	1
TCGA-2L-AAQL-01	1.70757	1	0.897839	0	0	1	0	0	0	TCGA-2L-AAQL	PAAD	Not_Applicable	0	1
TCGA-2V-A95S-01	1.94939	0	0.644538	0	0	0	0	0	0	TCGA-2V-A95S	LIHC	Not_Applicable	0	0
TCGA-2W-A8YY-01	4.06187	1	0.663688	1	0	0	0	0	0	TCGA-2W-A8YY	CESC	SquamousCarcinoma	1	0
TCGA-2X-A9D5-01	1	0	0.72328	0	0	0	0	0	0	TCGA-2X-A9D5	TGCT	seminoma	0	1
TCGA-2X-A9D6-01	1.11394	0	0.60788	0	0	0	0	0	0	TCGA-2X-A9D6	TGCT	seminoma	0	1
TCGA-2Y-A9GS-01	1.81291	0	0.351815	0	0	0	0	0	0	TCGA-2Y-A9GS	LIHC	Not_Applicable	0	0
TCGA-2Y-A9GT-01	1.9345	0	0.336443	0	0	0	0	0	0	TCGA-2Y-A9GT	LIHC	Not_Applicable	0	0
TCGA-2Y-A9GU-01	2.14301	0	0.448509	0	0	0	0	0	0	TCGA-2Y-A9GU	LIHC	Not_Applicable	0	0
TCGA-2Y-A9GV-01	1.79239	0	0.537314	0	0	0	0	0	0	TCGA-2Y-A9GV	LIHC	Not_Applicable	0	0
TCGA-2Y-A9GW-01	1.8451	0	0.503927	0	0	0	0	0	0	TCGA-2Y-A9GW	LIHC	Not_Applicable	0	0
TCGA-2Y-A9GX-01	1.74819	0	0.524601	0	0	0	0	0	0	TCGA-2Y-A9GX	LIHC	Not_Applicable	0	0
TCGA-2Y-A9GY-01	1.82607	0	0.521227	0	0	0	0	0	0	TCGA-2Y-A9GY	LIHC	Not_Applicable	0	0
TCGA-2Y-A9GZ-01	1.92942	0	0.251272	0	0	0	0	0	0	TCGA-2Y-A9GZ	LIHC	Not_Applicable	0	0
TCGA-2Y-A9H0-01	1.85733	0	0.162661	0	0	0	0	0	0	TCGA-2Y-A9H0	LIHC	Not_Applicable	0	0
TCGA-2Y-A9H1-01	2.08279	0	0.318878	0	0	0	0	0	0	TCGA-2Y-A9H1	LIHC	Not_Applicable	0	0
TCGA-2Y-A9H2-01	1.72428	0	0.570653	0	0	0	0	0	0	TCGA-2Y-A9H2	LIHC	Not_Applicable	0	0
TCGA-2Y-A9H3-01	2.22011	0	0.40247	0	0	0	0	0	0	TCGA-2Y-A9H3	LIHC	Not_Applicable	0	0
TCGA-2Y-A9H4-01	1.82607	0	0.168596	0	0	0	0	0	0	TCGA-2Y-A9H4	LIHC	Not_Applicable	0	0
TCGA-2Y-A9H5-01	1.85126	0	0.462422	0	0	0	0	0	0	TCGA-2Y-A9H5	LIHC	Not_Applicable	0	0
TCGA-2Y-A9H6-01	1.72428	0	0.422502	0	0	0	0	0	0	TCGA-2Y-A9H6	LIHC	Not_Applicable	0	0
TCGA-2Y-A9H7-01	1.89763	1	0.625689	0	0	1	0	0	0	TCGA-2Y-A9H7	LIHC	Not_Applicable	0	0
TCGA-2Y-A9H8-01	1.83251	0	0.236138	0	0	0	0	0	0	TCGA-2Y-A9H8	LIHC	Not_Applicable	0	0
TCGA-2Y-A9H9-01	2.08636	0	0.339277	0	0	0	0	0	0	TCGA-2Y-A9H9	LIHC	Not_Applicable	0	0
TCGA-2Y-A9HA-01	2.14613	0	0.211655	0	0	0	0	0	0	TCGA-2Y-A9HA	LIHC	Not_Applicable	0	0
TCGA-2Y-A9HB-01	1.81954	0	0.436	0	0	0	0	0	0	TCGA-2Y-A9HB	LIHC	Not_Applicable	0	0
TCGA-2Z-A9J1-01	1.9345	0	0.3026	0	0	0	0	0	0	TCGA-2Z-A9J1	KIRP	Not_Applicable	0	0
TCGA-2Z-A9J2-01	1.86332	0	0.475914	0	0	0	0	0	0	TCGA-2Z-A9J2	KIRP	Not_Applicable	0	0
TCGA-2Z-A9J3-01	2.08991	0	0.226859	0	0	0	0	0	0	TCGA-2Z-A9J3	KIRP	Not_Applicable	0	0
TCGA-2Z-A9J5-01	1.94448	0	0.411517	0	0	0	0	0	0	TCGA-2Z-A9J5	KIRP	Not_Applicable	0	0
TCGA-2Z-A9J6-01	1.74036	0	0.314122	0	0	0	0	0	0	TCGA-2Z-A9J6	KIRP	Not_Applicable	0	0
TCGA-2Z-A9J7-01	1.54407	0	0.167092	0	0	0	0	0	0	TCGA-2Z-A9J7	KIRP	Not_Applicable	0	0
TCGA-2Z-A9J8-01	1.4624	0	0.423769	0	0	0	0	0	0	TCGA-2Z-A9J8	KIRP	Not_Applicable	0	0
TCGA-2Z-A9JD-01	1.99123	0	0.27979	0	0	0	0	0	0	TCGA-2Z-A9JD	KIRP	Not_Applicable	0	0
TCGA-2Z-A9JE-01	1.92428	0	0.17101	0	0	0	0	0	0	TCGA-2Z-A9JE	KIRP	Not_Applicable	0	0
TCGA-2Z-A9JG-01	1.87506	0	0.282596	0	0	0	0	0	0	TCGA-2Z-A9JG	KIRP	Not_Applicable	0	0
TCGA-2Z-A9JI-01	0.90309	0	0.364015	0	0	0	0	0	0	TCGA-2Z-A9JI	KIRP	Not_Applicable	0	0
TCGA-2Z-A9JJ-01	1.25527	0	0.651988	0	0	0	0	0	0	TCGA-2Z-A9JJ	KIRP	Not_Applicable	0	0
TCGA-2Z-A9JK-01	1.89209	0	0.342154	0	0	0	0	0	0	TCGA-2Z-A9JK	KIRP	Not_Applicable	0	0
TCGA-2Z-A9JL-01	1.88081	0	0.342414	0	0	0	0	0	0	TCGA-2Z-A9JL	KIRP	Not_Applicable	0	0
TCGA-2Z-A9JM-01	1.6902	0	0.330316	0	0	0	0	0	0	TCGA-2Z-A9JM	KIRP	Not_Applicable	0	0
TCGA-2Z-A9JN-01	1.17609	1	0.566644	0	0	1	0	0	0	TCGA-2Z-A9JN	KIRP	Not_Applicable	0	0
TCGA-2Z-A9JO-01	1.50515	0	0.468854	0	0	0	0	0	0	TCGA-2Z-A9JO	KIRP	Not_Applicable	0	0
TCGA-2Z-A9JP-01	1.74819	0	0.307662	0	0	0	0	0	0	TCGA-2Z-A9JP	KIRP	Not_Applicable	0	0
TCGA-2Z-A9JQ-01	1.86923	0	0.213826	0	0	0	0	0	0	TCGA-2Z-A9JQ	KIRP	Not_Applicable	0	0
TCGA-2Z-A9JR-01	1.6721	0	0.220473	0	0	0	0	0	0	TCGA-2Z-A9JR	KIRP	Not_Applicable	0	0
TCGA-2Z-A9JS-01	2.02119	0	0.189489	0	0	0	0	0	0	TCGA-2Z-A9JS	KIRP	Not_Applicable	0	0
TCGA-2Z-A9JT-01	1.86332	0	0.364403	0	0	0	0	0	0	TCGA-2Z-A9JT	KIRP	Not_Applicable	0	0
TCGA-30-1718-01	2.16435	0	0.47155	0	0	0	0	0	0	TCGA-30-1718	OV	Not_Applicable	0	1
TCGA-30-1855-01	2.02938	1	0.472808	0	0	0	1	1	0	TCGA-30-1855	OV	Not_Applicable	0	1
TCGA-30-1862-01	1.66276	0	0.368896	0	0	0	0	0	0	TCGA-30-1862	OV	Not_Applicable	0	1
TCGA-30-1891-01	1.86923	0	0.665547	0	0	0	0	0	0	TCGA-30-1891	OV	Not_Applicable	0	1
TCGA-31-1953-01	1.76343	1	0.438652	0	0	0	0	1	0	TCGA-31-1953	OV	Not_Applicable	0	1
TCGA-32-1970-01	1.85733	0	0.187215	0	0	0	0	0	0	TCGA-32-1970	GBM	IDHwt	0	0
TCGA-32-1980-01	1.20412	0	0.364064	0	0	0	0	0	0	TCGA-32-1980	GBM	IDHwt	0	0
TCGA-32-1982-01	1.82607	0	0.472296	0	0	0	0	0	0	TCGA-32-1982	GBM	IDHwt	0	0
TCGA-32-2615-01	1.49136	0	0.297829	0	0	0	0	0	0	TCGA-32-2615	GBM	IDHwt	0	0
TCGA-32-2616-01	3.00217	0	0.146136	0	0	0	0	0	0	TCGA-32-2616	GBM		1	0
TCGA-32-2632-01	1.94939	0	0.185615	0	0	0	0	0	0	TCGA-32-2632	GBM	IDHwt	0	0
TCGA-32-2634-01	1.64345	0	0.295747	0	0	0	0	0	0	TCGA-32-2634	GBM	IDHwt	0	0
TCGA-32-2638-01	1.6721	0	0.469683	0	0	0	0	0	0	TCGA-32-2638	GBM	IDHwt	0	0
TCGA-32-4213-01	1.78533	0	0.259261	0	0	0	0	0	0	TCGA-32-4213	GBM	IDHwt	0	0
TCGA-32-5222-01	1.77815	0	0.639347	0	0	0	0	0	0	TCGA-32-5222	GBM	IDHwt	0	0
TCGA-33-4532-01	2.54283	0	0.23031	0	0	0	0	0	0	TCGA-33-4532	LUSC	Not_Applicable	0	1
TCGA-33-4533-01	2.43297	0	0.509217	0	0	0	0	0	0	TCGA-33-4533	LUSC	Not_Applicable	0	1
TCGA-33-4538-01	2.23553	0	0.197003	0	0	0	0	0	0	TCGA-33-4538	LUSC	Not_Applicable	0	1
TCGA-33-4547-01	2.24551	0	0.216861	0	0	0	0	0	0	TCGA-33-4547	LUSC	Not_Applicable	0	1
TCGA-33-4566-01	3.08135	1	0.783228	0	0	0	0	1	0	TCGA-33-4566	LUSC	Not_Applicable	1	0
TCGA-33-4582-01	2.23045	0	0.634617	0	0	0	0	0	0	TCGA-33-4582	LUSC	Not_Applicable	0	1
TCGA-33-4583-01	2.7185	0	0.461987	0	0	0	0	0	0	TCGA-33-4583	LUSC	Not_Applicable	0	1
TCGA-33-4586-01	2.50515	0	0.265032	0	0	0	0	0	0	TCGA-33-4586	LUSC	Not_Applicable	0	1
TCGA-33-4587-01	2.32222	0	0.300495	0	0	0	0	0	0	TCGA-33-4587	LUSC	Not_Applicable	0	1
TCGA-33-4589-01	2	0	0.491608	0	0	0	0	0	0	TCGA-33-4589	LUSC	Not_Applicable	0	1
TCGA-33-6738-01	2.48996	0	0.173939	0	0	0	0	0	0	TCGA-33-6738	LUSC	Not_Applicable	0	1
TCGA-33-A4WN-01	2.24551	0	0.195344	0	0	0	0	0	0	TCGA-33-A4WN	LUSC	Not_Applicable	0	1
TCGA-33-A5GW-01	2.21748	0	0.238755	0	0	0	0	0	0	TCGA-33-A5GW	LUSC	Not_Applicable	0	1
TCGA-33-AAS8-01	2.33846	0	0.378286	0	0	0	0	0	0	TCGA-33-AAS8	LUSC	Not_Applicable	0	1
TCGA-33-AASB-01	2.54654	1	0.855744	0	0	0	0	1	0	TCGA-33-AASB	LUSC	Not_Applicable	0	1
TCGA-33-AASD-01	2.5092	0	0.152372	0	0	0	0	0	0	TCGA-33-AASD	LUSC	Not_Applicable	0	1
TCGA-33-AASI-01	2.56467	0	0.58868	0	0	0	0	0	0	TCGA-33-AASI	LUSC	Not_Applicable	0	1
TCGA-33-AASJ-01	2.22531	0	0.366282	0	0	0	0	0	0	TCGA-33-AASJ	LUSC	Not_Applicable	0	1
TCGA-33-AASL-01	2.44091	0	0.344737	0	0	0	0	0	0	TCGA-33-AASL	LUSC	Not_Applicable	0	1
TCGA-34-2596-01	2.34439	0	0.278233	0	0	0	0	0	0	TCGA-34-2596	LUSC	Not_Applicable	0	1
TCGA-34-2600-01	2.61172	1	0.557583	0	1	0	0	0	0	TCGA-34-2600	LUSC	Not_Applicable	0	1
TCGA-34-2608-01	2.11727	0	0.389091	0	0	0	0	0	0	TCGA-34-2608	LUSC	Not_Applicable	0	1
TCGA-34-5231-01	2.76864	0	0.2546	0	0	0	0	0	0	TCGA-34-5231	LUSC	Not_Applicable	0	1
TCGA-34-5232-01	2.21748	0	0.304301	0	0	0	0	0	0	TCGA-34-5232	LUSC	Not_Applicable	0	1
TCGA-34-5234-01	2.21748	0	0.519488	0	0	0	0	0	0	TCGA-34-5234	LUSC	Not_Applicable	0	1
TCGA-34-5236-01	2.28556	0	0.326956	0	0	0	0	0	0	TCGA-34-5236	LUSC	Not_Applicable	0	1
TCGA-34-5239-01	2.34635	0	0.395387	0	0	0	0	0	0	TCGA-34-5239	LUSC	Not_Applicable	0	1
TCGA-34-5240-01	2.17609	1	0.451224	0	1	0	0	0	0	TCGA-34-5240	LUSC	Not_Applicable	0	1
TCGA-34-5241-01	2.24055	0	0.401371	0	0	0	0	0	0	TCGA-34-5241	LUSC	Not_Applicable	0	1
TCGA-34-5927-01	2.38561	0	0.276802	0	0	0	0	0	0	TCGA-34-5927	LUSC	Not_Applicable	0	1
TCGA-34-5928-01	2.50651	0	0.419409	0	0	0	0	0	0	TCGA-34-5928	LUSC	Not_Applicable	0	1
TCGA-34-5929-01	2.29885	0	0.360706	0	0	0	0	0	0	TCGA-34-5929	LUSC	Not_Applicable	0	1
TCGA-34-7107-01	2.66558	0	0.291721	0	0	0	0	0	0	TCGA-34-7107	LUSC	Not_Applicable	0	1
TCGA-34-8454-01	2.68034	0	0.208862	0	0	0	0	0	0	TCGA-34-8454	LUSC	Not_Applicable	0	1
TCGA-34-8455-01	2.65514	0	0.364475	0	0	0	0	0	0	TCGA-34-8455	LUSC	Not_Applicable	0	1
TCGA-34-8456-01	1.54407	0	0.319763	0	0	0	0	0	0	TCGA-34-8456	LUSC	Not_Applicable	0	1
TCGA-34-A5IX-01	2.40483	0	0.408066	0	0	0	0	0	0	TCGA-34-A5IX	LUSC	Not_Applicable	0	1
TCGA-35-3615-01	2.02531	1	0.940817	0	0	1	0	0	0	TCGA-35-3615	LUAD	Not_Applicable	0	1
TCGA-35-4122-01	2.47129	0	0.789607	0	0	0	0	0	0	TCGA-35-4122	LUAD	Not_Applicable	0	1
TCGA-35-4123-01	2.39445	1	0.861803	1	0	0	0	0	0	TCGA-35-4123	LUAD	Not_Applicable	0	1
TCGA-35-5375-01	2.59329	0	0.469932	0	0	0	0	0	0	TCGA-35-5375	LUAD	Not_Applicable	0	1
TCGA-37-3783-01	2.52114	0	0.221691	0	0	0	0	0	0	TCGA-37-3783	LUSC	Not_Applicable	0	1
TCGA-37-3789-01	2.83059	0	0.448947	0	0	0	0	0	0	TCGA-37-3789	LUSC	Not_Applicable	0	1
TCGA-37-3792-01	2.94841	0	0.491873	0	0	0	0	0	0	TCGA-37-3792	LUSC	Not_Applicable	0	1
TCGA-37-4129-01	0.477121	0	0.557541	0	0	0	0	0	0	TCGA-37-4129	LUSC	Not_Applicable	0	1
TCGA-37-4130-01	3.00817	0	0.507369	0	0	0	0	0	0	TCGA-37-4130	LUSC	Not_Applicable	1	0
TCGA-37-4132-01	2.45025	0	0.479897	0	0	0	0	0	0	TCGA-37-4132	LUSC	Not_Applicable	0	1
TCGA-37-4133-01	2.38917	0	0.299041	0	0	0	0	0	0	TCGA-37-4133	LUSC	Not_Applicable	0	1
TCGA-37-4135-01	2.42975	0	0.623026	0	0	0	0	0	0	TCGA-37-4135	LUSC	Not_Applicable	0	1
TCGA-37-4141-01	2.50243	0	0.450861	0	0	0	0	0	0	TCGA-37-4141	LUSC	Not_Applicable	0	1
TCGA-37-5819-01	2.83822	0	0.791781	0	0	0	0	0	0	TCGA-37-5819	LUSC	Not_Applicable	0	1
TCGA-37-A5EL-01	2.56937	0	0.215241	0	0	0	0	0	0	TCGA-37-A5EL	LUSC	Not_Applicable	0	1
TCGA-37-A5EN-01	2.31806	0	0.331089	0	0	0	0	0	0	TCGA-37-A5EN	LUSC	Not_Applicable	0	1
TCGA-38-4625-01	2.73239	0	0.702124	0	0	0	0	0	0	TCGA-38-4625	LUAD	Not_Applicable	0	1
TCGA-38-4626-01	2.38739	0	0.522279	0	0	0	0	0	0	TCGA-38-4626	LUAD	Not_Applicable	0	1
TCGA-38-4627-01	1.4624	0	0.582299	0	0	0	0	0	0	TCGA-38-4627	LUAD	Not_Applicable	0	1
TCGA-38-4628-01	2.0569	0	0.674688	0	0	0	0	0	0	TCGA-38-4628	LUAD	Not_Applicable	0	1
TCGA-38-4631-01	2.83822	0	0.42802	0	0	0	0	0	0	TCGA-38-4631	LUAD	Not_Applicable	0	1
TCGA-38-4632-01	2.7007	1	0.781194	1	0	0	0	0	0	TCGA-38-4632	LUAD	Not_Applicable	0	1
TCGA-38-6178-01	1.81954	0	0.514914	0	0	0	0	0	0	TCGA-38-6178	LUAD	Not_Applicable	0	1
TCGA-38-7271-01	1.94448	0	0.541041	0	0	0	0	0	0	TCGA-38-7271	LUAD	Not_Applicable	0	1
TCGA-38-A44F-01	1.04139	0	0.783496	0	0	0	0	0	0	TCGA-38-A44F	LUAD	Not_Applicable	0	1
TCGA-39-5011-01	2.76716	0	0.339406	0	0	0	0	0	0	TCGA-39-5011	LUSC	Not_Applicable	0	1
TCGA-39-5016-01	2.50106	0	0.396441	0	0	0	0	0	0	TCGA-39-5016	LUSC	Not_Applicable	0	1
TCGA-39-5019-01	2.21484	0	0.509834	0	0	0	0	0	0	TCGA-39-5019	LUSC	Not_Applicable	0	1
TCGA-39-5021-01	2.13354	0	0.627811	0	0	0	0	0	0	TCGA-39-5021	LUSC	Not_Applicable	0	1
TCGA-39-5022-01	2.26951	0	0.348031	0	0	0	0	0	0	TCGA-39-5022	LUSC	Not_Applicable	0	1
TCGA-39-5024-01	2.25768	0	0.359745	0	0	0	0	0	0	TCGA-39-5024	LUSC	Not_Applicable	0	1
TCGA-39-5028-01	2.20683	0	0.438255	0	0	0	0	0	0	TCGA-39-5028	LUSC	Not_Applicable	0	1
TCGA-39-5029-01	2.11727	0	0.224477	0	0	0	0	0	0	TCGA-39-5029	LUSC	Not_Applicable	0	1
TCGA-39-5030-01	2.32015	0	0.277275	0	0	0	0	0	0	TCGA-39-5030	LUSC	Not_Applicable	0	1
TCGA-39-5031-01	2.76042	0	0.378665	0	0	0	0	0	0	TCGA-39-5031	LUSC	Not_Applicable	0	1
TCGA-39-5034-01	2.74036	0	0.658959	0	0	0	0	0	0	TCGA-39-5034	LUSC	Not_Applicable	0	1
TCGA-39-5035-01	2.14301	0	0.394141	0	0	0	0	0	0	TCGA-39-5035	LUSC	Not_Applicable	0	1
TCGA-39-5036-01	2.3962	0	0.273737	0	0	0	0	0	0	TCGA-39-5036	LUSC	Not_Applicable	0	1
TCGA-39-5037-01	2.32634	0	0.374067	0	0	0	0	0	0	TCGA-39-5037	LUSC	Not_Applicable	0	1
TCGA-39-5039-01	2.17319	0	0.57734	0	0	0	0	0	0	TCGA-39-5039	LUSC	Not_Applicable	0	1
TCGA-39-5040-01	2.63649	0	0.542469	0	0	0	0	0	0	TCGA-39-5040	LUSC	Not_Applicable	0	1
TCGA-3A-A9I5-01	1.49136	0	0.759717	0	0	0	0	0	0	TCGA-3A-A9I5	PAAD	Not_Applicable	0	1
TCGA-3A-A9I7-01	1.11394	1	0.778867	0	0	1	0	0	0	TCGA-3A-A9I7	PAAD	Not_Applicable	0	1
TCGA-3A-A9I9-01	1.97313	1	0.852236	0	0	1	0	0	0	TCGA-3A-A9I9	PAAD	Not_Applicable	0	1
TCGA-3A-A9IB-01	1.54407	1	0.858167	0	0	1	0	0	0	TCGA-3A-A9IB	PAAD	Not_Applicable	0	1
TCGA-3A-A9IC-01	1.50515	1	0.800697	0	0	1	0	0	0	TCGA-3A-A9IC	PAAD	Not_Applicable	0	1
TCGA-3A-A9IH-01	1.6721	1	0.936371	0	0	1	0	0	0	TCGA-3A-A9IH	PAAD	Not_Applicable	0	1
TCGA-3A-A9IU-01	1.50515	1	0.950282	0	0	1	0	0	0	TCGA-3A-A9IU	PAAD	Not_Applicable	0	1
TCGA-3A-A9IX-01	1.34242	0	0.687599	0	0	0	0	0	0	TCGA-3A-A9IX	PAAD	Not_Applicable	0	1
TCGA-3A-A9IZ-01	1.70757	1	0.842865	0	0	1	0	0	0	TCGA-3A-A9IZ	PAAD	Not_Applicable	0	1
TCGA-3A-A9J0-01	1.88081	0	0.786514	0	0	0	0	0	0	TCGA-3A-A9J0	PAAD	Not_Applicable	0	1
TCGA-3B-A9HI-01	1.60206	0	0.347174	0	0	0	0	0	0	TCGA-3B-A9HI	SARC	MFS/UPS	0	0
TCGA-3B-A9HJ-01	1.27875	0	0.273639	0	0	0	0	0	0	TCGA-3B-A9HJ	SARC	DDLPS	0	0
TCGA-3B-A9HL-01	1.6902	0	0.477345	0	0	0	0	0	0	TCGA-3B-A9HL	SARC	DDLPS	0	0
TCGA-3B-A9HO-01	1.77815	0	0.532457	0	0	0	0	0	0	TCGA-3B-A9HO	SARC	DDLPS	0	0
TCGA-3B-A9HP-01	1.73239	0	0.546452	0	0	0	0	0	0	TCGA-3B-A9HP	SARC	LMS	0	0
TCGA-3B-A9HQ-01	1.81291	0	0.496736	0	0	0	0	0	0	TCGA-3B-A9HQ	SARC	LMS	0	0
TCGA-3B-A9HR-01	1.4624	0	0.188669	0	0	0	0	0	0	TCGA-3B-A9HR	SARC	LMS	0	0
TCGA-3B-A9HS-01	1.77085	0	0.300574	0	0	0	0	0	0	TCGA-3B-A9HS	SARC	DDLPS	0	0
TCGA-3B-A9HT-01	2.4843	0	0.268162	0	0	0	0	0	0	TCGA-3B-A9HT	SARC	LMS	0	0
TCGA-3B-A9HU-01	1.4624	0	0.230508	0	0	0	0	0	0	TCGA-3B-A9HU	SARC	LMS	0	0
TCGA-3B-A9HV-01	1.66276	0	0.275993	0	0	0	0	0	0	TCGA-3B-A9HV	SARC	LMS	0	0
TCGA-3B-A9HX-01	1.59106	0	0.339085	0	0	0	0	0	0	TCGA-3B-A9HX	SARC	LMS	0	0
TCGA-3B-A9HY-01	1.66276	0	0.236986	0	0	0	0	0	0	TCGA-3B-A9HY	SARC	LMS	0	0
TCGA-3B-A9HZ-01	1.44716	0	0.230114	0	0	0	0	0	0	TCGA-3B-A9HZ	SARC	LMS	0	0
TCGA-3B-A9I0-01	1.4624	0	0.300034	0	0	0	0	0	0	TCGA-3B-A9I0	SARC	LMS	0	0
TCGA-3B-A9I1-01	1.47712	0	0.400362	0	0	0	0	0	0	TCGA-3B-A9I1	SARC	LMS	0	0
TCGA-3B-A9I3-01	1.6902	0	0.407211	0	0	0	0	0	0	TCGA-3B-A9I3	SARC	LMS	0	0
TCGA-3C-AAAU-01	1.39794	0	0.519208	0	0	0	0	0	0	TCGA-3C-AAAU	BRCA	LumA	0	0
TCGA-3C-AALI-01	2.66745	0	0.545456	0	0	0	0	0	0	TCGA-3C-AALI	BRCA	Her2	0	0
TCGA-3C-AALJ-01	1.4624	0	0.740716	0	0	0	0	0	0	TCGA-3C-AALJ	BRCA	LumB	0	0
TCGA-3C-AALK-01	1.6721	0	0.681552	0	0	0	0	0	0	TCGA-3C-AALK	BRCA	LumA	0	0
TCGA-3E-AAAY-01	1.30103	0	0.763211	0	0	0	0	0	0	TCGA-3E-AAAY	PAAD	Not_Applicable	0	1
TCGA-3E-AAAZ-01	1.66276	1	0.862844	0	0	1	0	0	0	TCGA-3E-AAAZ	PAAD	Not_Applicable	0	1
TCGA-3G-AB0O-01	1	0	0.339211	0	0	0	0	0	0	TCGA-3G-AB0O	THYM	Not_Applicable	0	0
TCGA-3G-AB0Q-01	1.36173	0	0.357538	0	0	0	0	0	0	TCGA-3G-AB0Q	THYM	Not_Applicable	0	0
TCGA-3G-AB0T-01	1.14613	0	0.374834	0	0	0	0	0	0	TCGA-3G-AB0T	THYM	Not_Applicable	0	0
TCGA-3G-AB14-01	1.11394	0	0.30461	0	0	0	0	0	0	TCGA-3G-AB14	THYM	Not_Applicable	0	0
TCGA-3G-AB19-01	1.39794	1	0.415784	0	1	0	0	0	0	TCGA-3G-AB19	THYM	Not_Applicable	0	0
TCGA-3H-AB3K-01	1.20412	0	0.580451	0	0	0	0	0	0	TCGA-3H-AB3K	MESO	Not_Applicable	0	0
TCGA-3H-AB3L-01	1.30103	0	0.424763	0	0	0	0	0	0	TCGA-3H-AB3L	MESO	Not_Applicable	0	0
TCGA-3H-AB3M-01	1.43136	0	0.485207	0	0	0	0	0	0	TCGA-3H-AB3M	MESO	Not_Applicable	0	0
TCGA-3H-AB3O-01	0	0	0.340086	0	0	0	0	0	0	TCGA-3H-AB3O	MESO	Not_Applicable	0	0
TCGA-3H-AB3S-01	1.63347	0	0.413838	0	0	0	0	0	0	TCGA-3H-AB3S	MESO	Not_Applicable	0	0
TCGA-3H-AB3T-01	1.50515	0	0.266931	0	0	0	0	0	0	TCGA-3H-AB3T	MESO	Not_Applicable	0	0
TCGA-3H-AB3U-01	1.41497	0	0.351799	0	0	0	0	0	0	TCGA-3H-AB3U	MESO	Not_Applicable	0	0
TCGA-3H-AB3X-01	1.34242	0	0.551193	0	0	0	0	0	0	TCGA-3H-AB3X	MESO	Not_Applicable	0	0
TCGA-3K-AAZ8-01	2.1038	0	0.370313	0	0	0	0	0	0	TCGA-3K-AAZ8	LIHC	Not_Applicable	0	0
TCGA-3L-AA1B-01	2.08636	1	0.885042	1	0	0	0	0	0	TCGA-3L-AA1B	COAD	CIN	0	1
TCGA-3M-AB46-01	2.233	1	0.643993	0	0	1	0	0	0	TCGA-3M-AB46	STAD	CIN	0	1
TCGA-3M-AB47-01	2.04139	0	0.741661	0	0	0	0	0	0	TCGA-3M-AB47	STAD	GS	0	1
TCGA-3N-A9WB-06	2.15534	1	0.787693	1	0	0	0	0	1	TCGA-3N-A9WB	SKCM	Not_Applicable	0	1
TCGA-3N-A9WC-06	3.19201	1	0.764724	1	0	0	0	0	0	TCGA-3N-A9WC	SKCM	Not_Applicable	1	0
TCGA-3N-A9WD-06	2.89982	1	0.843116	1	0	0	0	0	0	TCGA-3N-A9WD	SKCM	Not_Applicable	0	1
TCGA-3P-A9WA-01	2.03743	0	0.257348	0	0	0	0	0	0	TCGA-3P-A9WA	OV	Not_Applicable	0	1
TCGA-3Q-A9WF-01	0.778151	0	0.390835	0	0	0	0	0	0	TCGA-3Q-A9WF	THYM	Not_Applicable	0	0
TCGA-3R-A8YX-01	1.82607	1	0.563091	0	0	0	0	1	0	TCGA-3R-A8YX	SARC	DDLPS	0	0
TCGA-3S-A8YW-01	1.49136	0	0.556729	0	0	0	0	0	0	TCGA-3S-A8YW	THYM	Not_Applicable	0	0
TCGA-3S-AAYX-01	1.23045	0	0.291541	0	0	0	0	0	0	TCGA-3S-AAYX	THYM	Not_Applicable	0	0
TCGA-3T-AA9L-01	0.778151	0	0.343161	0	0	0	0	0	0	TCGA-3T-AA9L	THYM	Not_Applicable	0	0
TCGA-3U-A98D-01	1.49136	0	0.53892	0	0	0	0	0	0	TCGA-3U-A98D	MESO	Not_Applicable	0	0
TCGA-3U-A98E-01	1.51851	0	0.400173	0	0	0	0	0	0	TCGA-3U-A98E	MESO	Not_Applicable	0	0
TCGA-3U-A98F-01	1.50515	0	0.379657	0	0	0	0	0	0	TCGA-3U-A98F	MESO	Not_Applicable	0	0
TCGA-3U-A98G-01	0.477121	0	0.59573	0	0	0	0	0	0	TCGA-3U-A98G	MESO	Not_Applicable	0	0
TCGA-3U-A98H-01	1.14613	0	0.356705	0	0	0	0	0	0	TCGA-3U-A98H	MESO	Not_Applicable	0	0
TCGA-3U-A98I-01	1.57978	0	0.530431	0	0	0	0	0	0	TCGA-3U-A98I	MESO	Not_Applicable	0	0
TCGA-3U-A98J-01	1.36173	0	0.465967	0	0	0	0	0	0	TCGA-3U-A98J	MESO	Not_Applicable	0	0
TCGA-3X-AAV9-01	1.64345	0	0.726151	0	0	0	0	0	0	TCGA-3X-AAV9	CHOL	Not_Applicable	0	0
TCGA-3X-AAVA-01	1.49136	0	0.637352	0	0	0	0	0	0	TCGA-3X-AAVA	CHOL	Not_Applicable	0	0
TCGA-3X-AAVB-01	1.47712	1	0.903628	0	0	1	0	0	0	TCGA-3X-AAVB	CHOL	Not_Applicable	0	0
TCGA-3X-AAVC-01	1.6902	0	0.576693	0	0	0	0	0	0	TCGA-3X-AAVC	CHOL	Not_Applicable	0	0
TCGA-3X-AAVE-01	1.57978	0	0.547126	0	0	0	0	0	0	TCGA-3X-AAVE	CHOL	Not_Applicable	0	0
TCGA-3Z-A93Z-01	1.90309	0	0.451287	0	0	0	0	0	0	TCGA-3Z-A93Z	KIRC	Not_Applicable	0	0
TCGA-41-2571-01	1.61278	0	0.279501	0	0	0	0	0	0	TCGA-41-2571	GBM	IDHwt	0	0
TCGA-41-2572-01	1.68124	0	0.370387	0	0	0	0	0	0	TCGA-41-2572	GBM	IDHwt	0	0
TCGA-41-3915-01	1.60206	0	0.312246	0	0	0	0	0	0	TCGA-41-3915	GBM	IDHwt	0	0
TCGA-41-4097-01	1.68124	0	0.38639	0	0	0	0	0	0	TCGA-41-4097	GBM	IDHwt	0	0
TCGA-41-5651-01	1.86923	0	0.384318	0	0	0	0	0	0	TCGA-41-5651	GBM	IDHwt	0	0
TCGA-43-2578-01	2.47712	0	0.326429	0	0	0	0	0	0	TCGA-43-2578	LUSC	Not_Applicable	0	1
TCGA-43-2581-01	2.91908	1	0.840209	0	0	1	0	0	0	TCGA-43-2581	LUSC	Not_Applicable	0	1
TCGA-43-3394-01	2.54654	0	0.578445	0	0	0	0	0	0	TCGA-43-3394	LUSC	Not_Applicable	0	1
TCGA-43-3920-01	2.94349	0	0.327491	0	0	0	0	0	0	TCGA-43-3920	LUSC	Not_Applicable	0	1
TCGA-43-5668-01	3.08027	0	0.331031	0	0	0	0	0	0	TCGA-43-5668	LUSC	Not_Applicable	1	0
TCGA-43-5670-01	2.39445	0	0.271999	0	0	0	0	0	0	TCGA-43-5670	LUSC	Not_Applicable	0	1
TCGA-43-6143-01	2.77379	0	0.232682	0	0	0	0	0	0	TCGA-43-6143	LUSC	Not_Applicable	0	1
TCGA-43-6647-01	2.47129	0	0.320123	0	0	0	0	0	0	TCGA-43-6647	LUSC	Not_Applicable	0	1
TCGA-43-6770-01	2.60638	0	0.334181	0	0	0	0	0	0	TCGA-43-6770	LUSC	Not_Applicable	0	1
TCGA-43-6771-01	2.57054	0	0.5569	0	0	0	0	0	0	TCGA-43-6771	LUSC	Not_Applicable	0	1
TCGA-43-6773-01	2.06446	0	0.298756	0	0	0	0	0	0	TCGA-43-6773	LUSC	Not_Applicable	0	1
TCGA-43-7656-01	2.80754	0	0.378251	0	0	0	0	0	0	TCGA-43-7656	LUSC	Not_Applicable	0	1
TCGA-43-7657-01	2.38561	0	0.147431	0	0	0	0	0	0	TCGA-43-7657	LUSC	Not_Applicable	0	1
TCGA-43-7658-01	2.56348	0	0.364993	0	0	0	0	0	0	TCGA-43-7658	LUSC	Not_Applicable	0	1
TCGA-43-8115-01	2.26482	0	0.449715	0	0	0	0	0	0	TCGA-43-8115	LUSC	Not_Applicable	0	1
TCGA-43-8116-01	2.51055	0	0.334202	0	0	0	0	0	0	TCGA-43-8116	LUSC	Not_Applicable	0	1
TCGA-43-8118-01	3.05346	0	0.325761	0	0	0	0	0	0	TCGA-43-8118	LUSC	Not_Applicable	1	0
TCGA-43-A474-01	2.51455	0	0.340238	0	0	0	0	0	0	TCGA-43-A474	LUSC	Not_Applicable	0	1
TCGA-43-A475-01	2.36549	0	0.347712	0	0	0	0	0	0	TCGA-43-A475	LUSC	Not_Applicable	0	1
TCGA-43-A56U-01	2.35411	0	0.256364	0	0	0	0	0	0	TCGA-43-A56U	LUSC	Not_Applicable	0	1
TCGA-43-A56V-01	2.27184	0	0.531192	0	0	0	0	0	0	TCGA-43-A56V	LUSC	Not_Applicable	0	1
TCGA-44-2655-01	2.22011	0	0.704351	0	0	0	0	0	0	TCGA-44-2655	LUAD	Not_Applicable	0	1
TCGA-44-2656-01	3.18583	0	0.699682	0	0	0	0	0	0	TCGA-44-2656	LUAD	Not_Applicable	1	0
TCGA-44-2657-01	2.85733	0	0.483923	0	0	0	0	0	0	TCGA-44-2657	LUAD	Not_Applicable	0	1
TCGA-44-2659-01	2.89763	0	0.752553	0	0	0	0	0	0	TCGA-44-2659	LUAD	Not_Applicable	0	1
TCGA-44-2662-01	2.56703	0	0.513093	0	0	0	0	0	0	TCGA-44-2662	LUAD	Not_Applicable	0	1
TCGA-44-2665-01	1.89209	0	0.654488	0	0	0	0	0	0	TCGA-44-2665	LUAD	Not_Applicable	0	1
TCGA-44-2666-01	1.85733	0	0.834813	0	0	0	0	0	0	TCGA-44-2666	LUAD	Not_Applicable	0	1
TCGA-44-2668-01	2.80482	0	0.774802	0	0	0	0	0	0	TCGA-44-2668	LUAD	Not_Applicable	0	1
TCGA-44-3396-01	2.5611	0	0.549319	0	0	0	0	0	0	TCGA-44-3396	LUAD	Not_Applicable	0	1
TCGA-44-3398-01	2.53275	0	0.639934	0	0	0	0	0	0	TCGA-44-3398	LUAD	Not_Applicable	0	1
TCGA-44-3918-01	3.24551	0	0.715507	0	0	0	0	0	0	TCGA-44-3918	LUAD	Not_Applicable	1	0
TCGA-44-3919-01	2.01284	0	0.611833	0	0	0	0	0	0	TCGA-44-3919	LUAD	Not_Applicable	0	1
TCGA-44-4112-01	2.93752	0	0.837129	0	0	0	0	0	0	TCGA-44-4112	LUAD	Not_Applicable	0	1
TCGA-44-5643-01	2.35984	0	0.661242	0	0	0	0	0	0	TCGA-44-5643	LUAD	Not_Applicable	0	1
TCGA-44-5644-01	3.25431	0	0.686942	0	0	0	0	0	0	TCGA-44-5644	LUAD	Not_Applicable	1	0
TCGA-44-5645-01	1.85733	0	0.492982	0	0	0	0	0	0	TCGA-44-5645	LUAD	Not_Applicable	0	1
TCGA-44-6145-01	2.76716	1	0.720032	0	0	1	0	0	0	TCGA-44-6145	LUAD	Not_Applicable	0	1
TCGA-44-6146-01	1.87506	1	0.916468	0	0	1	0	0	0	TCGA-44-6146	LUAD	Not_Applicable	0	1
TCGA-44-6148-01	1.11394	0	0.458108	0	0	0	0	0	0	TCGA-44-6148	LUAD	Not_Applicable	0	1
TCGA-44-6774-01	2.75358	0	0.56603	0	0	0	0	0	0	TCGA-44-6774	LUAD	Not_Applicable	0	1
TCGA-44-6775-01	2.08991	0	0.453289	0	0	0	0	0	0	TCGA-44-6775	LUAD	Not_Applicable	0	1
TCGA-44-6776-01	2.58659	1	0.825178	0	0	1	0	0	0	TCGA-44-6776	LUAD	Not_Applicable	0	1
TCGA-44-6777-01	2.83442	0	0.505642	0	0	0	0	0	0	TCGA-44-6777	LUAD	Not_Applicable	0	1
TCGA-44-6778-01	2.85187	0	0.466806	0	0	0	0	0	0	TCGA-44-6778	LUAD	Not_Applicable	0	1
TCGA-44-6779-01	1.97313	0	0.564819	0	0	0	0	0	0	TCGA-44-6779	LUAD	Not_Applicable	0	1
TCGA-44-7659-01	2.44716	1	0.867606	0	0	1	0	0	0	TCGA-44-7659	LUAD	Not_Applicable	0	1
TCGA-44-7660-01	2.82217	0	0.295699	0	0	0	0	0	0	TCGA-44-7660	LUAD	Not_Applicable	0	1
TCGA-44-7661-01	2.73799	1	0.789783	0	0	1	0	1	0	TCGA-44-7661	LUAD	Not_Applicable	0	1
TCGA-44-7662-01	3.02979	0	0.472901	0	0	0	0	0	0	TCGA-44-7662	LUAD	Not_Applicable	1	0
TCGA-44-7667-01	2.93044	0	0.65805	0	0	0	0	0	0	TCGA-44-7667	LUAD	Not_Applicable	0	1
TCGA-44-7669-01	2.92686	0	0.61556	0	0	0	0	0	0	TCGA-44-7669	LUAD	Not_Applicable	0	1
TCGA-44-7670-01	3.30792	0	0.662874	0	0	0	0	0	0	TCGA-44-7670	LUAD	Not_Applicable	1	0
TCGA-44-7671-01	2.61066	1	0.880771	0	0	1	0	0	0	TCGA-44-7671	LUAD	Not_Applicable	0	1
TCGA-44-7672-01	2.49276	1	0.729724	0	0	1	0	1	0	TCGA-44-7672	LUAD	Not_Applicable	0	1
TCGA-44-8117-01	2.83442	1	0.904133	0	0	1	0	0	0	TCGA-44-8117	LUAD	Not_Applicable	0	1
TCGA-44-8119-01	2.76418	0	0.801284	0	0	0	0	0	0	TCGA-44-8119	LUAD	Not_Applicable	0	1
TCGA-44-8120-01	2.7332	0	0.708896	0	0	0	0	0	0	TCGA-44-8120	LUAD	Not_Applicable	0	1
TCGA-44-A479-01	2.45179	1	0.545811	0	0	0	0	1	0	TCGA-44-A479	LUAD	Not_Applicable	0	1
TCGA-44-A47A-01	2.32015	1	0.801695	0	0	1	0	0	0	TCGA-44-A47A	LUAD	Not_Applicable	0	1
TCGA-44-A47B-01	1.60206	0	0.890614	0	0	0	0	0	0	TCGA-44-A47B	LUAD	Not_Applicable	0	1
TCGA-44-A47G-01	1.89209	0	0.605901	0	0	0	0	0	0	TCGA-44-A47G	LUAD	Not_Applicable	0	1
TCGA-44-A4SS-01	2.64933	0	0.575277	0	0	0	0	0	0	TCGA-44-A4SS	LUAD	Not_Applicable	0	1
TCGA-44-A4SU-01	2.13354	0	0.56237	0	0	0	0	0	0	TCGA-44-A4SU	LUAD	Not_Applicable	0	1
TCGA-46-3765-01	2.65418	0	0.554268	0	0	0	0	0	0	TCGA-46-3765	LUSC	Not_Applicable	0	1
TCGA-46-3767-01	2.38917	0	0.405491	0	0	0	0	0	0	TCGA-46-3767	LUSC	Not_Applicable	0	1
TCGA-46-3768-01	2.54531	0	0.51608	0	0	0	0	0	0	TCGA-46-3768	LUSC	Not_Applicable	0	1
TCGA-46-3769-01	2.91645	0	0.438499	0	0	0	0	0	0	TCGA-46-3769	LUSC	Not_Applicable	0	1
TCGA-46-6025-01	2.25527	0	0.451395	0	0	0	0	0	0	TCGA-46-6025	LUSC	Not_Applicable	0	1
TCGA-46-6026-01	2.2878	0	0.581457	0	0	0	0	0	0	TCGA-46-6026	LUSC	Not_Applicable	0	1
TCGA-49-4486-01	2.15534	0	0.748348	0	0	0	0	0	0	TCGA-49-4486	LUAD	Not_Applicable	0	1
TCGA-49-4487-01	2.53782	0	0.562651	0	0	0	0	0	0	TCGA-49-4487	LUAD	Not_Applicable	0	1
TCGA-49-4488-01	2.43457	0	0.601912	0	0	0	0	0	0	TCGA-49-4488	LUAD	Not_Applicable	0	1
TCGA-49-4490-01	1.6902	0	0.475121	0	0	0	0	0	0	TCGA-49-4490	LUAD	Not_Applicable	0	1
TCGA-49-4494-01	2.23553	0	0.654612	0	0	0	0	0	0	TCGA-49-4494	LUAD	Not_Applicable	0	1
TCGA-49-4501-01	1.68124	0	0.589016	0	0	0	0	0	0	TCGA-49-4501	LUAD	Not_Applicable	0	1
TCGA-49-4505-01	2.27416	1	0.704864	0	0	1	0	0	0	TCGA-49-4505	LUAD	Not_Applicable	0	1
TCGA-49-4506-01	2.0607	1	0.919398	0	0	1	0	0	0	TCGA-49-4506	LUAD	Not_Applicable	0	1
TCGA-49-4507-01	2.26717	0	0.615961	0	0	0	0	0	0	TCGA-49-4507	LUAD	Not_Applicable	0	1
TCGA-49-4510-01	1.77085	1	0.800842	0	0	1	0	0	0	TCGA-49-4510	LUAD	Not_Applicable	0	1
TCGA-49-4512-01	1.57978	0	0.672029	0	0	0	0	0	0	TCGA-49-4512	LUAD	Not_Applicable	0	1
TCGA-49-4514-01	2.46835	0	0.659462	0	0	0	0	0	0	TCGA-49-4514	LUAD	Not_Applicable	0	1
TCGA-49-6742-01	2.37291	0	0.656143	0	0	0	0	0	0	TCGA-49-6742	LUAD	Not_Applicable	0	1
TCGA-49-6743-01	2.84136	0	0.494297	0	0	0	0	0	0	TCGA-49-6743	LUAD	Not_Applicable	0	1
TCGA-49-6744-01	2.35218	0	0.651757	0	0	0	0	0	0	TCGA-49-6744	LUAD	Not_Applicable	0	1
TCGA-49-6745-01	2.1038	1	0.730393	0	0	0	0	1	0	TCGA-49-6745	LUAD	Not_Applicable	0	1
TCGA-49-6761-01	2.45939	0	0.841348	0	0	0	0	0	0	TCGA-49-6761	LUAD	Not_Applicable	0	1
TCGA-49-6767-01	2.62941	0	0.555704	0	0	0	0	0	0	TCGA-49-6767	LUAD	Not_Applicable	0	1
TCGA-49-AAQV-01	1.82607	0	0.389787	0	0	0	0	0	0	TCGA-49-AAQV	LUAD	Not_Applicable	0	1
TCGA-49-AAR0-01	2.09342	0	0.571615	0	0	0	0	0	0	TCGA-49-AAR0	LUAD	Not_Applicable	0	1
TCGA-49-AAR2-01	2.5611	0	0.556102	0	0	0	0	0	0	TCGA-49-AAR2	LUAD	Not_Applicable	0	1
TCGA-49-AAR3-01	2.12057	0	0.555429	0	0	0	0	0	0	TCGA-49-AAR3	LUAD	Not_Applicable	0	1
TCGA-49-AAR4-01	2.73078	1	0.596629	0	1	0	0	0	0	TCGA-49-AAR4	LUAD	Not_Applicable	0	1
TCGA-49-AAR9-01	2.75358	1	0.982046	0	0	0	0	1	0	TCGA-49-AAR9	LUAD	Not_Applicable	0	1
TCGA-49-AARE-01	3.0799	0	0.589459	0	0	0	0	0	0	TCGA-49-AARE	LUAD	Not_Applicable	1	0
TCGA-49-AARN-01	2.84942	0	0.849035	0	0	0	0	0	0	TCGA-49-AARN	LUAD	Not_Applicable	0	1
TCGA-49-AARO-01	2.7348	1	0.720962	0	0	1	0	0	0	TCGA-49-AARO	LUAD	Not_Applicable	0	1
TCGA-49-AARQ-01	2.81158	1	0.585524	0	0	1	0	0	0	TCGA-49-AARQ	LUAD	Not_Applicable	0	1
TCGA-49-AARR-01	0.30103	0	0.406587	0	0	0	0	0	0	TCGA-49-AARR	LUAD	Not_Applicable	0	1
TCGA-4A-A93W-01	1.95424	0	0.180677	0	0	0	0	0	0	TCGA-4A-A93W	KIRP	Not_Applicable	0	0
TCGA-4A-A93X-01	1.99123	0	0.386594	0	0	0	0	0	0	TCGA-4A-A93X	KIRP	Not_Applicable	0	0
TCGA-4A-A93Y-01	1.44716	0	0.424157	0	0	0	0	0	0	TCGA-4A-A93Y	KIRP	Not_Applicable	0	0
TCGA-4B-A93V-01	2.1038	1	0.788391	0	0	1	0	0	0	TCGA-4B-A93V	LUAD	Not_Applicable	0	1
TCGA-4C-A93U-01	1.66276	0	0.216075	0	0	0	0	0	0	TCGA-4C-A93U	THCA	Not_Applicable	0	1
TCGA-4E-A92E-01	2.17898	0	0.540658	0	0	0	0	0	0	TCGA-4E-A92E	UCEC	CN_LOW	0	1
TCGA-4G-AAZO-01	1.57978	0	0.868882	0	0	0	0	0	0	TCGA-4G-AAZO	CHOL	Not_Applicable	0	0
TCGA-4G-AAZT-01	1.92942	0	0.69345	0	0	0	0	0	0	TCGA-4G-AAZT	CHOL	Not_Applicable	0	0
TCGA-4H-AAAK-01	1.32222	0	0.62836	0	0	0	0	0	0	TCGA-4H-AAAK	BRCA	LumA	0	0
TCGA-4J-AA1J-01	2.12057	0	0.390978	0	0	0	0	0	0	TCGA-4J-AA1J	CESC	SquamousCarcinoma	0	1
TCGA-4K-AA1G-01	1.07918	0	0.774239	0	0	0	0	0	0	TCGA-4K-AA1G	TGCT	seminoma	0	1
TCGA-4K-AA1H-01	0.69897	1	0.484985	0	0	1	0	0	0	TCGA-4K-AA1H	TGCT	seminoma	0	1
TCGA-4K-AA1I-01	0.778151	0	0.74814	0	0	0	0	0	0	TCGA-4K-AA1I	TGCT	seminoma	0	1
TCGA-4K-AAAL-01	1.07918	0	0.653424	0	0	0	0	0	0	TCGA-4K-AAAL	TGCT	seminoma	0	1
TCGA-4L-AA1F-01	1.39794	0	0.566189	0	0	0	0	0	0	TCGA-4L-AA1F	PRAD	Not_Applicable	0	0
TCGA-4N-A93T-01	1.9345	1	0.926569	0	0	1	0	0	0	TCGA-4N-A93T	COAD	CIN	0	1
TCGA-4P-AA8J-01	2.05308	0	0.192277	0	0	0	0	0	0	TCGA-4P-AA8J	HNSC	HPV-	0	1
TCGA-4R-AA8I-01	3.03141	0	0.427018	0	0	0	0	0	0	TCGA-4R-AA8I	LIHC	Not_Applicable	1	0
TCGA-4T-AA8H-01	2.07918	1	0.915899	0	0	1	0	0	0	TCGA-4T-AA8H	COAD	CIN	0	1
TCGA-4V-A9QI-01	0.778151	0	0.339095	0	0	0	0	0	0	TCGA-4V-A9QI	THYM	Not_Applicable	0	0
TCGA-4V-A9QJ-01	1.39794	0	0.332551	0	0	0	0	0	0	TCGA-4V-A9QJ	THYM	Not_Applicable	0	0
TCGA-4V-A9QL-01	1.07918	0	0.401033	0	0	0	0	0	0	TCGA-4V-A9QL	THYM	Not_Applicable	0	0
TCGA-4V-A9QM-01	1.07918	0	0.365301	0	0	0	0	0	0	TCGA-4V-A9QM	THYM	Not_Applicable	0	0
TCGA-4V-A9QN-01	1.04139	0	0.366403	0	0	0	0	0	0	TCGA-4V-A9QN	THYM	Not_Applicable	0	0
TCGA-4V-A9QR-01	1.47712	0	0.323647	0	0	0	0	0	0	TCGA-4V-A9QR	THYM	Not_Applicable	0	0
TCGA-4V-A9QS-01	1	0	0.32935	0	0	0	0	0	0	TCGA-4V-A9QS	THYM	Not_Applicable	0	0
TCGA-4V-A9QT-01	0.845098	0	0.408474	0	0	0	0	0	0	TCGA-4V-A9QT	THYM	Not_Applicable	0	0
TCGA-4V-A9QU-01	1	0	0.374259	0	0	0	0	0	0	TCGA-4V-A9QU	THYM	Not_Applicable	0	0
TCGA-4V-A9QW-01	1.11394	0	0.432729	0	0	0	0	0	0	TCGA-4V-A9QW	THYM	Not_Applicable	0	0
TCGA-4V-A9QX-01	1.11394	0	0.414285	0	0	0	0	0	0	TCGA-4V-A9QX	THYM	Not_Applicable	0	0
TCGA-4X-A9F9-01	1.07918	0	0.40335	0	0	0	0	0	0	TCGA-4X-A9F9	THYM	Not_Applicable	0	0
TCGA-4X-A9FA-01	1.14613	0	0.410095	0	0	0	0	0	0	TCGA-4X-A9FA	THYM	Not_Applicable	0	0
TCGA-4X-A9FB-01	0.778151	0	0.348441	0	0	0	0	0	0	TCGA-4X-A9FB	THYM	Not_Applicable	0	0
TCGA-4X-A9FC-01	1.11394	0	0.386014	0	0	0	0	0	0	TCGA-4X-A9FC	THYM	Not_Applicable	0	0
TCGA-4X-A9FD-01	1.41497	0	0.217933	0	0	0	0	0	0	TCGA-4X-A9FD	THYM	Not_Applicable	0	0
TCGA-4Z-AA7M-01	2.67943	0	0.330547	0	0	0	0	0	0	TCGA-4Z-AA7M	BLCA	Not_Applicable	0	1
TCGA-4Z-AA7N-01	1.07918	0	0.432413	0	0	0	0	0	0	TCGA-4Z-AA7N	BLCA	Not_Applicable	0	1
TCGA-4Z-AA7O-01	2.20683	0	0.490253	0	0	0	0	0	0	TCGA-4Z-AA7O	BLCA	Not_Applicable	0	1
TCGA-4Z-AA7Q-01	2.3483	0	0.380165	0	0	0	0	0	0	TCGA-4Z-AA7Q	BLCA	Not_Applicable	0	1
TCGA-4Z-AA7R-01	2.50786	0	0.35659	0	0	0	0	0	0	TCGA-4Z-AA7R	BLCA	Not_Applicable	0	1
TCGA-4Z-AA7S-01	1.76343	0	0.600147	0	0	0	0	0	0	TCGA-4Z-AA7S	BLCA	Not_Applicable	0	1
TCGA-4Z-AA7W-01	2.70501	0	0.443158	0	0	0	0	0	0	TCGA-4Z-AA7W	BLCA	Not_Applicable	0	1
TCGA-4Z-AA7Y-01	2.42325	0	0.640628	0	0	0	0	0	0	TCGA-4Z-AA7Y	BLCA	Not_Applicable	0	1
TCGA-4Z-AA80-01	2.57403	0	0.388724	0	0	0	0	0	0	TCGA-4Z-AA80	BLCA	Not_Applicable	0	1
TCGA-4Z-AA81-01	2.28556	1	0.978436	0	0	1	0	1	0	TCGA-4Z-AA81	BLCA	Not_Applicable	0	1
TCGA-4Z-AA82-01	1.98677	1	0.506185	1	0	0	0	0	0	TCGA-4Z-AA82	BLCA	Not_Applicable	0	1
TCGA-4Z-AA83-01	1.86923	0	0.548733	0	0	0	0	0	0	TCGA-4Z-AA83	BLCA	Not_Applicable	0	1
TCGA-4Z-AA84-01	2.61595	0	0.533836	0	0	0	0	0	0	TCGA-4Z-AA84	BLCA	Not_Applicable	0	1
TCGA-4Z-AA86-01	2.29447	0	0.396576	0	0	0	0	0	0	TCGA-4Z-AA86	BLCA	Not_Applicable	0	1
TCGA-4Z-AA87-01	2.36549	1	0.920872	0	0	0	0	1	0	TCGA-4Z-AA87	BLCA	Not_Applicable	0	1
TCGA-4Z-AA89-01	2.1038	0	0.684397	0	0	0	0	0	0	TCGA-4Z-AA89	BLCA	Not_Applicable	0	1
TCGA-50-5044-01	2.08991	0	0.798765	0	0	0	0	0	0	TCGA-50-5044	LUAD	Not_Applicable	0	1
TCGA-50-5045-01	2.46687	0	0.66738	0	0	0	0	0	0	TCGA-50-5045	LUAD	Not_Applicable	0	1
TCGA-50-5049-01	2.87564	0	0.504428	0	0	0	0	0	0	TCGA-50-5049	LUAD	Not_Applicable	0	1
TCGA-50-5051-01	2.01284	1	0.876707	0	0	1	0	0	0	TCGA-50-5051	LUAD	Not_Applicable	0	1
TCGA-50-5055-01	1.34242	0	0.552182	0	0	0	0	0	0	TCGA-50-5055	LUAD	Not_Applicable	0	1
TCGA-50-5066-01	2.41996	0	0.655217	0	0	0	0	0	0	TCGA-50-5066	LUAD	Not_Applicable	0	1
TCGA-50-5068-01	1.93952	0	0.550201	0	0	0	0	0	0	TCGA-50-5068	LUAD	Not_Applicable	0	1
TCGA-50-5072-01	2.19312	0	0.718481	0	0	0	0	0	0	TCGA-50-5072	LUAD	Not_Applicable	0	1
TCGA-50-5930-01	3.0216	0	0.660545	0	0	0	0	0	0	TCGA-50-5930	LUAD	Not_Applicable	1	0
TCGA-50-5931-01	2.44404	0	0.329646	0	0	0	0	0	0	TCGA-50-5931	LUAD	Not_Applicable	0	1
TCGA-50-5932-01	1.86332	1	0.853765	0	0	1	0	0	0	TCGA-50-5932	LUAD	Not_Applicable	0	1
TCGA-50-5933-01	2.69285	1	0.697362	0	0	1	0	0	0	TCGA-50-5933	LUAD	Not_Applicable	0	1
TCGA-50-5935-01	1.96848	0	0.741811	0	0	0	0	0	0	TCGA-50-5935	LUAD	Not_Applicable	0	1
TCGA-50-5936-01	2.02938	1	0.871131	0	0	1	0	0	0	TCGA-50-5936	LUAD	Not_Applicable	0	1
TCGA-50-5939-01	1.88649	0	0.591396	0	0	0	0	0	0	TCGA-50-5939	LUAD	Not_Applicable	0	1
TCGA-50-5941-01	2.56348	1	0.680846	0	0	1	0	1	0	TCGA-50-5941	LUAD	Not_Applicable	0	1
TCGA-50-5942-01	1.77085	0	0.838146	0	0	0	0	0	0	TCGA-50-5942	LUAD	Not_Applicable	0	1
TCGA-50-5944-01	1.75587	0	0.491388	0	0	0	0	0	0	TCGA-50-5944	LUAD	Not_Applicable	0	1
TCGA-50-5946-01	2.77232	0	0.608044	0	0	0	0	0	0	TCGA-50-5946	LUAD	Not_Applicable	0	1
TCGA-50-6590-01	2.9248	0	0.329716	0	0	0	0	0	0	TCGA-50-6590	LUAD	Not_Applicable	0	1
TCGA-50-6591-01	1.74819	0	0.612686	0	0	0	0	0	0	TCGA-50-6591	LUAD	Not_Applicable	0	1
TCGA-50-6592-01	2.43136	0	0.562394	0	0	0	0	0	0	TCGA-50-6592	LUAD	Not_Applicable	0	1
TCGA-50-6593-01	2.45484	0	0.702038	0	0	0	0	0	0	TCGA-50-6593	LUAD	Not_Applicable	0	1
TCGA-50-6594-01	2.68842	0	0.371444	0	0	0	0	0	0	TCGA-50-6594	LUAD	Not_Applicable	0	1
TCGA-50-6595-01	1.97313	0	0.598005	0	0	0	0	0	0	TCGA-50-6595	LUAD	Not_Applicable	0	1
TCGA-50-6597-01	1.72428	0	0.594886	0	0	0	0	0	0	TCGA-50-6597	LUAD	Not_Applicable	0	1
TCGA-50-6673-01	1.91908	0	0.734251	0	0	0	0	0	0	TCGA-50-6673	LUAD	Not_Applicable	0	1
TCGA-50-7109-01	2.37658	1	0.630996	0	0	1	0	0	0	TCGA-50-7109	LUAD	Not_Applicable	0	1
TCGA-50-8457-01	1.72428	0	0.775222	0	0	0	0	0	0	TCGA-50-8457	LUAD	Not_Applicable	0	1
TCGA-50-8459-01	1.88649	1	0.811158	0	0	1	0	1	0	TCGA-50-8459	LUAD	Not_Applicable	0	1
TCGA-50-8460-01	1.47712	0	0.614	0	0	0	0	0	0	TCGA-50-8460	LUAD	Not_Applicable	0	1
TCGA-51-4079-01	2.56348	0	0.40117	0	0	0	0	0	0	TCGA-51-4079	LUSC	Not_Applicable	0	1
TCGA-51-4080-01	2.42488	0	0.560113	0	0	0	0	0	0	TCGA-51-4080	LUSC	Not_Applicable	0	1
TCGA-51-4081-01	2.27184	0	0.405856	0	0	0	0	0	0	TCGA-51-4081	LUSC	Not_Applicable	0	1
TCGA-52-7622-01	2.37658	0	0.448848	0	0	0	0	0	0	TCGA-52-7622	LUSC	Not_Applicable	0	1
TCGA-52-7809-01	2.35793	0	0.28736	0	0	0	0	0	0	TCGA-52-7809	LUSC	Not_Applicable	0	1
TCGA-52-7810-01	2.57287	0	0.346239	0	0	0	0	0	0	TCGA-52-7810	LUSC	Not_Applicable	0	1
TCGA-52-7811-01	2.14301	0	0.347363	0	0	0	0	0	0	TCGA-52-7811	LUSC	Not_Applicable	0	1
TCGA-52-7812-01	2.41664	1	0.645167	0	0	1	0	0	0	TCGA-52-7812	LUSC	Not_Applicable	0	1
TCGA-53-7624-01	2.87506	0	0.52422	0	0	0	0	0	0	TCGA-53-7624	LUAD	Not_Applicable	0	1
TCGA-53-7626-01	3.02202	0	0.611374	0	0	0	0	0	0	TCGA-53-7626	LUAD	Not_Applicable	1	0
TCGA-53-7813-01	2.16435	1	0.725076	0	0	1	0	0	0	TCGA-53-7813	LUAD	Not_Applicable	0	1
TCGA-53-A4EZ-01	2.65992	0	0.608762	0	0	0	0	0	0	TCGA-53-A4EZ	LUAD	Not_Applicable	0	1
TCGA-55-1592-01	2.69461	1	0.597113	0	0	0	0	1	0	TCGA-55-1592	LUAD	Not_Applicable	0	1
TCGA-55-1594-01	2.22272	0	0.700363	0	0	0	0	0	0	TCGA-55-1594	LUAD	Not_Applicable	0	1
TCGA-55-1595-01	2.47422	1	0.930749	0	0	1	0	0	0	TCGA-55-1595	LUAD	Not_Applicable	0	1
TCGA-55-1596-01	2.24551	0	0.458497	0	0	0	0	0	0	TCGA-55-1596	LUAD	Not_Applicable	0	1
TCGA-55-5899-01	2.59988	0	0.57697	0	0	0	0	0	0	TCGA-55-5899	LUAD	Not_Applicable	0	1
TCGA-55-6543-01	1.36173	0	0.774252	0	0	0	0	0	0	TCGA-55-6543	LUAD	Not_Applicable	0	1
TCGA-55-6642-01	2.10037	1	0.748831	0	0	1	0	0	0	TCGA-55-6642	LUAD	Not_Applicable	0	1
TCGA-55-6712-01	2.11394	0	0.690564	0	0	0	0	0	0	TCGA-55-6712	LUAD	Not_Applicable	0	1
TCGA-55-6968-01	2.66558	0	0.479799	0	0	0	0	0	0	TCGA-55-6968	LUAD	Not_Applicable	0	1
TCGA-55-6969-01	2.64147	0	0.487352	0	0	0	0	0	0	TCGA-55-6969	LUAD	Not_Applicable	0	1
TCGA-55-6970-01	2.24304	1	0.871598	0	0	1	0	0	0	TCGA-55-6970	LUAD	Not_Applicable	0	1
TCGA-55-6971-01	2.31387	0	0.576254	0	0	0	0	0	0	TCGA-55-6971	LUAD	Not_Applicable	0	1
TCGA-55-6972-01	2.42488	0	0.811964	0	0	0	0	0	0	TCGA-55-6972	LUAD	Not_Applicable	0	1
TCGA-55-6975-01	1.92942	1	0.682291	0	0	1	0	0	0	TCGA-55-6975	LUAD	Not_Applicable	0	1
TCGA-55-6978-01	1.73239	0	0.702741	0	0	0	0	0	0	TCGA-55-6978	LUAD	Not_Applicable	0	1
TCGA-55-6979-01	2.72509	0	0.504995	0	0	0	0	0	0	TCGA-55-6979	LUAD	Not_Applicable	0	1
TCGA-55-6980-01	1.47712	0	0.494948	0	0	0	0	0	0	TCGA-55-6980	LUAD	Not_Applicable	0	1
TCGA-55-6981-01	2.30535	0	0.705846	0	0	0	0	0	0	TCGA-55-6981	LUAD	Not_Applicable	0	1
TCGA-55-6982-01	2.32222	0	0.653267	0	0	0	0	0	0	TCGA-55-6982	LUAD	Not_Applicable	0	1
TCGA-55-6983-01	2.02531	1	0.778717	0	0	1	0	0	0	TCGA-55-6983	LUAD	Not_Applicable	0	1
TCGA-55-6984-01	1.53148	1	0.961808	0	0	1	0	0	0	TCGA-55-6984	LUAD	Not_Applicable	0	1
TCGA-55-6985-01	2.64345	0	0.567756	0	0	0	0	0	0	TCGA-55-6985	LUAD	Not_Applicable	0	1
TCGA-55-6986-01	1.34242	0	0.805388	0	0	0	0	0	0	TCGA-55-6986	LUAD	Not_Applicable	0	1
TCGA-55-6987-01	2.32634	0	0.467259	0	0	0	0	0	0	TCGA-55-6987	LUAD	Not_Applicable	0	1
TCGA-55-7281-01	2.94101	1	0.874457	0	0	1	0	0	0	TCGA-55-7281	LUAD	Not_Applicable	0	1
TCGA-55-7283-01	2.62737	1	0.851473	0	0	1	0	1	0	TCGA-55-7283	LUAD	Not_Applicable	0	1
TCGA-55-7284-01	1.60206	1	0.871351	0	0	1	0	0	0	TCGA-55-7284	LUAD	Not_Applicable	0	1
TCGA-55-7570-01	2.85552	0	0.620828	0	0	0	0	0	0	TCGA-55-7570	LUAD	Not_Applicable	0	1
TCGA-55-7573-01	1.70757	0	0.560014	0	0	0	0	0	0	TCGA-55-7573	LUAD	Not_Applicable	0	1
TCGA-55-7574-01	2.69197	0	0.761928	0	0	0	0	0	0	TCGA-55-7574	LUAD	Not_Applicable	0	1
TCGA-55-7576-01	2.8657	1	0.82721	0	0	1	0	1	0	TCGA-55-7576	LUAD	Not_Applicable	0	1
TCGA-55-7724-01	2.33244	0	0.272451	0	0	0	0	0	0	TCGA-55-7724	LUAD	Not_Applicable	0	1
TCGA-55-7725-01	2.0607	1	0.837591	0	0	1	0	0	0	TCGA-55-7725	LUAD	Not_Applicable	0	1
TCGA-55-7726-01	2.03743	1	0.52819	0	0	1	0	0	0	TCGA-55-7726	LUAD	Not_Applicable	0	1
TCGA-55-7727-01	2.35411	0	0.685037	0	0	0	0	0	0	TCGA-55-7727	LUAD	Not_Applicable	0	1
TCGA-55-7728-01	1.94939	1	0.899108	0	0	1	0	0	0	TCGA-55-7728	LUAD	Not_Applicable	0	1
TCGA-55-7815-01	2.1038	1	0.838336	0	0	1	0	1	0	TCGA-55-7815	LUAD	Not_Applicable	0	1
TCGA-55-7903-01	2.14301	0	0.811074	0	0	0	0	0	0	TCGA-55-7903	LUAD	Not_Applicable	0	1
TCGA-55-7907-01	3.03019	1	0.729159	0	0	1	0	0	0	TCGA-55-7907	LUAD	Not_Applicable	1	0
TCGA-55-7910-01	2.4609	1	0.680899	0	0	1	0	1	0	TCGA-55-7910	LUAD	Not_Applicable	0	1
TCGA-55-7911-01	2.32428	1	0.886573	0	0	1	0	0	0	TCGA-55-7911	LUAD	Not_Applicable	0	1
TCGA-55-7913-01	2.49276	0	0.908394	0	0	0	0	0	0	TCGA-55-7913	LUAD	Not_Applicable	0	1
TCGA-55-7914-01	2.21219	1	0.743745	0	0	1	0	0	0	TCGA-55-7914	LUAD	Not_Applicable	0	1
TCGA-55-7994-01	3.14799	0	0.61463	0	0	0	0	0	0	TCGA-55-7994	LUAD	Not_Applicable	1	0
TCGA-55-7995-01	2.78176	0	0.408847	0	0	0	0	0	0	TCGA-55-7995	LUAD	Not_Applicable	0	1
TCGA-55-8085-01	2.35025	0	0.608967	0	0	0	0	0	0	TCGA-55-8085	LUAD	Not_Applicable	0	1
TCGA-55-8087-01	1.53148	0	0.781938	0	0	0	0	0	0	TCGA-55-8087	LUAD	Not_Applicable	0	1
TCGA-55-8089-01	3.03663	0	0.648719	0	0	0	0	0	0	TCGA-55-8089	LUAD	Not_Applicable	1	0
TCGA-55-8090-01	1.90849	1	0.925841	0	0	1	0	0	0	TCGA-55-8090	LUAD	Not_Applicable	0	1
TCGA-55-8091-01	1.47712	0	0.630965	0	0	0	0	0	0	TCGA-55-8091	LUAD	Not_Applicable	0	1
TCGA-55-8092-01	2.6902	1	0.642577	0	0	0	0	1	0	TCGA-55-8092	LUAD	Not_Applicable	0	1
TCGA-55-8094-01	2.60853	1	0.921721	0	0	1	0	1	0	TCGA-55-8094	LUAD	Not_Applicable	0	1
TCGA-55-8096-01	2.12385	0	0.487975	0	0	0	0	0	0	TCGA-55-8096	LUAD	Not_Applicable	0	1
TCGA-55-8097-01	2.00432	1	0.783278	0	0	1	0	0	0	TCGA-55-8097	LUAD	Not_Applicable	0	1
TCGA-55-8203-01	2.5955	1	0.812593	0	0	1	0	0	0	TCGA-55-8203	LUAD	Not_Applicable	0	1
TCGA-55-8204-01	2.29003	0	0.390911	0	0	0	0	0	0	TCGA-55-8204	LUAD	Not_Applicable	0	1
TCGA-55-8205-01	2.67669	0	0.554927	0	0	0	0	0	0	TCGA-55-8205	LUAD	Not_Applicable	0	1
TCGA-55-8206-01	1.44716	0	0.567241	0	0	0	0	0	0	TCGA-55-8206	LUAD	Not_Applicable	0	1
TCGA-55-8207-01	2.44248	1	0.903181	0	0	1	0	0	0	TCGA-55-8207	LUAD	Not_Applicable	0	1
TCGA-55-8208-01	2.49554	0	0.549368	0	0	0	0	0	0	TCGA-55-8208	LUAD	Not_Applicable	0	1
TCGA-55-8299-01	2.56937	1	0.560858	0	0	1	0	0	0	TCGA-55-8299	LUAD	Not_Applicable	0	1
TCGA-55-8301-01	2.42325	0	0.449429	0	0	0	0	0	0	TCGA-55-8301	LUAD	Not_Applicable	0	1
TCGA-55-8302-01	2.79518	1	0.877882	0	0	1	0	0	0	TCGA-55-8302	LUAD	Not_Applicable	0	1
TCGA-55-8505-01	1.4624	1	0.747862	0	0	0	1	0	0	TCGA-55-8505	LUAD	Not_Applicable	0	1
TCGA-55-8506-01	3.2033	0	0.427648	0	0	0	0	0	0	TCGA-55-8506	LUAD	Not_Applicable	1	0
TCGA-55-8507-01	2.94792	1	0.777019	0	0	0	0	1	0	TCGA-55-8507	LUAD	Not_Applicable	0	1
TCGA-55-8508-01	2.21748	1	0.81456	0	0	1	0	0	0	TCGA-55-8508	LUAD	Not_Applicable	0	1
TCGA-55-8510-01	2.45025	0	0.43085	0	0	0	0	0	0	TCGA-55-8510	LUAD	Not_Applicable	0	1
TCGA-55-8511-01	2.71433	0	0.550447	0	0	0	0	0	0	TCGA-55-8511	LUAD	Not_Applicable	0	1
TCGA-55-8512-01	1.5563	1	0.578268	0	0	1	0	0	0	TCGA-55-8512	LUAD	Not_Applicable	0	1
TCGA-55-8513-01	0.778151	0	0.63755	0	0	0	0	0	0	TCGA-55-8513	LUAD	Not_Applicable	0	1
TCGA-55-8514-01	2.40483	1	0.704691	0	0	1	0	0	0	TCGA-55-8514	LUAD	Not_Applicable	0	1
TCGA-55-8614-01	2.32015	0	0.511926	0	0	0	0	0	0	TCGA-55-8614	LUAD	Not_Applicable	0	1
TCGA-55-8615-01	1.99564	1	0.84225	0	0	1	0	0	0	TCGA-55-8615	LUAD	Not_Applicable	0	1
TCGA-55-8616-01	2.63548	1	0.795692	0	0	1	0	0	0	TCGA-55-8616	LUAD	Not_Applicable	0	1
TCGA-55-8619-01	1.30103	0	0.740586	0	0	0	0	0	0	TCGA-55-8619	LUAD	Not_Applicable	0	1
TCGA-55-8620-01	2.64738	0	0.490195	0	0	0	0	0	0	TCGA-55-8620	LUAD	Not_Applicable	0	1
TCGA-55-8621-01	1.83251	0	0.551105	0	0	0	0	0	0	TCGA-55-8621	LUAD	Not_Applicable	0	1
TCGA-55-A48X-01	2.55871	0	0.64979	0	0	0	0	0	0	TCGA-55-A48X	LUAD	Not_Applicable	0	1
TCGA-55-A48Y-01	2.48855	0	0.712105	0	0	0	0	0	0	TCGA-55-A48Y	LUAD	Not_Applicable	0	1
TCGA-55-A48Z-01	1.64345	0	0.677115	0	0	0	0	0	0	TCGA-55-A48Z	LUAD	Not_Applicable	0	1
TCGA-55-A490-01	3.07918	1	0.729643	0	0	1	0	0	0	TCGA-55-A490	LUAD	Not_Applicable	1	0
TCGA-55-A491-01	2.52634	0	0.713717	0	0	0	0	0	0	TCGA-55-A491	LUAD	Not_Applicable	0	1
TCGA-55-A492-01	2.41664	0	0.771583	0	0	0	0	0	0	TCGA-55-A492	LUAD	Not_Applicable	0	1
TCGA-55-A493-01	2.37658	0	0.682768	0	0	0	0	0	0	TCGA-55-A493	LUAD	Not_Applicable	0	1
TCGA-55-A494-01	2.33445	1	0.895284	0	0	1	0	0	0	TCGA-55-A494	LUAD	Not_Applicable	0	1
TCGA-55-A4DF-01	2.83123	0	0.45521	0	0	0	0	0	0	TCGA-55-A4DF	LUAD	Not_Applicable	0	1
TCGA-55-A4DG-01	2.80277	0	0.403243	0	0	0	0	0	0	TCGA-55-A4DG	LUAD	Not_Applicable	0	1
TCGA-55-A57B-01	1.60206	0	0.444744	0	0	0	0	0	0	TCGA-55-A57B	LUAD	Not_Applicable	0	1
TCGA-56-1622-01	2.2878	0	0.582526	0	0	0	0	0	0	TCGA-56-1622	LUSC	Not_Applicable	0	1
TCGA-56-5897-01	1.92942	0	0.32203	0	0	0	0	0	0	TCGA-56-5897	LUSC	Not_Applicable	0	1
TCGA-56-5898-01	2.12057	0	0.150249	0	0	0	0	0	0	TCGA-56-5898	LUSC	Not_Applicable	0	1
TCGA-56-6545-01	2.44248	0	0.419869	0	0	0	0	0	0	TCGA-56-6545	LUSC	Not_Applicable	0	1
TCGA-56-6546-01	2.51055	0	0.518288	0	0	0	0	0	0	TCGA-56-6546	LUSC	Not_Applicable	0	1
TCGA-56-7221-01	2.39794	0	0.21707	0	0	0	0	0	0	TCGA-56-7221	LUSC	Not_Applicable	0	1
TCGA-56-7222-01	2.85248	0	0.503297	0	0	0	0	0	0	TCGA-56-7222	LUSC	Not_Applicable	0	1
TCGA-56-7223-01	2.4133	0	0.665767	0	0	0	0	0	0	TCGA-56-7223	LUSC	Not_Applicable	0	1
TCGA-56-7579-01	2.65321	0	0.155192	0	0	0	0	0	0	TCGA-56-7579	LUSC	Not_Applicable	0	1
TCGA-56-7580-01	2.40312	0	0.278292	0	0	0	0	0	0	TCGA-56-7580	LUSC	Not_Applicable	0	1
TCGA-56-7582-01	2.49415	0	0.210311	0	0	0	0	0	0	TCGA-56-7582	LUSC	Not_Applicable	0	1
TCGA-56-7730-01	2.54531	0	0.51689	0	0	0	0	0	0	TCGA-56-7730	LUSC	Not_Applicable	0	1
TCGA-56-7731-01	2.81954	0	0.466266	0	0	0	0	0	0	TCGA-56-7731	LUSC	Not_Applicable	0	1
TCGA-56-7822-01	2.82282	0	0.0728697	0	0	0	0	0	0	TCGA-56-7822	LUSC	Not_Applicable	0	1
TCGA-56-7823-01	2.39967	0	0.319399	0	0	0	0	0	0	TCGA-56-7823	LUSC	Not_Applicable	0	1
TCGA-56-8082-01	2.29447	0	0.324471	0	0	0	0	0	0	TCGA-56-8082	LUSC	Not_Applicable	0	1
TCGA-56-8083-01	2.16732	0	0.461766	0	0	0	0	0	0	TCGA-56-8083	LUSC	Not_Applicable	0	1
TCGA-56-8201-01	2.18184	0	0.520408	0	0	0	0	0	0	TCGA-56-8201	LUSC	Not_Applicable	0	1
TCGA-56-8304-01	2.35218	0	0.343115	0	0	0	0	0	0	TCGA-56-8304	LUSC	Not_Applicable	0	1
TCGA-56-8305-01	2.53656	0	0.462698	0	0	0	0	0	0	TCGA-56-8305	LUSC	Not_Applicable	0	1
TCGA-56-8307-01	2.58433	0	0.229398	0	0	0	0	0	0	TCGA-56-8307	LUSC	Not_Applicable	0	1
TCGA-56-8308-01	2.50651	0	0.303077	0	0	0	0	0	0	TCGA-56-8308	LUSC	Not_Applicable	0	1
TCGA-56-8309-01	2.11394	0	0.227839	0	0	0	0	0	0	TCGA-56-8309	LUSC	Not_Applicable	0	1
TCGA-56-8503-01	2.17609	0	0.422045	0	0	0	0	0	0	TCGA-56-8503	LUSC	Not_Applicable	0	1
TCGA-56-8504-01	2.63949	0	0.291059	0	0	0	0	0	0	TCGA-56-8504	LUSC	Not_Applicable	0	1
TCGA-56-8622-01	2.59439	0	0.266185	0	0	0	0	0	0	TCGA-56-8622	LUSC	Not_Applicable	0	1
TCGA-56-8624-01	2.33041	0	0.361603	0	0	0	0	0	0	TCGA-56-8624	LUSC	Not_Applicable	0	1
TCGA-56-8625-01	2.88366	0	0.381669	0	0	0	0	0	0	TCGA-56-8625	LUSC	Not_Applicable	0	1
TCGA-56-8626-01	2.34635	0	0.306417	0	0	0	0	0	0	TCGA-56-8626	LUSC	Not_Applicable	0	1
TCGA-56-8628-01	2.89321	0	0.388371	0	0	0	0	0	0	TCGA-56-8628	LUSC	Not_Applicable	0	1
TCGA-56-8629-01	2.61595	0	0.302821	0	0	0	0	0	0	TCGA-56-8629	LUSC	Not_Applicable	0	1
TCGA-56-A49D-01	2.43297	0	0.273996	0	0	0	0	0	0	TCGA-56-A49D	LUSC	Not_Applicable	0	1
TCGA-56-A4BW-01	2.31806	0	0.232892	0	0	0	0	0	0	TCGA-56-A4BW	LUSC	Not_Applicable	0	1
TCGA-56-A4BY-01	2.10721	0	0.301637	0	0	0	0	0	0	TCGA-56-A4BY	LUSC	Not_Applicable	0	1
TCGA-56-A4ZJ-01	1.99564	0	0.391999	0	0	0	0	0	0	TCGA-56-A4ZJ	LUSC	Not_Applicable	0	1
TCGA-56-A4ZK-01	2.33445	0	0.180284	0	0	0	0	0	0	TCGA-56-A4ZK	LUSC	Not_Applicable	0	1
TCGA-56-A5DS-01	2.27184	0	0.278918	0	0	0	0	0	0	TCGA-56-A5DS	LUSC	Not_Applicable	0	1
TCGA-56-A62T-01	2.66558	0	0.233045	0	0	0	0	0	0	TCGA-56-A62T	LUSC	Not_Applicable	0	1
TCGA-57-1993-01	1.94939	1	0.505808	0	0	0	0	1	0	TCGA-57-1993	OV	Not_Applicable	0	1
TCGA-57-1994-01	1.8451	0	0.270377	0	0	0	0	0	0	TCGA-57-1994	OV	Not_Applicable	0	1
TCGA-58-8386-01	2.37291	0	0.474852	0	0	0	0	0	0	TCGA-58-8386	LUSC	Not_Applicable	0	1
TCGA-58-8387-01	2.1959	1	0.555615	0	1	0	0	0	0	TCGA-58-8387	LUSC	Not_Applicable	0	1
TCGA-58-8388-01	2.2014	0	0.286493	0	0	0	0	0	0	TCGA-58-8388	LUSC	Not_Applicable	0	1
TCGA-58-8391-01	2.49554	0	0.205625	0	0	0	0	0	0	TCGA-58-8391	LUSC	Not_Applicable	0	1
TCGA-58-8393-01	2.3962	0	0.275015	0	0	0	0	0	0	TCGA-58-8393	LUSC	Not_Applicable	0	1
TCGA-58-A46J-01	2.20952	0	0.450846	0	0	0	0	0	0	TCGA-58-A46J	LUSC	Not_Applicable	0	1
TCGA-58-A46K-01	2.11059	0	0.239463	0	0	0	0	0	0	TCGA-58-A46K	LUSC	Not_Applicable	0	1
TCGA-58-A46L-01	2.33244	0	0.454784	0	0	0	0	0	0	TCGA-58-A46L	LUSC	Not_Applicable	0	1
TCGA-58-A46M-01	2.55991	0	0.296938	0	0	0	0	0	0	TCGA-58-A46M	LUSC	Not_Applicable	0	1
TCGA-58-A46N-01	2.25768	0	0.368124	0	0	0	0	0	0	TCGA-58-A46N	LUSC	Not_Applicable	0	1
TCGA-59-2348-01	2	0	0.429492	0	0	0	0	0	0	TCGA-59-2348	OV	Not_Applicable	0	1
TCGA-59-2350-01	1.53148	0	0.390242	0	0	0	0	0	0	TCGA-59-2350	OV	Not_Applicable	0	1
TCGA-59-2351-01	2.06819	0	0.352804	0	0	0	0	0	0	TCGA-59-2351	OV	Not_Applicable	0	1
TCGA-59-2352-01	1.92942	1	0.530537	0	0	0	0	1	0	TCGA-59-2352	OV	Not_Applicable	0	1
TCGA-59-2355-01	1.47712	0	0.554468	0	0	0	0	0	0	TCGA-59-2355	OV	Not_Applicable	0	1
TCGA-59-2363-01	1.90309	0	0.609012	0	0	0	0	0	0	TCGA-59-2363	OV	Not_Applicable	0	1
TCGA-59-A5PD-01	2.13354	0	0.536638	0	0	0	0	0	0	TCGA-59-A5PD	OV	Not_Applicable	0	1
TCGA-5B-A90C-01	1.6721	0	0.51602	0	0	0	0	0	0	TCGA-5B-A90C	UCEC	CN_HIGH	0	1
TCGA-5C-A9VG-01	2.10037	0	0.472055	0	0	0	0	0	0	TCGA-5C-A9VG	LIHC	Not_Applicable	0	0
TCGA-5C-A9VH-01	1.97772	0	0.507031	0	0	0	0	0	0	TCGA-5C-A9VH	LIHC	Not_Applicable	0	0
TCGA-5C-AAPD-01	1.83251	0	0.326255	0	0	0	0	0	0	TCGA-5C-AAPD	LIHC	Not_Applicable	0	0
TCGA-5G-A9ZZ-01	1	0	0.420055	0	0	0	0	0	0	TCGA-5G-A9ZZ	THYM	Not_Applicable	0	0
TCGA-5K-AAAP-01	1.30103	0	0.374355	0	0	0	0	0	0	TCGA-5K-AAAP	THYM	Not_Applicable	0	0
TCGA-5L-AAT0-01	2.13672	0	0.610838	0	0	0	0	0	0	TCGA-5L-AAT0	BRCA	LumA	0	0
TCGA-5M-AAT4-01	2.24797	1	0.845179	0	0	1	0	0	0	TCGA-5M-AAT4	COAD	CIN	0	1
TCGA-5M-AAT5-01	1.89209	1	0.915582	0	0	1	0	0	0	TCGA-5M-AAT5	COAD	CIN	0	1
TCGA-5M-AAT6-01	3.27323	1	0.736418	0	0	1	0	0	0	TCGA-5M-AAT6	COAD	HM-indel	1	0
TCGA-5M-AATA-01	1.8451	0	0.751189	0	0	0	0	0	0	TCGA-5M-AATA	COAD	CIN	0	1
TCGA-5M-AATE-01	2.07555	1	0.702752	0	0	1	0	0	0	TCGA-5M-AATE	COAD	CIN	0	1
TCGA-5N-A9KI-01	2.16732	0	0.501575	0	0	0	0	0	0	TCGA-5N-A9KI	BLCA	Not_Applicable	0	1
TCGA-5N-A9KM-01	2.27646	0	0.337284	0	0	0	0	0	0	TCGA-5N-A9KM	BLCA	Not_Applicable	0	1
TCGA-5P-A9JU-01	1.90309	0	0.27368	0	0	0	0	0	0	TCGA-5P-A9JU	KIRP	Not_Applicable	0	0
TCGA-5P-A9JV-01	1.65321	0	0.416196	0	0	0	0	0	0	TCGA-5P-A9JV	KIRP	Not_Applicable	0	0
TCGA-5P-A9JW-01	1.88649	0	0.344438	0	0	0	0	0	0	TCGA-5P-A9JW	KIRP	Not_Applicable	0	0
TCGA-5P-A9JY-01	2.02119	0	0.23491	0	0	0	0	0	0	TCGA-5P-A9JY	KIRP	Not_Applicable	0	0
TCGA-5P-A9JZ-01	1.61278	0	0.300282	0	0	0	0	0	0	TCGA-5P-A9JZ	KIRP	Not_Applicable	0	0
TCGA-5P-A9K0-01	1.88081	0	0.315187	0	0	0	0	0	0	TCGA-5P-A9K0	KIRP	Not_Applicable	0	0
TCGA-5P-A9K2-01	1.85733	0	0.161595	0	0	0	0	0	0	TCGA-5P-A9K2	KIRP	Not_Applicable	0	0
TCGA-5P-A9K3-01	1.79239	0	0.467311	0	0	0	0	0	0	TCGA-5P-A9K3	KIRP	Not_Applicable	0	0
TCGA-5P-A9K6-01	1.62325	0	0.211975	0	0	0	0	0	0	TCGA-5P-A9K6	KIRP	Not_Applicable	0	0
TCGA-5P-A9K8-01	1.25527	0	0.444202	0	0	0	0	0	0	TCGA-5P-A9K8	KIRP	Not_Applicable	0	0
TCGA-5P-A9KA-01	1.89763	0	0.409472	0	0	0	0	0	0	TCGA-5P-A9KA	KIRP	Not_Applicable	0	0
TCGA-5P-A9KC-01	1.89763	0	0.474177	0	0	0	0	0	0	TCGA-5P-A9KC	KIRP	Not_Applicable	0	0
TCGA-5P-A9KE-01	1.88081	0	0.266643	0	0	0	0	0	0	TCGA-5P-A9KE	KIRP	Not_Applicable	0	0
TCGA-5P-A9KH-01	1.36173	0	0.649912	0	0	0	0	0	0	TCGA-5P-A9KH	KIRP	Not_Applicable	0	0
TCGA-5R-AA1C-01	1.94448	0	0.223023	0	0	0	0	0	0	TCGA-5R-AA1C	LIHC	Not_Applicable	0	0
TCGA-5R-AA1D-01	1.17609	0	0.45059	0	0	0	0	0	0	TCGA-5R-AA1D	LIHC	Not_Applicable	0	0
TCGA-5R-AAAM-01	1.90849	0	0.46795	0	0	0	0	0	0	TCGA-5R-AAAM	LIHC	Not_Applicable	0	0
TCGA-5S-A9Q8-01	1.73239	0	0.564267	0	0	0	0	0	0	TCGA-5S-A9Q8	UCEC	CN_LOW	0	1
TCGA-5T-A9QA-01	1.74819	0	0.755802	0	0	0	0	0	0	TCGA-5T-A9QA	BRCA	LumB	0	0
TCGA-5U-AB0D-01	1.78533	0	0.369981	0	0	0	0	0	0	TCGA-5U-AB0D	THYM	Not_Applicable	0	0
TCGA-5U-AB0E-01	1.34242	0	0.321192	0	0	0	0	0	0	TCGA-5U-AB0E	THYM	Not_Applicable	0	0
TCGA-5U-AB0F-01	1.17609	0	0.327108	0	0	0	0	0	0	TCGA-5U-AB0F	THYM	Not_Applicable	0	0
TCGA-5V-A9RR-01	1.04139	0	0.334834	0	0	0	0	0	0	TCGA-5V-A9RR	THYM	Not_Applicable	0	0
TCGA-5X-AA5U-01	1.4624	1	0.531773	0	0	0	0	1	0	TCGA-5X-AA5U	OV	Not_Applicable	0	1
TCGA-60-2695-01	2.29885	0	0.355997	0	0	0	0	0	0	TCGA-60-2695	LUSC	Not_Applicable	0	1
TCGA-60-2697-01	1.23045	0	0.384136	0	0	0	0	0	0	TCGA-60-2697	LUSC	Not_Applicable	0	1
TCGA-60-2698-01	2.993	1	0.535907	0	0	0	0	1	0	TCGA-60-2698	LUSC	Not_Applicable	1	0
TCGA-60-2703-01	2.45179	1	0.51842	0	0	0	0	1	0	TCGA-60-2703	LUSC	Not_Applicable	0	1
TCGA-60-2704-01	2.233	0	0.413559	0	0	0	0	0	0	TCGA-60-2704	LUSC	Not_Applicable	0	1
TCGA-60-2706-01	1.07918	0	0.387818	0	0	0	0	0	0	TCGA-60-2706	LUSC	Not_Applicable	0	1
TCGA-60-2707-01	1.97313	0	0.393887	0	0	0	0	0	0	TCGA-60-2707	LUSC	Not_Applicable	0	1
TCGA-60-2708-01	2.26717	0	0.272842	0	0	0	0	0	0	TCGA-60-2708	LUSC	Not_Applicable	0	1
TCGA-60-2709-01	2.16435	0	0.428582	0	0	0	0	0	0	TCGA-60-2709	LUSC	Not_Applicable	0	1
TCGA-60-2710-01	2.29226	0	0.273976	0	0	0	0	0	0	TCGA-60-2710	LUSC	Not_Applicable	0	1
TCGA-60-2711-01	2.03743	0	0.328568	0	0	0	0	0	0	TCGA-60-2711	LUSC	Not_Applicable	0	1
TCGA-60-2713-01	2.34242	0	0.472198	0	0	0	0	0	0	TCGA-60-2713	LUSC	Not_Applicable	0	1
TCGA-60-2714-01	2.90687	0	0.673161	0	0	0	0	0	0	TCGA-60-2714	LUSC	Not_Applicable	0	1
TCGA-60-2716-01	1.23045	0	0.536483	0	0	0	0	0	0	TCGA-60-2716	LUSC	Not_Applicable	0	1
TCGA-60-2719-01	2.26951	0	0.279368	0	0	0	0	0	0	TCGA-60-2719	LUSC	Not_Applicable	0	1
TCGA-60-2720-01	2.60314	0	0.5043	0	0	0	0	0	0	TCGA-60-2720	LUSC	Not_Applicable	0	1
TCGA-60-2721-01	2.28103	0	0.432359	0	0	0	0	0	0	TCGA-60-2721	LUSC	Not_Applicable	0	1
TCGA-60-2722-01	2.45939	0	0.198771	0	0	0	0	0	0	TCGA-60-2722	LUSC	Not_Applicable	0	1
TCGA-60-2723-01	2.4183	0	0.414021	0	0	0	0	0	0	TCGA-60-2723	LUSC	Not_Applicable	0	1
TCGA-60-2724-01	2.49693	0	0.38488	0	0	0	0	0	0	TCGA-60-2724	LUSC	Not_Applicable	0	1
TCGA-60-2725-01	2.13033	0	0.410124	0	0	0	0	0	0	TCGA-60-2725	LUSC	Not_Applicable	0	1
TCGA-60-2726-01	2.45637	0	0.334435	0	0	0	0	0	0	TCGA-60-2726	LUSC	Not_Applicable	0	1
TCGA-61-1725-01	1.83885	0	0.606263	0	0	0	0	0	0	TCGA-61-1725	OV	Not_Applicable	0	1
TCGA-61-1728-01	1.79934	0	0.477658	0	0	0	0	0	0	TCGA-61-1728	OV	Not_Applicable	0	1
TCGA-61-1733-01	1.65321	0	0.2916	0	0	0	0	0	0	TCGA-61-1733	OV	Not_Applicable	0	1
TCGA-61-1736-01	1.716	0	0.46973	0	0	0	0	0	0	TCGA-61-1736	OV	Not_Applicable	0	1
TCGA-61-1738-01	1.73239	0	0.479816	0	0	0	0	0	0	TCGA-61-1738	OV	Not_Applicable	0	1
TCGA-61-1740-01	2.27416	1	0.532035	0	0	0	0	1	0	TCGA-61-1740	OV	Not_Applicable	0	1
TCGA-61-1741-01	1.54407	0	0.262093	0	0	0	0	0	0	TCGA-61-1741	OV	Not_Applicable	0	1
TCGA-61-1900-01	1.92942	0	0.297282	0	0	0	0	0	0	TCGA-61-1900	OV	Not_Applicable	0	1
TCGA-61-1907-01	2.02531	1	0.725287	0	0	0	0	1	0	TCGA-61-1907	OV	Not_Applicable	0	1
TCGA-61-1910-01	1.93952	0	0.433866	0	0	0	0	0	0	TCGA-61-1910	OV	Not_Applicable	0	1
TCGA-61-1914-01	2.0607	0	0.34254	0	0	0	0	0	0	TCGA-61-1914	OV	Not_Applicable	0	1
TCGA-61-1919-01	1.90849	0	0.538841	0	0	0	0	0	0	TCGA-61-1919	OV	Not_Applicable	0	1
TCGA-61-1995-01	1.64345	0	0.360777	0	0	0	0	0	0	TCGA-61-1995	OV	Not_Applicable	0	1
TCGA-61-1998-01	2.31806	0	0.547125	0	0	0	0	0	0	TCGA-61-1998	OV	Not_Applicable	0	1
TCGA-61-2000-01	1.85126	0	0.664997	0	0	0	0	0	0	TCGA-61-2000	OV	Not_Applicable	0	1
TCGA-61-2008-01	1.87506	0	0.497357	0	0	0	0	0	0	TCGA-61-2008	OV	Not_Applicable	0	1
TCGA-61-2009-01	1.93952	1	0.772244	0	0	1	0	0	0	TCGA-61-2009	OV	Not_Applicable	0	1
TCGA-61-2012-01	2.15836	0	0.272693	0	0	0	0	0	0	TCGA-61-2012	OV	Not_Applicable	0	1
TCGA-61-2016-01	1.49136	1	0.617399	1	0	0	0	1	0	TCGA-61-2016	OV	Not_Applicable	0	1
TCGA-61-2088-01	1.25527	0	0.355159	0	0	0	0	0	0	TCGA-61-2088	OV	Not_Applicable	0	1
TCGA-61-2092-01	1.77085	0	0.677893	0	0	0	0	0	0	TCGA-61-2092	OV	Not_Applicable	0	1
TCGA-61-2094-01	1.8451	0	0.380018	0	0	0	0	0	0	TCGA-61-2094	OV	Not_Applicable	0	1
TCGA-61-2102-01	1.83885	1	0.93835	0	0	0	0	1	0	TCGA-61-2102	OV	Not_Applicable	0	1
TCGA-61-2104-01	1.82607	0	0.297864	0	0	0	0	0	0	TCGA-61-2104	OV	Not_Applicable	0	1
TCGA-61-2109-01	1.90849	0	0.322514	0	0	0	0	0	0	TCGA-61-2109	OV	Not_Applicable	0	1
TCGA-61-2110-01	1.97313	0	0.57244	0	0	0	0	0	0	TCGA-61-2110	OV	Not_Applicable	0	1
TCGA-61-2111-01	2.02531	1	0.612077	0	0	0	0	1	0	TCGA-61-2111	OV	Not_Applicable	0	1
TCGA-61-2113-01	2.35793	1	0.404526	0	0	0	0	1	0	TCGA-61-2113	OV	Not_Applicable	0	1
TCGA-62-8394-01	2.07188	0	0.524619	0	0	0	0	0	0	TCGA-62-8394	LUAD	Not_Applicable	0	1
TCGA-62-8395-01	1.86332	0	0.670507	0	0	0	0	0	0	TCGA-62-8395	LUAD	Not_Applicable	0	1
TCGA-62-8397-01	1.39794	0	0.756213	0	0	0	0	0	0	TCGA-62-8397	LUAD	Not_Applicable	0	1
TCGA-62-8398-01	1.86332	1	0.907001	0	0	1	0	0	0	TCGA-62-8398	LUAD	Not_Applicable	0	1
TCGA-62-8399-01	2.67025	0	0.625686	0	0	0	0	0	0	TCGA-62-8399	LUAD	Not_Applicable	0	1
TCGA-62-8402-01	1.63347	0	0.660457	0	0	0	0	0	0	TCGA-62-8402	LUAD	Not_Applicable	0	1
TCGA-62-A46O-01	2.90526	0	0.6194	0	0	0	0	0	0	TCGA-62-A46O	LUAD	Not_Applicable	0	1
TCGA-62-A46P-01	2.4133	0	0.914726	0	0	0	0	0	0	TCGA-62-A46P	LUAD	Not_Applicable	0	1
TCGA-62-A46R-01	2.23045	1	0.771241	0	0	1	0	0	0	TCGA-62-A46R	LUAD	Not_Applicable	0	1
TCGA-62-A46S-01	2.04922	1	0.913039	0	0	1	0	0	0	TCGA-62-A46S	LUAD	Not_Applicable	0	1
TCGA-62-A46U-01	1.59106	0	0.666599	0	0	0	0	0	0	TCGA-62-A46U	LUAD	Not_Applicable	0	1
TCGA-62-A46V-01	1.72428	0	0.820776	0	0	0	0	0	0	TCGA-62-A46V	LUAD	Not_Applicable	0	1
TCGA-62-A46Y-01	1.5563	0	0.628461	0	0	0	0	0	0	TCGA-62-A46Y	LUAD	Not_Applicable	0	1
TCGA-62-A470-01	2.03743	0	0.778337	0	0	0	0	0	0	TCGA-62-A470	LUAD	Not_Applicable	0	1
TCGA-62-A471-01	1.96379	0	0.758688	0	0	0	0	0	0	TCGA-62-A471	LUAD	Not_Applicable	0	1
TCGA-62-A472-01	1.72428	0	0.660326	0	0	0	0	0	0	TCGA-62-A472	LUAD	Not_Applicable	0	1
TCGA-63-5128-01	2.44716	0	0.334007	0	0	0	0	0	0	TCGA-63-5128	LUSC	Not_Applicable	0	1
TCGA-63-5131-01	2.45484	0	0.334852	0	0	0	0	0	0	TCGA-63-5131	LUSC	Not_Applicable	0	1
TCGA-63-6202-01	2.51188	1	0.833438	0	0	1	0	0	0	TCGA-63-6202	LUSC	Not_Applicable	0	1
TCGA-63-7020-01	2.26951	0	0.264192	0	0	0	0	0	0	TCGA-63-7020	LUSC	Not_Applicable	0	1
TCGA-63-7021-01	2.39445	0	0.213574	0	0	0	0	0	0	TCGA-63-7021	LUSC	Not_Applicable	0	1
TCGA-63-7022-01	2.22789	0	0.361749	0	0	0	0	0	0	TCGA-63-7022	LUSC	Not_Applicable	0	1
TCGA-63-7023-01	2.13988	0	0.501615	0	0	0	0	0	0	TCGA-63-7023	LUSC	Not_Applicable	0	1
TCGA-63-A5M9-01	1.98677	0	0.475496	0	0	0	0	0	0	TCGA-63-A5M9	LUSC	Not_Applicable	0	1
TCGA-63-A5MB-01	2.49554	1	0.517468	0	0	0	0	1	0	TCGA-63-A5MB	LUSC	Not_Applicable	0	1
TCGA-63-A5MG-01	1.99564	0	0.343807	0	0	0	0	0	0	TCGA-63-A5MG	LUSC	Not_Applicable	0	1
TCGA-63-A5MH-01	2.31597	1	0.492332	1	0	0	0	0	0	TCGA-63-A5MH	LUSC	Not_Applicable	0	1
TCGA-63-A5MI-01	2.28556	0	0.466541	0	0	0	0	0	0	TCGA-63-A5MI	LUSC	Not_Applicable	0	1
TCGA-63-A5MJ-01	2.23553	0	0.404089	0	0	0	0	0	0	TCGA-63-A5MJ	LUSC	Not_Applicable	0	1
TCGA-63-A5ML-01	2.35793	0	0.213089	0	0	0	0	0	0	TCGA-63-A5ML	LUSC	Not_Applicable	0	1
TCGA-63-A5MM-01	3.03302	0	0.695506	0	0	0	0	0	0	TCGA-63-A5MM	LUSC	Not_Applicable	1	0
TCGA-63-A5MN-01	1.54407	0	0.658128	0	0	0	0	0	0	TCGA-63-A5MN	LUSC	Not_Applicable	0	1
TCGA-63-A5MP-01	2.21484	1	0.768987	0	0	0	0	1	0	TCGA-63-A5MP	LUSC	Not_Applicable	0	1
TCGA-63-A5MR-01	2.21484	0	0.565906	0	0	0	0	0	0	TCGA-63-A5MR	LUSC	Not_Applicable	0	1
TCGA-63-A5MS-01	2.5682	0	0.355604	0	0	0	0	0	0	TCGA-63-A5MS	LUSC	Not_Applicable	0	1
TCGA-63-A5MT-01	2.32428	0	0.320765	0	0	0	0	0	0	TCGA-63-A5MT	LUSC	Not_Applicable	0	1
TCGA-63-A5MU-01	2.3075	0	0.218007	0	0	0	0	0	0	TCGA-63-A5MU	LUSC	Not_Applicable	0	1
TCGA-63-A5MV-01	2.03743	0	0.331115	0	0	0	0	0	0	TCGA-63-A5MV	LUSC	Not_Applicable	0	1
TCGA-63-A5MW-01	2.62634	0	0.391434	0	0	0	0	0	0	TCGA-63-A5MW	LUSC	Not_Applicable	0	1
TCGA-63-A5MY-01	2.17898	0	0.194299	0	0	0	0	0	0	TCGA-63-A5MY	LUSC	Not_Applicable	0	1
TCGA-64-1676-01	2.73239	0	0.40765	0	0	0	0	0	0	TCGA-64-1676	LUAD	Not_Applicable	0	1
TCGA-64-1677-01	2.29003	1	0.756587	0	0	1	0	0	0	TCGA-64-1677	LUAD	Not_Applicable	0	1
TCGA-64-1679-01	2.68842	0	0.424883	0	0	0	0	0	0	TCGA-64-1679	LUAD	Not_Applicable	0	1
TCGA-64-1680-01	1.74036	0	0.803778	0	0	0	0	0	0	TCGA-64-1680	LUAD	Not_Applicable	0	1
TCGA-64-1681-01	1.88081	0	0.520206	0	0	0	0	0	0	TCGA-64-1681	LUAD	Not_Applicable	0	1
TCGA-64-5774-01	2.1038	1	0.843534	0	0	1	0	0	0	TCGA-64-5774	LUAD	Not_Applicable	0	1
TCGA-64-5775-01	2.63749	1	0.909378	0	0	1	0	0	0	TCGA-64-5775	LUAD	Not_Applicable	0	1
TCGA-64-5778-01	2.63749	1	0.742504	0	0	1	0	0	0	TCGA-64-5778	LUAD	Not_Applicable	0	1
TCGA-64-5779-01	2.51055	0	0.759451	0	0	0	0	0	0	TCGA-64-5779	LUAD	Not_Applicable	0	1
TCGA-64-5781-01	3.01115	0	0.719289	0	0	0	0	0	0	TCGA-64-5781	LUAD	Not_Applicable	1	0
TCGA-64-5815-01	2.17898	1	0.819518	0	0	1	0	0	0	TCGA-64-5815	LUAD	Not_Applicable	0	1
TCGA-66-2727-01	2.47276	0	0.237088	0	0	0	0	0	0	TCGA-66-2727	LUSC	Not_Applicable	0	1
TCGA-66-2734-01	2.70672	0	0.538857	0	0	0	0	0	0	TCGA-66-2734	LUSC	Not_Applicable	0	1
TCGA-66-2742-01	2.33445	0	0.231007	0	0	0	0	0	0	TCGA-66-2742	LUSC	Not_Applicable	0	1
TCGA-66-2744-01	2.51851	0	0.547081	0	0	0	0	0	0	TCGA-66-2744	LUSC	Not_Applicable	0	1
TCGA-66-2754-01	2.5092	0	0.716002	0	0	0	0	0	0	TCGA-66-2754	LUSC	Not_Applicable	0	1
TCGA-66-2755-01	2.27184	0	0.226382	0	0	0	0	0	0	TCGA-66-2755	LUSC	Not_Applicable	0	1
TCGA-66-2756-01	2.68034	0	0.506289	0	0	0	0	0	0	TCGA-66-2756	LUSC	Not_Applicable	0	1
TCGA-66-2757-01	2.36173	0	0.429796	0	0	0	0	0	0	TCGA-66-2757	LUSC	Not_Applicable	0	1
TCGA-66-2758-01	2.46538	1	0.467126	0	1	0	0	0	0	TCGA-66-2758	LUSC	Not_Applicable	0	1
TCGA-66-2759-01	2.58092	0	0.116523	0	0	0	0	0	0	TCGA-66-2759	LUSC	Not_Applicable	0	1
TCGA-66-2763-01	2.5563	0	0.312695	0	0	0	0	0	0	TCGA-66-2763	LUSC	Not_Applicable	0	1
TCGA-66-2765-01	1.93952	0	0.688714	0	0	0	0	0	0	TCGA-66-2765	LUSC	Not_Applicable	0	1
TCGA-66-2766-01	2.52114	0	0.230884	0	0	0	0	0	0	TCGA-66-2766	LUSC	Not_Applicable	0	1
TCGA-66-2767-01	2.47712	0	0.413672	0	0	0	0	0	0	TCGA-66-2767	LUSC	Not_Applicable	0	1
TCGA-66-2768-01	2.35411	0	0.385494	0	0	0	0	0	0	TCGA-66-2768	LUSC	Not_Applicable	0	1
TCGA-66-2769-01	2.52114	1	0.661242	0	0	1	0	0	0	TCGA-66-2769	LUSC	Not_Applicable	0	1
TCGA-66-2770-01	2.31597	0	0.311453	0	0	0	0	0	0	TCGA-66-2770	LUSC	Not_Applicable	0	1
TCGA-66-2771-01	2.38561	0	0.353955	0	0	0	0	0	0	TCGA-66-2771	LUSC	Not_Applicable	0	1
TCGA-66-2773-01	2.70842	0	0.382994	0	0	0	0	0	0	TCGA-66-2773	LUSC	Not_Applicable	0	1
TCGA-66-2777-01	2.17609	0	0.336868	0	0	0	0	0	0	TCGA-66-2777	LUSC	Not_Applicable	0	1
TCGA-66-2778-01	2.0569	0	0.474299	0	0	0	0	0	0	TCGA-66-2778	LUSC	Not_Applicable	0	1
TCGA-66-2780-01	2.09342	0	0.461598	0	0	0	0	0	0	TCGA-66-2780	LUSC	Not_Applicable	0	1
TCGA-66-2781-01	2.08991	0	0.304967	0	0	0	0	0	0	TCGA-66-2781	LUSC	Not_Applicable	0	1
TCGA-66-2782-01	2.50243	0	0.412276	0	0	0	0	0	0	TCGA-66-2782	LUSC	Not_Applicable	0	1
TCGA-66-2783-01	2.33445	0	0.277753	0	0	0	0	0	0	TCGA-66-2783	LUSC	Not_Applicable	0	1
TCGA-66-2785-01	3.0141	0	0.273253	0	0	0	0	0	0	TCGA-66-2785	LUSC	Not_Applicable	1	0
TCGA-66-2786-01	2.31597	0	0.480976	0	0	0	0	0	0	TCGA-66-2786	LUSC	Not_Applicable	0	1
TCGA-66-2787-01	2.73239	0	0.426347	0	0	0	0	0	0	TCGA-66-2787	LUSC	Not_Applicable	0	1
TCGA-66-2788-01	2.28556	0	0.380292	0	0	0	0	0	0	TCGA-66-2788	LUSC	Not_Applicable	0	1
TCGA-66-2789-01	2.53656	0	0.605462	0	0	0	0	0	0	TCGA-66-2789	LUSC	Not_Applicable	0	1
TCGA-66-2791-01	2.49554	0	0.343875	0	0	0	0	0	0	TCGA-66-2791	LUSC	Not_Applicable	0	1
TCGA-66-2792-01	2.18469	0	0.316001	0	0	0	0	0	0	TCGA-66-2792	LUSC	Not_Applicable	0	1
TCGA-66-2793-01	2.4456	0	0.151927	0	0	0	0	0	0	TCGA-66-2793	LUSC	Not_Applicable	0	1
TCGA-66-2794-01	2.17609	0	0.374426	0	0	0	0	0	0	TCGA-66-2794	LUSC	Not_Applicable	0	1
TCGA-66-2795-01	2.61066	0	0.482904	0	0	0	0	0	0	TCGA-66-2795	LUSC	Not_Applicable	0	1
TCGA-66-2800-01	2.24797	0	0.440916	0	0	0	0	0	0	TCGA-66-2800	LUSC	Not_Applicable	0	1
TCGA-67-3771-01	2.97772	0	0.448585	0	0	0	0	0	0	TCGA-67-3771	LUAD	Not_Applicable	1	0
TCGA-67-3772-01	1.77815	0	0.56628	0	0	0	0	0	0	TCGA-67-3772	LUAD	Not_Applicable	0	1
TCGA-67-3773-01	1.98227	1	0.872694	0	0	1	0	0	0	TCGA-67-3773	LUAD	Not_Applicable	0	1
TCGA-67-3774-01	1.97772	1	0.851795	0	0	1	0	1	0	TCGA-67-3774	LUAD	Not_Applicable	0	1
TCGA-67-4679-01	2.42325	1	0.804824	0	0	1	0	0	0	TCGA-67-4679	LUAD	Not_Applicable	0	1
TCGA-67-6215-01	2.02531	0	0.756747	0	0	0	0	0	0	TCGA-67-6215	LUAD	Not_Applicable	0	1
TCGA-67-6216-01	1.59106	0	0.767001	0	0	0	0	0	0	TCGA-67-6216	LUAD	Not_Applicable	0	1
TCGA-67-6217-01	2.25285	0	0.55424	0	0	0	0	0	0	TCGA-67-6217	LUAD	Not_Applicable	0	1
TCGA-68-7755-01	2.4014	0	0.365068	0	0	0	0	0	0	TCGA-68-7755	LUSC	Not_Applicable	0	1
TCGA-68-7756-01	2.02119	0	0.554133	0	0	0	0	0	0	TCGA-68-7756	LUSC	Not_Applicable	0	1
TCGA-68-7757-01	2.46389	0	0.429176	0	0	0	0	0	0	TCGA-68-7757	LUSC	Not_Applicable	0	1
TCGA-68-8250-01	2.44248	0	0.299188	0	0	0	0	0	0	TCGA-68-8250	LUSC	Not_Applicable	0	1
TCGA-68-8251-01	2.43136	0	0.349919	0	0	0	0	0	0	TCGA-68-8251	LUSC	Not_Applicable	0	1
TCGA-68-A59J-01	2.52892	0	0.441549	0	0	0	0	0	0	TCGA-68-A59J	LUSC	Not_Applicable	0	1
TCGA-69-7760-01	1.81291	0	0.694235	0	0	0	0	0	0	TCGA-69-7760	LUAD	Not_Applicable	0	1
TCGA-69-7761-01	1.4624	0	0.762278	0	0	0	0	0	0	TCGA-69-7761	LUAD	Not_Applicable	0	1
TCGA-69-7763-01	1.82607	0	0.913536	0	0	0	0	0	0	TCGA-69-7763	LUAD	Not_Applicable	0	1
TCGA-69-7764-01	1.89763	0	0.778174	0	0	0	0	0	0	TCGA-69-7764	LUAD	Not_Applicable	0	1
TCGA-69-7765-01	2.74115	0	0.663123	0	0	0	0	0	0	TCGA-69-7765	LUAD	Not_Applicable	0	1
TCGA-69-7973-01	2.37658	1	0.843632	0	0	1	0	0	0	TCGA-69-7973	LUAD	Not_Applicable	0	1
TCGA-69-7974-01	2.68842	1	0.879864	0	0	1	0	0	0	TCGA-69-7974	LUAD	Not_Applicable	0	1
TCGA-69-7978-01	2.73719	1	0.660592	0	0	1	0	0	0	TCGA-69-7978	LUAD	Not_Applicable	0	1
TCGA-69-7979-01	3.12581	1	0.449455	1	0	0	0	0	0	TCGA-69-7979	LUAD	Not_Applicable	1	0
TCGA-69-7980-01	2.86747	1	0.941705	0	0	1	0	0	0	TCGA-69-7980	LUAD	Not_Applicable	0	1
TCGA-69-8253-01	2.14922	1	0.902565	0	0	1	0	0	0	TCGA-69-8253	LUAD	Not_Applicable	0	1
TCGA-69-8254-01	1.88081	1	0.848527	0	0	1	0	0	0	TCGA-69-8254	LUAD	Not_Applicable	0	1
TCGA-69-8255-01	2.44248	1	0.634854	0	0	0	0	1	0	TCGA-69-8255	LUAD	Not_Applicable	0	1
TCGA-69-A59K-01	2.64542	0	0.622317	0	0	0	0	0	0	TCGA-69-A59K	LUAD	Not_Applicable	0	1
TCGA-6A-AB49-01	2.56937	0	0.47721	0	0	0	0	0	0	TCGA-6A-AB49	LUSC	Not_Applicable	0	1
TCGA-6D-AA2E-01	1.41497	0	0.433242	0	0	0	0	0	0	TCGA-6D-AA2E	KIRC	Not_Applicable	0	0
TCGA-70-6722-01	2.45025	0	0.333481	0	0	0	0	0	0	TCGA-70-6722	LUSC	Not_Applicable	0	1
TCGA-70-6723-01	2.03342	0	0.219115	0	0	0	0	0	0	TCGA-70-6723	LUSC	Not_Applicable	0	1
TCGA-71-6725-01	1.716	0	0.614391	0	0	0	0	0	0	TCGA-71-6725	LUAD	Not_Applicable	0	1
TCGA-73-4658-01	2.51188	0	0.800469	0	0	0	0	0	0	TCGA-73-4658	LUAD	Not_Applicable	0	1
TCGA-73-4659-01	2.29226	0	0.782489	0	0	0	0	0	0	TCGA-73-4659	LUAD	Not_Applicable	0	1
TCGA-73-4662-01	2.31387	1	0.822384	0	0	1	0	0	0	TCGA-73-4662	LUAD	Not_Applicable	0	1
TCGA-73-4666-01	2.54283	0	0.615868	0	0	0	0	0	0	TCGA-73-4666	LUAD	Not_Applicable	0	1
TCGA-73-4668-01	2.69285	1	0.962394	0	0	0	0	1	0	TCGA-73-4668	LUAD	Not_Applicable	0	1
TCGA-73-4670-01	2.51851	1	0.91739	0	0	1	0	0	0	TCGA-73-4670	LUAD	Not_Applicable	0	1
TCGA-73-4675-01	1.79239	0	0.784013	0	0	0	0	0	0	TCGA-73-4675	LUAD	Not_Applicable	0	1
TCGA-73-4676-01	1.91908	0	0.666504	0	0	0	0	0	0	TCGA-73-4676	LUAD	Not_Applicable	0	1
TCGA-73-4677-01	2.35025	1	0.856818	0	0	1	0	0	0	TCGA-73-4677	LUAD	Not_Applicable	0	1
TCGA-73-7498-01	2	1	0.823962	0	0	1	0	0	0	TCGA-73-7498	LUAD	Not_Applicable	0	1
TCGA-73-7499-01	1.81291	0	0.489126	0	0	0	0	0	0	TCGA-73-7499	LUAD	Not_Applicable	0	1
TCGA-73-A9RS-01	2.92993	0	0.534718	0	0	0	0	0	0	TCGA-73-A9RS	LUAD	Not_Applicable	0	1
TCGA-75-5122-01	2.06446	1	0.792907	0	0	0	0	1	0	TCGA-75-5122	LUAD	Not_Applicable	0	1
TCGA-75-5125-01	2.21484	0	0.62427	0	0	0	0	0	0	TCGA-75-5125	LUAD	Not_Applicable	0	1
TCGA-75-5126-01	2.76716	1	0.731554	0	0	1	0	0	0	TCGA-75-5126	LUAD	Not_Applicable	0	1
TCGA-75-5146-01	2.23805	0	0.589681	0	0	0	0	0	0	TCGA-75-5146	LUAD	Not_Applicable	0	1
TCGA-75-5147-01	1.60206	0	0.677575	0	0	0	0	0	0	TCGA-75-5147	LUAD	Not_Applicable	0	1
TCGA-75-6203-01	1.04139	0	0.530619	0	0	0	0	0	0	TCGA-75-6203	LUAD	Not_Applicable	0	1
TCGA-75-6205-01	1.6721	0	0.58774	0	0	0	0	0	0	TCGA-75-6205	LUAD	Not_Applicable	0	1
TCGA-75-6206-01	1.90849	1	0.821589	0	0	1	0	0	0	TCGA-75-6206	LUAD	Not_Applicable	0	1
TCGA-75-6207-01	1.78533	0	0.556436	0	0	0	0	0	0	TCGA-75-6207	LUAD	Not_Applicable	0	1
TCGA-75-6211-01	2.53656	0	0.601639	0	0	0	0	0	0	TCGA-75-6211	LUAD	Not_Applicable	0	1
TCGA-75-6212-01	1.34242	0	0.587946	0	0	0	0	0	0	TCGA-75-6212	LUAD	Not_Applicable	0	1
TCGA-75-6214-01	2.81889	0	0.488185	0	0	0	0	0	0	TCGA-75-6214	LUAD	Not_Applicable	0	1
TCGA-75-7025-01	1.49136	0	0.508474	0	0	0	0	0	0	TCGA-75-7025	LUAD	Not_Applicable	0	1
TCGA-75-7027-01	2.33041	1	0.944746	0	0	1	0	0	0	TCGA-75-7027	LUAD	Not_Applicable	0	1
TCGA-75-7030-01	1.17609	1	0.772498	0	0	1	0	0	0	TCGA-75-7030	LUAD	Not_Applicable	0	1
TCGA-75-7031-01	2.27416	0	0.655113	0	0	0	0	0	0	TCGA-75-7031	LUAD	Not_Applicable	0	1
TCGA-76-4925-01	1.74819	0	0.559662	0	0	0	0	0	0	TCGA-76-4925	GBM	IDHwt	0	0
TCGA-76-4926-01	1.76343	0	0.3138	0	0	0	0	0	0	TCGA-76-4926	GBM	IDHwt	0	0
TCGA-76-4928-01	1.8451	0	0.497689	0	0	0	0	0	0	TCGA-76-4928	GBM	IDHwt	0	0
TCGA-76-4929-01	1.6902	0	0.171577	0	0	0	0	0	0	TCGA-76-4929	GBM	IDHwt	0	0
TCGA-76-4931-01	1.59106	0	0.382194	0	0	0	0	0	0	TCGA-76-4931	GBM	IDHwt	0	0
TCGA-77-6842-01	2.85431	0	0.1927	0	0	0	0	0	0	TCGA-77-6842	LUSC	Not_Applicable	0	1
TCGA-77-6843-01	2.49831	0	0.306856	0	0	0	0	0	0	TCGA-77-6843	LUSC	Not_Applicable	0	1
TCGA-77-6844-01	2.5563	0	0.499009	0	0	0	0	0	0	TCGA-77-6844	LUSC	Not_Applicable	0	1
TCGA-77-6845-01	2.66181	0	0.175746	0	0	0	0	0	0	TCGA-77-6845	LUSC	Not_Applicable	0	1
TCGA-77-7139-01	2.51455	0	0.427004	0	0	0	0	0	0	TCGA-77-7139	LUSC	Not_Applicable	0	1
TCGA-77-7140-01	2.52763	0	0.29814	0	0	0	0	0	0	TCGA-77-7140	LUSC	Not_Applicable	0	1
TCGA-77-7141-01	2.79449	0	0.337062	0	0	0	0	0	0	TCGA-77-7141	LUSC	Not_Applicable	0	1
TCGA-77-7142-01	2.39094	0	0.336768	0	0	0	0	0	0	TCGA-77-7142	LUSC	Not_Applicable	0	1
TCGA-77-7335-01	2.31806	0	0.448088	0	0	0	0	0	0	TCGA-77-7335	LUSC	Not_Applicable	0	1
TCGA-77-7337-01	2.48855	0	0.203638	0	0	0	0	0	0	TCGA-77-7337	LUSC	Not_Applicable	0	1
TCGA-77-7338-01	2.07918	0	0.25247	0	0	0	0	0	0	TCGA-77-7338	LUSC	Not_Applicable	0	1
TCGA-77-7463-01	2.55991	0	0.131046	0	0	0	0	0	0	TCGA-77-7463	LUSC	Not_Applicable	0	1
TCGA-77-7465-01	2.55509	0	0.41858	0	0	0	0	0	0	TCGA-77-7465	LUSC	Not_Applicable	0	1
TCGA-77-8007-01	1.92942	0	0.54998	0	0	0	0	0	0	TCGA-77-8007	LUSC	Not_Applicable	0	1
TCGA-77-8008-01	2.17609	0	0.32199	0	0	0	0	0	0	TCGA-77-8008	LUSC	Not_Applicable	0	1
TCGA-77-8009-01	2.20952	0	0.154537	0	0	0	0	0	0	TCGA-77-8009	LUSC	Not_Applicable	0	1
TCGA-77-8128-01	2.43457	0	0.383099	0	0	0	0	0	0	TCGA-77-8128	LUSC	Not_Applicable	0	1
TCGA-77-8130-01	2.20952	0	0.249976	0	0	0	0	0	0	TCGA-77-8130	LUSC	Not_Applicable	0	1
TCGA-77-8131-01	1.79239	0	0.412923	0	0	0	0	0	0	TCGA-77-8131	LUSC	Not_Applicable	0	1
TCGA-77-8133-01	2.53782	0	0.320333	0	0	0	0	0	0	TCGA-77-8133	LUSC	Not_Applicable	0	1
TCGA-77-8136-01	2.5955	0	0.355036	0	0	0	0	0	0	TCGA-77-8136	LUSC	Not_Applicable	0	1
TCGA-77-8139-01	2.30103	0	0.587043	0	0	0	0	0	0	TCGA-77-8139	LUSC	Not_Applicable	0	1
TCGA-77-8140-01	2.5302	0	0.366363	0	0	0	0	0	0	TCGA-77-8140	LUSC	Not_Applicable	0	1
TCGA-77-8143-01	2.13672	0	0.397736	0	0	0	0	0	0	TCGA-77-8143	LUSC	Not_Applicable	0	1
TCGA-77-8144-01	2.55871	0	0.574781	0	0	0	0	0	0	TCGA-77-8144	LUSC	Not_Applicable	0	1
TCGA-77-8145-01	2.10037	0	0.379856	0	0	0	0	0	0	TCGA-77-8145	LUSC	Not_Applicable	0	1
TCGA-77-8148-01	2.36173	0	0.269186	0	0	0	0	0	0	TCGA-77-8148	LUSC	Not_Applicable	0	1
TCGA-77-8150-01	2.07555	0	0.294062	0	0	0	0	0	0	TCGA-77-8150	LUSC	Not_Applicable	0	1
TCGA-77-8153-01	2.17026	0	0.130351	0	0	0	0	0	0	TCGA-77-8153	LUSC	Not_Applicable	0	1
TCGA-77-8154-01	2.27646	0	0.28481	0	0	0	0	0	0	TCGA-77-8154	LUSC	Not_Applicable	0	1
TCGA-77-8156-01	2.26007	0	0.326536	0	0	0	0	0	0	TCGA-77-8156	LUSC	Not_Applicable	0	1
TCGA-77-A5FZ-01	0	0	0.394908	0	0	0	0	0	0	TCGA-77-A5FZ	LUSC	Not_Applicable	0	1
TCGA-77-A5G1-01	2.16137	0	0.614573	0	0	0	0	0	0	TCGA-77-A5G1	LUSC	Not_Applicable	0	1
TCGA-77-A5G3-01	2.74586	0	0.299947	0	0	0	0	0	0	TCGA-77-A5G3	LUSC	Not_Applicable	0	1
TCGA-77-A5G6-01	2.64147	1	0.336522	1	0	0	0	0	0	TCGA-77-A5G6	LUSC	Not_Applicable	0	1
TCGA-77-A5G7-01	1.92942	0	0.454675	0	0	0	0	0	0	TCGA-77-A5G7	LUSC	Not_Applicable	0	1
TCGA-77-A5G8-01	2.30535	0	0.204177	0	0	0	0	0	0	TCGA-77-A5G8	LUSC	Not_Applicable	0	1
TCGA-77-A5GB-01	2.0569	0	0.327237	0	0	0	0	0	0	TCGA-77-A5GB	LUSC	Not_Applicable	0	1
TCGA-77-A5GF-01	2.05308	0	0.307113	0	0	0	0	0	0	TCGA-77-A5GF	LUSC	Not_Applicable	0	1
TCGA-77-A5GH-01	2.39794	0	0.255542	0	0	0	0	0	0	TCGA-77-A5GH	LUSC	Not_Applicable	0	1
TCGA-78-7145-01	2.28556	1	0.846174	0	0	1	0	0	0	TCGA-78-7145	LUAD	Not_Applicable	0	1
TCGA-78-7146-01	2.54158	0	0.797843	0	0	0	0	0	0	TCGA-78-7146	LUAD	Not_Applicable	0	1
TCGA-78-7147-01	2.48714	0	0.428198	0	0	0	0	0	0	TCGA-78-7147	LUAD	Not_Applicable	0	1
TCGA-78-7148-01	2.34044	1	0.880022	0	0	1	0	0	0	TCGA-78-7148	LUAD	Not_Applicable	0	1
TCGA-78-7149-01	2.13672	0	0.641443	0	0	0	0	0	0	TCGA-78-7149	LUAD	Not_Applicable	0	1
TCGA-78-7150-01	2.5611	0	0.635723	0	0	0	0	0	0	TCGA-78-7150	LUAD	Not_Applicable	0	1
TCGA-78-7152-01	2.26245	0	0.71773	0	0	0	0	0	0	TCGA-78-7152	LUAD	Not_Applicable	0	1
TCGA-78-7153-01	2.07188	0	0.745045	0	0	0	0	0	0	TCGA-78-7153	LUAD	Not_Applicable	0	1
TCGA-78-7154-01	2.31175	0	0.299629	0	0	0	0	0	0	TCGA-78-7154	LUAD	Not_Applicable	0	1
TCGA-78-7155-01	3.15625	0	0.408826	0	0	0	0	0	0	TCGA-78-7155	LUAD	Not_Applicable	1	0
TCGA-78-7156-01	2.48714	0	0.751867	0	0	0	0	0	0	TCGA-78-7156	LUAD	Not_Applicable	0	1
TCGA-78-7158-01	2.3962	0	0.841251	0	0	0	0	0	0	TCGA-78-7158	LUAD	Not_Applicable	0	1
TCGA-78-7159-01	2.48287	0	0.673491	0	0	0	0	0	0	TCGA-78-7159	LUAD	Not_Applicable	0	1
TCGA-78-7160-01	1.6902	1	0.710834	0	0	1	0	0	0	TCGA-78-7160	LUAD	Not_Applicable	0	1
TCGA-78-7161-01	2.24055	1	0.881597	0	0	1	0	0	0	TCGA-78-7161	LUAD	Not_Applicable	0	1
TCGA-78-7162-01	1.87506	0	0.651869	0	0	0	0	0	0	TCGA-78-7162	LUAD	Not_Applicable	0	1
TCGA-78-7163-01	1.6902	0	0.802686	0	0	0	0	0	0	TCGA-78-7163	LUAD	Not_Applicable	0	1
TCGA-78-7166-01	2.2878	1	0.92371	0	0	1	0	0	0	TCGA-78-7166	LUAD	Not_Applicable	0	1
TCGA-78-7167-01	2.02531	1	0.871474	0	0	1	0	0	0	TCGA-78-7167	LUAD	Not_Applicable	0	1
TCGA-78-7220-01	2.87448	0	0.809388	0	0	0	0	0	0	TCGA-78-7220	LUAD	Not_Applicable	0	1
TCGA-78-7535-01	2.17609	0	0.685491	0	0	0	0	0	0	TCGA-78-7535	LUAD	Not_Applicable	0	1
TCGA-78-7536-01	2.78032	0	0.569201	0	0	0	0	0	0	TCGA-78-7536	LUAD	Not_Applicable	0	1
TCGA-78-7537-01	2.1271	0	0.710568	0	0	0	0	0	0	TCGA-78-7537	LUAD	Not_Applicable	0	1
TCGA-78-7539-01	2.63749	1	0.861979	0	0	1	0	0	0	TCGA-78-7539	LUAD	Not_Applicable	0	1
TCGA-78-7540-01	2.35984	1	0.948988	0	0	1	0	0	0	TCGA-78-7540	LUAD	Not_Applicable	0	1
TCGA-78-7542-01	2.51851	0	0.762241	0	0	0	0	0	0	TCGA-78-7542	LUAD	Not_Applicable	0	1
TCGA-78-7633-01	2.17319	0	0.782829	0	0	0	0	0	0	TCGA-78-7633	LUAD	Not_Applicable	0	1
TCGA-78-8640-01	2.81624	0	0.638503	0	0	0	0	0	0	TCGA-78-8640	LUAD	Not_Applicable	0	1
TCGA-78-8648-01	1.14613	0	0.477944	0	0	0	0	0	0	TCGA-78-8648	LUAD	Not_Applicable	0	1
TCGA-78-8655-01	1.99123	1	0.860047	0	0	1	0	0	0	TCGA-78-8655	LUAD	Not_Applicable	0	1
TCGA-78-8660-01	2.3483	0	0.669448	0	0	0	0	0	0	TCGA-78-8660	LUAD	Not_Applicable	0	1
TCGA-78-8662-01	3.00689	0	0.579698	0	0	0	0	0	0	TCGA-78-8662	LUAD	Not_Applicable	1	0
TCGA-79-5596-01	2.26245	0	0.269261	0	0	0	0	0	0	TCGA-79-5596	LUSC	Not_Applicable	0	1
TCGA-80-5607-01	2.04922	0	0.826187	0	0	0	0	0	0	TCGA-80-5607	LUAD	Not_Applicable	0	1
TCGA-80-5608-01	2.54158	1	0.905808	0	0	1	0	0	0	TCGA-80-5608	LUAD	Not_Applicable	0	1
TCGA-80-5611-01	2.28103	0	0.43864	0	0	0	0	0	0	TCGA-80-5611	LUAD	Not_Applicable	0	1
TCGA-83-5908-01	2.32634	1	0.689962	0	0	1	0	0	0	TCGA-83-5908	LUAD	Not_Applicable	0	1
TCGA-85-6175-01	1.54407	0	0.497191	0	0	0	0	0	0	TCGA-85-6175	LUSC	Not_Applicable	0	1
TCGA-85-6560-01	2.60959	0	0.641996	0	0	0	0	0	0	TCGA-85-6560	LUSC	Not_Applicable	0	1
TCGA-85-6561-01	3.05423	0	0.314834	0	0	0	0	0	0	TCGA-85-6561	LUSC	Not_Applicable	1	0
TCGA-85-6798-01	2.40483	0	0.249326	0	0	0	0	0	0	TCGA-85-6798	LUSC	Not_Applicable	0	1
TCGA-85-7696-01	2.28103	0	0.323186	0	0	0	0	0	0	TCGA-85-7696	LUSC	Not_Applicable	0	1
TCGA-85-7697-01	2.40483	0	0.323591	0	0	0	0	0	0	TCGA-85-7697	LUSC	Not_Applicable	0	1
TCGA-85-7698-01	2.08636	0	0.326755	0	0	0	0	0	0	TCGA-85-7698	LUSC	Not_Applicable	0	1
TCGA-85-7699-01	2.23553	0	0.542517	0	0	0	0	0	0	TCGA-85-7699	LUSC	Not_Applicable	0	1
TCGA-85-7710-01	2.5563	0	0.11578	0	0	0	0	0	0	TCGA-85-7710	LUSC	Not_Applicable	0	1
TCGA-85-7843-01	2.34439	0	0.22048	0	0	0	0	0	0	TCGA-85-7843	LUSC	Not_Applicable	0	1
TCGA-85-7844-01	2.2014	0	0.172695	0	0	0	0	0	0	TCGA-85-7844	LUSC	Not_Applicable	0	1
TCGA-85-7950-01	2.38917	0	0.129394	0	0	0	0	0	0	TCGA-85-7950	LUSC	Not_Applicable	0	1
TCGA-85-8048-01	2.04922	0	0.363305	0	0	0	0	0	0	TCGA-85-8048	LUSC	Not_Applicable	0	1
TCGA-85-8049-01	2.29885	0	0.425109	0	0	0	0	0	0	TCGA-85-8049	LUSC	Not_Applicable	0	1
TCGA-85-8052-01	2.0569	0	0.326162	0	0	0	0	0	0	TCGA-85-8052	LUSC	Not_Applicable	0	1
TCGA-85-8070-01	2.33846	0	0.197293	0	0	0	0	0	0	TCGA-85-8070	LUSC	Not_Applicable	0	1
TCGA-85-8071-01	2.5172	0	0.158751	0	0	0	0	0	0	TCGA-85-8071	LUSC	Not_Applicable	0	1
TCGA-85-8072-01	2.22789	0	0.303013	0	0	0	0	0	0	TCGA-85-8072	LUSC	Not_Applicable	0	1
TCGA-85-8276-01	2.38739	0	0.368438	0	0	0	0	0	0	TCGA-85-8276	LUSC	Not_Applicable	0	1
TCGA-85-8277-01	2.31175	1	0.337882	0	0	0	0	1	0	TCGA-85-8277	LUSC	Not_Applicable	0	1
TCGA-85-8287-01	2.38739	0	0.336851	0	0	0	0	0	0	TCGA-85-8287	LUSC	Not_Applicable	0	1
TCGA-85-8288-01	2.33646	0	0.227386	0	0	0	0	0	0	TCGA-85-8288	LUSC	Not_Applicable	0	1
TCGA-85-8350-01	2.4216	0	0.428321	0	0	0	0	0	0	TCGA-85-8350	LUSC	Not_Applicable	0	1
TCGA-85-8351-01	2.11059	0	0.413188	0	0	0	0	0	0	TCGA-85-8351	LUSC	Not_Applicable	0	1
TCGA-85-8352-01	2.40312	0	0.483524	0	0	0	0	0	0	TCGA-85-8352	LUSC	Not_Applicable	0	1
TCGA-85-8353-01	2.19866	0	0.530133	0	0	0	0	0	0	TCGA-85-8353	LUSC	Not_Applicable	0	1
TCGA-85-8354-01	2.26482	0	0.311969	0	0	0	0	0	0	TCGA-85-8354	LUSC	Not_Applicable	0	1
TCGA-85-8355-01	2.30963	0	0.304286	0	0	0	0	0	0	TCGA-85-8355	LUSC	Not_Applicable	0	1
TCGA-85-8479-01	1.97772	0	0.316575	0	0	0	0	0	0	TCGA-85-8479	LUSC	Not_Applicable	0	1
TCGA-85-8481-01	2.44248	0	0.500902	0	0	0	0	0	0	TCGA-85-8481	LUSC	Not_Applicable	0	1
TCGA-85-8580-01	2.39445	0	0.2632	0	0	0	0	0	0	TCGA-85-8580	LUSC	Not_Applicable	0	1
TCGA-85-8582-01	2.48287	0	0.290253	0	0	0	0	0	0	TCGA-85-8582	LUSC	Not_Applicable	0	1
TCGA-85-8584-01	2.35025	1	0.985088	0	0	0	0	1	0	TCGA-85-8584	LUSC	Not_Applicable	0	1
TCGA-85-8664-01	2.29447	0	0.39906	0	0	0	0	0	0	TCGA-85-8664	LUSC	Not_Applicable	0	1
TCGA-85-8666-01	2.32015	0	0.361181	0	0	0	0	0	0	TCGA-85-8666	LUSC	Not_Applicable	0	1
TCGA-85-A4CL-01	2.84011	0	0.394324	0	0	0	0	0	0	TCGA-85-A4CL	LUSC	Not_Applicable	0	1
TCGA-85-A4CN-01	2.20952	0	0.368569	0	0	0	0	0	0	TCGA-85-A4CN	LUSC	Not_Applicable	0	1
TCGA-85-A4JB-01	2.63246	0	0.485121	0	0	0	0	0	0	TCGA-85-A4JB	LUSC	Not_Applicable	0	1
TCGA-85-A4JC-01	2.34635	0	0.433022	0	0	0	0	0	0	TCGA-85-A4JC	LUSC	Not_Applicable	0	1
TCGA-85-A4PA-01	0.845098	0	0.332331	0	0	0	0	0	0	TCGA-85-A4PA	LUSC	Not_Applicable	0	1
TCGA-85-A4QQ-01	2.43616	0	0.132922	0	0	0	0	0	0	TCGA-85-A4QQ	LUSC	Not_Applicable	0	1
TCGA-85-A4QR-01	2.32838	0	0.335942	0	0	0	0	0	0	TCGA-85-A4QR	LUSC	Not_Applicable	0	1
TCGA-85-A50M-01	1.85733	0	0.340455	0	0	0	0	0	0	TCGA-85-A50M	LUSC	Not_Applicable	0	1
TCGA-85-A50Z-01	2.60638	0	0.285245	0	0	0	0	0	0	TCGA-85-A50Z	LUSC	Not_Applicable	0	1
TCGA-85-A510-01	2.11394	0	0.492232	0	0	0	0	0	0	TCGA-85-A510	LUSC	Not_Applicable	0	1
TCGA-85-A511-01	2.24055	0	0.547114	0	0	0	0	0	0	TCGA-85-A511	LUSC	Not_Applicable	0	1
TCGA-85-A512-01	2.18184	1	0.544252	0	0	0	0	1	0	TCGA-85-A512	LUSC	Not_Applicable	0	1
TCGA-85-A513-01	1.34242	0	0.619395	0	0	0	0	0	0	TCGA-85-A513	LUSC	Not_Applicable	0	1
TCGA-85-A53L-01	2.26245	0	0.321022	0	0	0	0	0	0	TCGA-85-A53L	LUSC	Not_Applicable	0	1
TCGA-85-A5B5-01	2.54283	0	0.267428	0	0	0	0	0	0	TCGA-85-A5B5	LUSC	Not_Applicable	0	1
TCGA-86-6562-01	1.72428	1	0.570742	0	0	0	0	0	1	TCGA-86-6562	LUAD	Not_Applicable	0	1
TCGA-86-6851-01	2.93044	0	0.510183	0	0	0	0	0	0	TCGA-86-6851	LUAD	Not_Applicable	0	1
TCGA-86-7701-01	2.57054	0	0.620642	0	0	0	0	0	0	TCGA-86-7701	LUAD	Not_Applicable	0	1
TCGA-86-7711-01	2.60853	0	0.331003	0	0	0	0	0	0	TCGA-86-7711	LUAD	Not_Applicable	0	1
TCGA-86-7713-01	2.47712	1	0.799231	0	0	1	0	0	0	TCGA-86-7713	LUAD	Not_Applicable	0	1
TCGA-86-7714-01	1.8451	0	0.711625	0	0	0	0	0	0	TCGA-86-7714	LUAD	Not_Applicable	0	1
TCGA-86-7953-01	1.6902	1	0.731063	0	0	1	0	0	0	TCGA-86-7953	LUAD	Not_Applicable	0	1
TCGA-86-7954-01	2.2833	1	0.712574	0	0	0	0	1	0	TCGA-86-7954	LUAD	Not_Applicable	0	1
TCGA-86-7955-01	2.45637	0	0.648682	0	0	0	0	0	0	TCGA-86-7955	LUAD	Not_Applicable	0	1
TCGA-86-8054-01	2.31387	1	0.787697	0	0	1	0	0	0	TCGA-86-8054	LUAD	Not_Applicable	0	1
TCGA-86-8055-01	1.63347	0	0.601135	0	0	0	0	0	0	TCGA-86-8055	LUAD	Not_Applicable	0	1
TCGA-86-8056-01	2.41497	1	0.849432	0	0	1	0	0	0	TCGA-86-8056	LUAD	Not_Applicable	0	1
TCGA-86-8073-01	3.12905	0	0.574781	0	0	0	0	0	0	TCGA-86-8073	LUAD	Not_Applicable	1	0
TCGA-86-8074-01	1.81291	0	0.522733	0	0	0	0	0	0	TCGA-86-8074	LUAD	Not_Applicable	0	1
TCGA-86-8075-01	1.68124	0	0.485249	0	0	0	0	0	0	TCGA-86-8075	LUAD	Not_Applicable	0	1
TCGA-86-8076-01	1.81954	1	0.715263	0	0	1	0	0	0	TCGA-86-8076	LUAD	Not_Applicable	0	1
TCGA-86-8278-01	1.97313	0	0.525215	0	0	0	0	0	0	TCGA-86-8278	LUAD	Not_Applicable	0	1
TCGA-86-8279-01	2.66276	0	0.416464	0	0	0	0	0	0	TCGA-86-8279	LUAD	Not_Applicable	0	1
TCGA-86-8280-01	1.63347	0	0.468938	0	0	0	0	0	0	TCGA-86-8280	LUAD	Not_Applicable	0	1
TCGA-86-8281-01	2.35411	0	0.859265	0	0	0	0	0	0	TCGA-86-8281	LUAD	Not_Applicable	0	1
TCGA-86-8358-01	2.98318	0	0.376088	0	0	0	0	0	0	TCGA-86-8358	LUAD	Not_Applicable	1	0
TCGA-86-8359-01	2.16137	1	0.814507	0	0	1	0	0	0	TCGA-86-8359	LUAD	Not_Applicable	0	1
TCGA-86-8585-01	2.72835	0	0.677546	0	0	0	0	0	0	TCGA-86-8585	LUAD	Not_Applicable	0	1
TCGA-86-8668-01	1.51851	0	0.38711	0	0	0	0	0	0	TCGA-86-8668	LUAD	Not_Applicable	0	1
TCGA-86-8669-01	2.06819	0	0.762715	0	0	0	0	0	0	TCGA-86-8669	LUAD	Not_Applicable	0	1
TCGA-86-8671-01	1.51851	0	0.50648	0	0	0	0	0	0	TCGA-86-8671	LUAD	Not_Applicable	0	1
TCGA-86-8672-01	2.43297	0	0.744687	0	0	0	0	0	0	TCGA-86-8672	LUAD	Not_Applicable	0	1
TCGA-86-8673-01	2.64836	0	0.500405	0	0	0	0	0	0	TCGA-86-8673	LUAD	Not_Applicable	0	1
TCGA-86-8674-01	2.42813	1	0.889665	0	0	1	0	0	0	TCGA-86-8674	LUAD	Not_Applicable	0	1
TCGA-86-A456-01	2.51983	1	0.630002	0	0	1	0	0	0	TCGA-86-A456	LUAD	Not_Applicable	0	1
TCGA-86-A4JF-01	3.09167	1	0.81497	0	0	1	0	0	0	TCGA-86-A4JF	LUAD	Not_Applicable	1	0
TCGA-86-A4P7-01	1.83251	0	0.686162	0	0	0	0	0	0	TCGA-86-A4P7	LUAD	Not_Applicable	0	1
TCGA-86-A4P8-01	0	0	0.448059	0	0	0	0	0	0	TCGA-86-A4P8	LUAD	Not_Applicable	0	1
TCGA-90-7766-01	2.34242	0	0.261882	0	0	0	0	0	0	TCGA-90-7766	LUSC	Not_Applicable	0	1
TCGA-90-7767-01	2.30535	0	0.315732	0	0	0	0	0	0	TCGA-90-7767	LUSC	Not_Applicable	0	1
TCGA-90-7769-01	2.99695	0	0.230214	0	0	0	0	0	0	TCGA-90-7769	LUSC	Not_Applicable	1	0
TCGA-90-7964-01	2.93298	0	0.323819	0	0	0	0	0	0	TCGA-90-7964	LUSC	Not_Applicable	0	1
TCGA-90-A4ED-01	3.2071	0	0.51246	0	0	0	0	0	0	TCGA-90-A4ED	LUSC	Not_Applicable	1	0
TCGA-90-A4EE-01	2.51055	0	0.430204	0	0	0	0	0	0	TCGA-90-A4EE	LUSC	Not_Applicable	0	1
TCGA-90-A59Q-01	2.39445	0	0.634406	0	0	0	0	0	0	TCGA-90-A59Q	LUSC	Not_Applicable	0	1
TCGA-91-6828-01	2.73878	1	0.781597	0	0	1	0	0	0	TCGA-91-6828	LUAD	Not_Applicable	0	1
TCGA-91-6829-01	2.77305	0	0.646067	0	0	0	0	0	0	TCGA-91-6829	LUAD	Not_Applicable	0	1
TCGA-91-6830-01	2.38202	0	0.407557	0	0	0	0	0	0	TCGA-91-6830	LUAD	Not_Applicable	0	1
TCGA-91-6831-01	2.4216	0	0.470424	0	0	0	0	0	0	TCGA-91-6831	LUAD	Not_Applicable	0	1
TCGA-91-6835-01	1.90849	1	0.61866	0	0	0	0	1	0	TCGA-91-6835	LUAD	Not_Applicable	0	1
TCGA-91-6836-01	2.66932	1	0.971993	0	0	1	0	1	0	TCGA-91-6836	LUAD	Not_Applicable	0	1
TCGA-91-6840-01	2.10037	0	0.431665	0	0	0	0	0	0	TCGA-91-6840	LUAD	Not_Applicable	0	1
TCGA-91-6847-01	1.83885	0	0.653721	0	0	0	0	0	0	TCGA-91-6847	LUAD	Not_Applicable	0	1
TCGA-91-6848-01	2.75435	0	0.703107	0	0	0	0	0	0	TCGA-91-6848	LUAD	Not_Applicable	0	1
TCGA-91-6849-01	2.04922	1	0.815098	0	0	1	0	0	0	TCGA-91-6849	LUAD	Not_Applicable	0	1
TCGA-91-7771-01	2.27416	0	0.78182	0	0	0	0	0	0	TCGA-91-7771	LUAD	Not_Applicable	0	1
TCGA-91-8496-01	1.53148	0	0.622051	0	0	0	0	0	0	TCGA-91-8496	LUAD	Not_Applicable	0	1
TCGA-91-8497-01	1.59106	0	0.685837	0	0	0	0	0	0	TCGA-91-8497	LUAD	Not_Applicable	0	1
TCGA-91-8499-01	2.45484	0	0.561368	0	0	0	0	0	0	TCGA-91-8499	LUAD	Not_Applicable	0	1
TCGA-91-A4BC-01	2.60853	0	0.472817	0	0	0	0	0	0	TCGA-91-A4BC	LUAD	Not_Applicable	0	1
TCGA-91-A4BD-01	1.20412	0	0.847176	0	0	0	0	0	0	TCGA-91-A4BD	LUAD	Not_Applicable	0	1
TCGA-92-7340-01	2.87157	0	0.287722	0	0	0	0	0	0	TCGA-92-7340	LUSC	Not_Applicable	0	1
TCGA-92-7341-01	2.48287	0	0.243636	0	0	0	0	0	0	TCGA-92-7341	LUSC	Not_Applicable	0	1
TCGA-92-8063-01	2.54283	1	0.436445	0	1	0	0	0	0	TCGA-92-8063	LUSC	Not_Applicable	0	1
TCGA-92-8064-01	2.31175	0	0.373365	0	0	0	0	0	0	TCGA-92-8064	LUSC	Not_Applicable	0	1
TCGA-92-8065-01	2.35793	0	0.354529	0	0	0	0	0	0	TCGA-92-8065	LUSC	Not_Applicable	0	1
TCGA-93-7347-01	2.04139	1	0.762379	0	0	1	0	0	0	TCGA-93-7347	LUAD	Not_Applicable	0	1
TCGA-93-7348-01	2.32634	0	0.581747	0	0	0	0	0	0	TCGA-93-7348	LUAD	Not_Applicable	0	1
TCGA-93-8067-01	2.65896	1	0.914438	0	0	1	0	0	0	TCGA-93-8067	LUAD	Not_Applicable	0	1
TCGA-93-A4JN-01	1.85126	0	0.576186	0	0	0	0	0	0	TCGA-93-A4JN	LUAD	Not_Applicable	0	1
TCGA-93-A4JO-01	1.72428	1	0.654058	0	0	1	0	0	0	TCGA-93-A4JO	LUAD	Not_Applicable	0	1
TCGA-93-A4JP-01	1.74819	0	0.425867	0	0	0	0	0	0	TCGA-93-A4JP	LUAD	Not_Applicable	0	1
TCGA-93-A4JQ-01	2.02119	0	0.566169	0	0	0	0	0	0	TCGA-93-A4JQ	LUAD	Not_Applicable	0	1
TCGA-94-7033-01	2.10037	0	0.24999	0	0	0	0	0	0	TCGA-94-7033	LUSC	Not_Applicable	0	1
TCGA-94-7557-01	1.91381	0	0.273136	0	0	0	0	0	0	TCGA-94-7557	LUSC	Not_Applicable	0	1
TCGA-94-7943-01	2.25042	0	0.32603	0	0	0	0	0	0	TCGA-94-7943	LUSC	Not_Applicable	0	1
TCGA-94-8035-01	2.26717	0	0.2316	0	0	0	0	0	0	TCGA-94-8035	LUSC	Not_Applicable	0	1
TCGA-94-8490-01	2.9196	0	0.364197	0	0	0	0	0	0	TCGA-94-8490	LUSC	Not_Applicable	0	1
TCGA-94-8491-01	2.70157	0	0.509677	0	0	0	0	0	0	TCGA-94-8491	LUSC	Not_Applicable	0	1
TCGA-94-A4VJ-01	2.57287	0	0.179651	0	0	0	0	0	0	TCGA-94-A4VJ	LUSC	Not_Applicable	0	1
TCGA-94-A5I4-01	2.34635	0	0.274103	0	0	0	0	0	0	TCGA-94-A5I4	LUSC	Not_Applicable	0	1
TCGA-94-A5I6-01	2.19033	0	0.36825	0	0	0	0	0	0	TCGA-94-A5I6	LUSC	Not_Applicable	0	1
TCGA-95-7039-01	3.08529	1	0.753757	0	0	1	0	0	0	TCGA-95-7039	LUAD	Not_Applicable	1	0
TCGA-95-7043-01	3.01494	0	0.44857	0	0	0	0	0	0	TCGA-95-7043	LUAD	Not_Applicable	1	0
TCGA-95-7562-01	2.59879	1	0.653849	0	0	1	0	0	0	TCGA-95-7562	LUAD	Not_Applicable	0	1
TCGA-95-7567-01	2.92428	1	0.919901	0	0	1	0	0	0	TCGA-95-7567	LUAD	Not_Applicable	0	1
TCGA-95-7944-01	2.31175	0	0.716011	0	0	0	0	0	0	TCGA-95-7944	LUAD	Not_Applicable	0	1
TCGA-95-7947-01	2.67578	0	0.238565	0	0	0	0	0	0	TCGA-95-7947	LUAD	Not_Applicable	0	1
TCGA-95-7948-01	2.16435	0	0.302014	0	0	0	0	0	0	TCGA-95-7948	LUAD	Not_Applicable	0	1
TCGA-95-8039-01	1.9345	0	0.594052	0	0	0	0	0	0	TCGA-95-8039	LUAD	Not_Applicable	0	1
TCGA-95-8494-01	1.95424	1	0.759743	0	0	0	0	1	0	TCGA-95-8494	LUAD	Not_Applicable	0	1
TCGA-95-A4VK-01	2.36736	1	0.945965	0	0	1	0	0	0	TCGA-95-A4VK	LUAD	Not_Applicable	0	1
TCGA-95-A4VN-01	2.62531	1	0.784046	0	0	1	0	0	0	TCGA-95-A4VN	LUAD	Not_Applicable	0	1
TCGA-95-A4VP-01	2.0569	1	0.776035	0	0	1	0	0	0	TCGA-95-A4VP	LUAD	Not_Applicable	0	1
TCGA-96-7544-01	2.57171	0	0.254114	0	0	0	0	0	0	TCGA-96-7544	LUSC	Not_Applicable	0	1
TCGA-96-7545-01	2.05308	0	0.425879	0	0	0	0	0	0	TCGA-96-7545	LUSC	Not_Applicable	0	1
TCGA-96-8169-01	2.16732	0	0.311026	0	0	0	0	0	0	TCGA-96-8169	LUSC	Not_Applicable	0	1
TCGA-96-8170-01	2.38202	0	0.298242	0	0	0	0	0	0	TCGA-96-8170	LUSC	Not_Applicable	0	1
TCGA-96-A4JL-01	1.75587	0	0.341282	0	0	0	0	0	0	TCGA-96-A4JL	LUSC	Not_Applicable	0	1
TCGA-97-7546-01	2.40483	0	0.498723	0	0	0	0	0	0	TCGA-97-7546	LUAD	Not_Applicable	0	1
TCGA-97-7547-01	2.21219	0	0.842423	0	0	0	0	0	0	TCGA-97-7547	LUAD	Not_Applicable	0	1
TCGA-97-7552-01	1.5682	0	0.72569	0	0	0	0	0	0	TCGA-97-7552	LUAD	Not_Applicable	0	1
TCGA-97-7553-01	1.62325	0	0.487918	0	0	0	0	0	0	TCGA-97-7553	LUAD	Not_Applicable	0	1
TCGA-97-7554-01	2.61595	1	0.909752	0	0	1	0	0	0	TCGA-97-7554	LUAD	Not_Applicable	0	1
TCGA-97-7937-01	2.6464	0	0.415826	0	0	0	0	0	0	TCGA-97-7937	LUAD	Not_Applicable	0	1
TCGA-97-7938-01	2.56348	1	0.831456	0	0	1	0	0	0	TCGA-97-7938	LUAD	Not_Applicable	0	1
TCGA-97-7941-01	1.94448	1	0.781946	0	0	1	0	0	0	TCGA-97-7941	LUAD	Not_Applicable	0	1
TCGA-97-8171-01	1.74819	0	0.702105	0	0	0	0	0	0	TCGA-97-8171	LUAD	Not_Applicable	0	1
TCGA-97-8172-01	2.39967	0	0.732475	0	0	0	0	0	0	TCGA-97-8172	LUAD	Not_Applicable	0	1
TCGA-97-8174-01	2.19033	0	0.721441	0	0	0	0	0	0	TCGA-97-8174	LUAD	Not_Applicable	0	1
TCGA-97-8175-01	1.4624	0	0.751555	0	0	0	0	0	0	TCGA-97-8175	LUAD	Not_Applicable	0	1
TCGA-97-8176-01	2.13988	1	0.872453	0	0	1	0	0	0	TCGA-97-8176	LUAD	Not_Applicable	0	1
TCGA-97-8177-01	1.50515	0	0.465014	0	0	0	0	0	0	TCGA-97-8177	LUAD	Not_Applicable	0	1
TCGA-97-8179-01	2.19033	1	0.671119	0	0	1	0	0	0	TCGA-97-8179	LUAD	Not_Applicable	0	1
TCGA-97-8547-01	1.72428	0	0.615467	0	0	0	0	0	0	TCGA-97-8547	LUAD	Not_Applicable	0	1
TCGA-97-8552-01	1.36173	0	0.47243	0	0	0	0	0	0	TCGA-97-8552	LUAD	Not_Applicable	0	1
TCGA-97-A4LX-01	2.17609	0	0.422252	0	0	0	0	0	0	TCGA-97-A4LX	LUAD	Not_Applicable	0	1
TCGA-97-A4M0-01	2.54283	1	0.678723	0	0	1	0	0	0	TCGA-97-A4M0	LUAD	Not_Applicable	0	1
TCGA-97-A4M1-01	1.59106	0	0.618985	0	0	0	0	0	0	TCGA-97-A4M1	LUAD	Not_Applicable	0	1
TCGA-97-A4M2-01	1.41497	0	0.58027	0	0	0	0	0	0	TCGA-97-A4M2	LUAD	Not_Applicable	0	1
TCGA-97-A4M3-01	2.2878	0	0.875783	0	0	0	0	0	0	TCGA-97-A4M3	LUAD	Not_Applicable	0	1
TCGA-97-A4M5-01	2.15836	1	0.833929	0	0	1	0	0	0	TCGA-97-A4M5	LUAD	Not_Applicable	0	1
TCGA-97-A4M6-01	1.4624	0	0.603737	0	0	0	0	0	0	TCGA-97-A4M6	LUAD	Not_Applicable	0	1
TCGA-97-A4M7-01	2.43775	0	0.69058	0	0	0	0	0	0	TCGA-97-A4M7	LUAD	Not_Applicable	0	1
TCGA-98-7454-01	2.58433	0	0.372725	0	0	0	0	0	0	TCGA-98-7454	LUSC	Not_Applicable	0	1
TCGA-98-8020-01	1.94939	0	0.297337	0	0	0	0	0	0	TCGA-98-8020	LUSC	Not_Applicable	0	1
TCGA-98-8021-01	2.96095	0	0.299804	0	0	0	0	0	0	TCGA-98-8021	LUSC	Not_Applicable	0	1
TCGA-98-8022-01	2.3483	0	0.317912	0	0	0	0	0	0	TCGA-98-8022	LUSC	Not_Applicable	0	1
TCGA-98-8023-01	2.24304	0	0.231451	0	0	0	0	0	0	TCGA-98-8023	LUSC	Not_Applicable	0	1
TCGA-98-A538-01	2.77743	0	0.363287	0	0	0	0	0	0	TCGA-98-A538	LUSC	Not_Applicable	0	1
TCGA-98-A539-01	2.21484	0	0.311865	0	0	0	0	0	0	TCGA-98-A539	LUSC	Not_Applicable	0	1
TCGA-98-A53A-01	2.48855	0	0.175721	0	0	0	0	0	0	TCGA-98-A53A	LUSC	Not_Applicable	0	1
TCGA-98-A53B-01	2.17026	0	0.392251	0	0	0	0	0	0	TCGA-98-A53B	LUSC	Not_Applicable	0	1
TCGA-98-A53C-01	0.30103	0	0.354069	0	0	0	0	0	0	TCGA-98-A53C	LUSC	Not_Applicable	0	1
TCGA-98-A53H-01	1.44716	0	0.390077	0	0	0	0	0	0	TCGA-98-A53H	LUSC	Not_Applicable	0	1
TCGA-98-A53I-01	2.52375	0	0.241128	0	0	0	0	0	0	TCGA-98-A53I	LUSC	Not_Applicable	0	1
TCGA-98-A53J-01	1.98677	0	0.195006	0	0	0	0	0	0	TCGA-98-A53J	LUSC	Not_Applicable	0	1
TCGA-99-7458-01	2.64836	0	0.671005	0	0	0	0	0	0	TCGA-99-7458	LUAD	Not_Applicable	0	1
TCGA-99-8025-01	2.64933	1	0.864862	0	0	1	0	0	0	TCGA-99-8025	LUAD	Not_Applicable	0	1
TCGA-99-8028-01	2.59988	1	0.767764	0	0	1	0	1	0	TCGA-99-8028	LUAD	Not_Applicable	0	1
TCGA-99-8032-01	2.5682	1	0.742787	0	0	1	0	0	0	TCGA-99-8032	LUAD	Not_Applicable	0	1
TCGA-99-8033-01	2.21484	1	0.680167	0	0	1	0	0	0	TCGA-99-8033	LUAD	Not_Applicable	0	1
TCGA-99-AA5R-01	1.74036	0	0.505662	0	0	0	0	0	0	TCGA-99-AA5R	LUAD	Not_Applicable	0	1
TCGA-A1-A0SB-01	1.17609	0	0.608488	0	0	0	0	0	0	TCGA-A1-A0SB	BRCA	Normal	0	0
TCGA-A1-A0SD-01	1.51851	0	0.608843	0	0	0	0	0	0	TCGA-A1-A0SD	BRCA	LumA	0	0
TCGA-A1-A0SE-01	1.44716	0	0.594707	0	0	0	0	0	0	TCGA-A1-A0SE	BRCA	LumA	0	0
TCGA-A1-A0SF-01	1.68124	0	0.618188	0	0	0	0	0	0	TCGA-A1-A0SF	BRCA	LumA	0	0
TCGA-A1-A0SG-01	1.44716	0	0.534575	0	0	0	0	0	0	TCGA-A1-A0SG	BRCA	LumA	0	0
TCGA-A1-A0SH-01	1.96379	0	0.514891	0	0	0	0	0	0	TCGA-A1-A0SH	BRCA	LumA	0	0
TCGA-A1-A0SI-01	2.25042	0	0.43694	0	0	0	0	0	0	TCGA-A1-A0SI	BRCA	LumB	0	0
TCGA-A1-A0SJ-01	1.49136	0	0.466572	0	0	0	0	0	0	TCGA-A1-A0SJ	BRCA	LumA	0	0
TCGA-A1-A0SK-01	1.78533	0	0.684004	0	0	0	0	0	0	TCGA-A1-A0SK	BRCA	Basal	0	0
TCGA-A1-A0SN-01	1.716	0	0.574827	0	0	0	0	0	0	TCGA-A1-A0SN	BRCA	LumB	0	0
TCGA-A1-A0SO-01	2.43457	0	0.620302	0	0	0	0	0	0	TCGA-A1-A0SO	BRCA	Basal	0	0
TCGA-A1-A0SP-01	1.72428	1	0.61399	0	0	0	0	1	0	TCGA-A1-A0SP	BRCA	Basal	0	0
TCGA-A1-A0SQ-01	1.38021	0	0.673494	0	0	0	0	0	0	TCGA-A1-A0SQ	BRCA	LumA	0	0
TCGA-A2-A04N-01	1.61278	0	0.502166	0	0	0	0	0	0	TCGA-A2-A04N	BRCA	LumA	0	0
TCGA-A2-A04P-01	2.11059	1	0.632792	0	0	0	0	1	0	TCGA-A2-A04P	BRCA	Basal	0	0
TCGA-A2-A04Q-01	1.65321	0	0.453368	0	0	0	0	0	0	TCGA-A2-A04Q	BRCA	Basal	0	0
TCGA-A2-A04R-01	1.88081	0	0.618672	0	0	0	0	0	0	TCGA-A2-A04R	BRCA	LumB	0	0
TCGA-A2-A04T-01	1.94448	0	0.489288	0	0	0	0	0	0	TCGA-A2-A04T	BRCA	Basal	0	0
TCGA-A2-A04U-01	1.69897	0	0.78721	0	0	0	0	0	0	TCGA-A2-A04U	BRCA	Basal	0	0
TCGA-A2-A04V-01	1.39794	0	0.584642	0	0	0	0	0	0	TCGA-A2-A04V	BRCA	LumA	0	0
TCGA-A2-A04W-01	2.11059	0	0.569846	0	0	0	0	0	0	TCGA-A2-A04W	BRCA	Her2	0	0
TCGA-A2-A04X-01	1.44716	0	0.566426	0	0	0	0	0	0	TCGA-A2-A04X	BRCA	Her2	0	0
TCGA-A2-A04Y-01	1.6902	0	0.600676	0	0	0	0	0	0	TCGA-A2-A04Y	BRCA	LumB	0	0
TCGA-A2-A0CK-01	1.11394	0	0.654988	0	0	0	0	0	0	TCGA-A2-A0CK	BRCA	LumA	0	0
TCGA-A2-A0CL-01	2.12057	0	0.392156	0	0	0	0	0	0	TCGA-A2-A0CL	BRCA	Normal	0	0
TCGA-A2-A0CM-01	1.73239	0	0.483682	0	0	0	0	0	0	TCGA-A2-A0CM	BRCA	Basal	0	0
TCGA-A2-A0CP-01	1.5682	0	0.646749	0	0	0	0	0	0	TCGA-A2-A0CP	BRCA	LumA	0	0
TCGA-A2-A0CQ-01	1.47712	0	0.591112	0	0	0	0	0	0	TCGA-A2-A0CQ	BRCA	LumA	0	0
TCGA-A2-A0CR-01	2.11727	0	0.618155	0	0	0	0	0	0	TCGA-A2-A0CR	BRCA	LumA	0	0
TCGA-A2-A0CS-01	1.50515	0	0.565571	0	0	0	0	0	0	TCGA-A2-A0CS	BRCA	LumA	0	0
TCGA-A2-A0CT-01	1.91381	0	0.505592	0	0	0	0	0	0	TCGA-A2-A0CT	BRCA	LumA	0	0
TCGA-A2-A0CU-01	1.61278	0	0.747416	0	0	0	0	0	0	TCGA-A2-A0CU	BRCA	LumA	0	0
TCGA-A2-A0CV-01	1.34242	0	0.683702	0	0	0	0	0	0	TCGA-A2-A0CV	BRCA	LumA	0	0
TCGA-A2-A0CW-01	1.79934	0	0.716551	0	0	0	0	0	0	TCGA-A2-A0CW	BRCA	LumB	0	0
TCGA-A2-A0CX-01	2.3927	0	0.375877	0	0	0	0	0	0	TCGA-A2-A0CX	BRCA	Her2	0	0
TCGA-A2-A0D0-01	1.87506	0	0.497866	0	0	0	0	0	0	TCGA-A2-A0D0	BRCA	Basal	0	0
TCGA-A2-A0D1-01	1.64345	0	0.60364	0	0	0	0	0	0	TCGA-A2-A0D1	BRCA	Her2	0	0
TCGA-A2-A0D2-01	1.89763	0	0.399149	0	0	0	0	0	0	TCGA-A2-A0D2	BRCA	Basal	0	0
TCGA-A2-A0D3-01	1.41497	0	0.626242	0	0	0	0	0	0	TCGA-A2-A0D3	BRCA	LumA	0	0
TCGA-A2-A0D4-01	1.54407	0	0.621934	0	0	0	0	0	0	TCGA-A2-A0D4	BRCA	LumB	0	0
TCGA-A2-A0EM-01	1.47712	0	0.563126	0	0	0	0	0	0	TCGA-A2-A0EM	BRCA	LumA	0	0
TCGA-A2-A0EN-01	1.49136	0	0.603914	0	0	0	0	0	0	TCGA-A2-A0EN	BRCA	LumA	0	0
TCGA-A2-A0EO-01	1.44716	0	0.47371	0	0	0	0	0	0	TCGA-A2-A0EO	BRCA	LumA	0	0
TCGA-A2-A0EP-01	1.04139	0	0.516568	0	0	0	0	0	0	TCGA-A2-A0EP	BRCA	LumA	0	0
TCGA-A2-A0EQ-01	2.32428	0	0.4942	0	0	0	0	0	0	TCGA-A2-A0EQ	BRCA	Her2	0	0
TCGA-A2-A0ER-01	1.41497	1	0.869052	0	0	0	1	0	0	TCGA-A2-A0ER	BRCA	LumA	0	0
TCGA-A2-A0ES-01	1.14613	0	0.63052	0	0	0	0	0	0	TCGA-A2-A0ES	BRCA	LumA	0	0
TCGA-A2-A0ET-01	1.64345	0	0.629948	0	0	0	0	0	0	TCGA-A2-A0ET	BRCA	LumA	0	0
TCGA-A2-A0EU-01	1.63347	0	0.481291	0	0	0	0	0	0	TCGA-A2-A0EU	BRCA	LumA	0	0
TCGA-A2-A0EV-01	1.77815	0	0.578892	0	0	0	0	0	0	TCGA-A2-A0EV	BRCA	LumA	0	0
TCGA-A2-A0EW-01	1.17609	0	0.531852	0	0	0	0	0	0	TCGA-A2-A0EW	BRCA	LumA	0	0
TCGA-A2-A0EX-01	1.43136	0	0.594509	0	0	0	0	0	0	TCGA-A2-A0EX	BRCA	LumA	0	0
TCGA-A2-A0EY-01	2.24304	0	0.371194	0	0	0	0	0	0	TCGA-A2-A0EY	BRCA	LumB	0	0
TCGA-A2-A0ST-01	1.17609	0	0.37038	0	0	0	0	0	0	TCGA-A2-A0ST	BRCA	Basal	0	0
TCGA-A2-A0SU-01	1.50515	0	0.68291	0	0	0	0	0	0	TCGA-A2-A0SU	BRCA	LumA	0	0
TCGA-A2-A0SV-01	1.51851	0	0.532277	0	0	0	0	0	0	TCGA-A2-A0SV	BRCA	LumB	0	0
TCGA-A2-A0SW-01	1.70757	0	0.510374	0	0	0	0	0	0	TCGA-A2-A0SW	BRCA	LumB	0	0
TCGA-A2-A0SX-01	1.34242	0	0.455656	0	0	0	0	0	0	TCGA-A2-A0SX	BRCA	Basal	0	0
TCGA-A2-A0SY-01	2.06446	0	0.620829	0	0	0	0	0	0	TCGA-A2-A0SY	BRCA	LumA	0	0
TCGA-A2-A0T0-01	2.22011	0	0.45314	0	0	0	0	0	0	TCGA-A2-A0T0	BRCA	Basal	0	0
TCGA-A2-A0T1-01	1.36173	0	0.524635	0	0	0	0	0	0	TCGA-A2-A0T1	BRCA	Her2	0	0
TCGA-A2-A0T2-01	1.41497	0	0.57232	0	0	0	0	0	0	TCGA-A2-A0T2	BRCA	Basal	0	0
TCGA-A2-A0T3-01	1.4624	0	0.484334	0	0	0	0	0	0	TCGA-A2-A0T3	BRCA	LumB	0	0
TCGA-A2-A0T4-01	1.49136	0	0.567872	0	0	0	0	0	0	TCGA-A2-A0T4	BRCA	LumA	0	0
TCGA-A2-A0T5-01	1.17609	0	0.584076	0	0	0	0	0	0	TCGA-A2-A0T5	BRCA	LumA	0	0
TCGA-A2-A0T6-01	1.23045	0	0.658142	0	0	0	0	0	0	TCGA-A2-A0T6	BRCA	LumA	0	0
TCGA-A2-A0T7-01	1.36173	0	0.587996	0	0	0	0	0	0	TCGA-A2-A0T7	BRCA	LumA	0	0
TCGA-A2-A0YC-01	1.36173	0	0.527406	0	0	0	0	0	0	TCGA-A2-A0YC	BRCA	LumA	0	0
TCGA-A2-A0YD-01	1.73239	0	0.617747	0	0	0	0	0	0	TCGA-A2-A0YD	BRCA	LumA	0	0
TCGA-A2-A0YE-01	1.4624	0	0.25027	0	0	0	0	0	0	TCGA-A2-A0YE	BRCA	Basal	0	0
TCGA-A2-A0YF-01	1.41497	0	0.688681	0	0	0	0	0	0	TCGA-A2-A0YF	BRCA	LumA	0	0
TCGA-A2-A0YG-01	1.70757	0	0.538344	0	0	0	0	0	0	TCGA-A2-A0YG	BRCA	LumB	0	0
TCGA-A2-A0YH-01	1.83885	0	0.388991	0	0	0	0	0	0	TCGA-A2-A0YH	BRCA	LumB	0	0
TCGA-A2-A0YI-01	1.07918	0	0.561729	0	0	0	0	0	0	TCGA-A2-A0YI	BRCA	LumA	0	0
TCGA-A2-A0YJ-01	1.88081	0	0.314087	0	0	0	0	0	0	TCGA-A2-A0YJ	BRCA	Basal	0	0
TCGA-A2-A0YK-01	2.49415	0	0.531891	0	0	0	0	0	0	TCGA-A2-A0YK	BRCA	Normal	0	0
TCGA-A2-A0YL-01	1.44716	0	0.540021	0	0	0	0	0	0	TCGA-A2-A0YL	BRCA	LumA	0	0
TCGA-A2-A0YM-01	1.88649	0	0.548012	0	0	0	0	0	0	TCGA-A2-A0YM	BRCA	Basal	0	0
TCGA-A2-A0YT-01	1.75587	0	0.568791	0	0	0	0	0	0	TCGA-A2-A0YT	BRCA	LumB	0	0
TCGA-A2-A1FV-01	1.61278	0	0.64433	0	0	0	0	0	0	TCGA-A2-A1FV	BRCA	LumA	0	0
TCGA-A2-A1FW-01	1.79239	0	0.496207	0	0	0	0	0	0	TCGA-A2-A1FW	BRCA	LumB	0	0
TCGA-A2-A1FX-01	1.38021	1	0.457627	0	0	0	0	0	1	TCGA-A2-A1FX	BRCA	LumB	0	0
TCGA-A2-A1FZ-01	1.41497	0	0.488497	0	0	0	0	0	0	TCGA-A2-A1FZ	BRCA	LumA	0	0
TCGA-A2-A1G0-01	1.30103	0	0.505047	0	0	0	0	0	0	TCGA-A2-A1G0	BRCA	LumA	0	0
TCGA-A2-A1G1-01	1.44716	0	0.898296	0	0	0	0	0	0	TCGA-A2-A1G1	BRCA	Basal	0	0
TCGA-A2-A1G4-01	1.44716	0	0.537781	0	0	0	0	0	0	TCGA-A2-A1G4	BRCA	LumB	0	0
TCGA-A2-A1G6-01	0.954243	0	0.471593	0	0	0	0	0	0	TCGA-A2-A1G6	BRCA	Normal	0	0
TCGA-A2-A259-01	1.36173	0	0.484027	0	0	0	0	0	0	TCGA-A2-A259	BRCA	LumA	0	0
TCGA-A2-A25A-01	2.47857	0	0.601548	0	0	0	0	0	0	TCGA-A2-A25A	BRCA	Normal	0	0
TCGA-A2-A25B-01	2	0	0.595154	0	0	0	0	0	0	TCGA-A2-A25B	BRCA	LumB	0	0
TCGA-A2-A25C-01	1.53148	0	0.636812	0	0	0	0	0	0	TCGA-A2-A25C	BRCA	LumB	0	0
TCGA-A2-A25D-01	1.6902	0	0.614434	0	0	0	0	0	0	TCGA-A2-A25D	BRCA	LumA	0	0
TCGA-A2-A25E-01	1.73239	0	0.696769	0	0	0	0	0	0	TCGA-A2-A25E	BRCA	LumB	0	0
TCGA-A2-A25F-01	0.69897	1	0.381517	0	0	0	0	0	1	TCGA-A2-A25F	BRCA	Basal	0	0
TCGA-A2-A3KD-01	0.954243	0	0.583299	0	0	0	0	0	0	TCGA-A2-A3KD	BRCA	LumA	0	0
TCGA-A2-A3XT-01	1.86332	0	0.331383	0	0	0	0	0	0	TCGA-A2-A3XT	BRCA	Basal	0	0
TCGA-A2-A3XU-01	1.30103	0	0.568139	0	0	0	0	0	0	TCGA-A2-A3XU	BRCA	Basal	0	0
TCGA-A2-A3XV-01	1.61278	0	0.727564	0	0	0	0	0	0	TCGA-A2-A3XV	BRCA	Her2	0	0
TCGA-A2-A3XW-01	0.778151	0	0.486681	0	0	0	0	0	0	TCGA-A2-A3XW	BRCA	Normal	0	0
TCGA-A2-A3XX-01	1.51851	0	0.39043	0	0	0	0	0	0	TCGA-A2-A3XX	BRCA	Basal	0	0
TCGA-A2-A3XZ-01	1.53148	0	0.685821	0	0	0	0	0	0	TCGA-A2-A3XZ	BRCA	Her2	0	0
TCGA-A2-A3Y0-01	2.17609	0	0.436341	0	0	0	0	0	0	TCGA-A2-A3Y0	BRCA	Basal	0	0
TCGA-A2-A4S1-01	1.86923	0	0.367083	0	0	0	0	0	0	TCGA-A2-A4S1	BRCA	Basal	0	0
TCGA-A2-A4S2-01	1.44716	0	0.742951	0	0	0	0	0	0	TCGA-A2-A4S2	BRCA	LumA	0	0
TCGA-A2-A4S3-01	1.74819	0	0.689988	0	0	0	0	0	0	TCGA-A2-A4S3	BRCA	LumB	0	0
TCGA-A3-3308-01	1.85733	0	0.387324	0	0	0	0	0	0	TCGA-A3-3308	KIRC	Not_Applicable	0	0
TCGA-A3-3311-01	1.716	0	0.454823	0	0	0	0	0	0	TCGA-A3-3311	KIRC	Not_Applicable	0	0
TCGA-A3-3313-01	1.97772	0	0.552367	0	0	0	0	0	0	TCGA-A3-3313	KIRC	Not_Applicable	0	0
TCGA-A3-3316-01	1.57978	0	0.40841	0	0	0	0	0	0	TCGA-A3-3316	KIRC	Not_Applicable	0	0
TCGA-A3-3317-01	1.79934	0	0.323584	0	0	0	0	0	0	TCGA-A3-3317	KIRC	Not_Applicable	0	0
TCGA-A3-3319-01	1.81954	0	0.27102	0	0	0	0	0	0	TCGA-A3-3319	KIRC	Not_Applicable	0	0
TCGA-A3-3320-01	1.88081	0	0.586559	0	0	0	0	0	0	TCGA-A3-3320	KIRC	Not_Applicable	0	0
TCGA-A3-3322-01	1.6721	0	0.376769	0	0	0	0	0	0	TCGA-A3-3322	KIRC	Not_Applicable	0	0
TCGA-A3-3323-01	1.62325	0	0.492379	0	0	0	0	0	0	TCGA-A3-3323	KIRC	Not_Applicable	0	0
TCGA-A3-3326-01	1.64345	0	0.446246	0	0	0	0	0	0	TCGA-A3-3326	KIRC	Not_Applicable	0	0
TCGA-A3-3331-01	1.92942	0	0.355129	0	0	0	0	0	0	TCGA-A3-3331	KIRC	Not_Applicable	0	0
TCGA-A3-3346-01	1.9345	0	0.350162	0	0	0	0	0	0	TCGA-A3-3346	KIRC	Not_Applicable	0	0
TCGA-A3-3347-01	1.51851	0	0.356675	0	0	0	0	0	0	TCGA-A3-3347	KIRC	Not_Applicable	0	0
TCGA-A3-3349-01	1.60206	0	0.405836	0	0	0	0	0	0	TCGA-A3-3349	KIRC	Not_Applicable	0	0
TCGA-A3-3357-01	1.90849	0	0.412848	0	0	0	0	0	0	TCGA-A3-3357	KIRC	Not_Applicable	0	0
TCGA-A3-3358-01	1.79239	0	0.436318	0	0	0	0	0	0	TCGA-A3-3358	KIRC	Not_Applicable	0	0
TCGA-A3-3362-01	1.65321	0	0.380999	0	0	0	0	0	0	TCGA-A3-3362	KIRC	Not_Applicable	0	0
TCGA-A3-3363-01	1.63347	0	0.203598	0	0	0	0	0	0	TCGA-A3-3363	KIRC	Not_Applicable	0	0
TCGA-A3-3365-01	1.57978	0	0.508477	0	0	0	0	0	0	TCGA-A3-3365	KIRC	Not_Applicable	0	0
TCGA-A3-3367-01	1.83251	0	0.401595	0	0	0	0	0	0	TCGA-A3-3367	KIRC	Not_Applicable	0	0
TCGA-A3-3370-01	1.5563	0	0.419969	0	0	0	0	0	0	TCGA-A3-3370	KIRC	Not_Applicable	0	0
TCGA-A3-3373-01	1.716	0	0.437947	0	0	0	0	0	0	TCGA-A3-3373	KIRC	Not_Applicable	0	0
TCGA-A3-3374-01	1.17609	0	0.426534	0	0	0	0	0	0	TCGA-A3-3374	KIRC	Not_Applicable	0	0
TCGA-A3-3376-01	1.716	0	0.419664	0	0	0	0	0	0	TCGA-A3-3376	KIRC	Not_Applicable	0	0
TCGA-A3-3378-01	1.69897	0	0.22853	0	0	0	0	0	0	TCGA-A3-3378	KIRC	Not_Applicable	0	0
TCGA-A3-3380-01	1.44716	0	0.488943	0	0	0	0	0	0	TCGA-A3-3380	KIRC	Not_Applicable	0	0
TCGA-A3-3382-01	1.95904	0	0.422125	0	0	0	0	0	0	TCGA-A3-3382	KIRC	Not_Applicable	0	0
TCGA-A3-3383-01	1.68124	0	0.400926	0	0	0	0	0	0	TCGA-A3-3383	KIRC	Not_Applicable	0	0
TCGA-A3-3385-01	1.74036	0	0.376259	0	0	0	0	0	0	TCGA-A3-3385	KIRC	Not_Applicable	0	0
TCGA-A3-3387-01	1.88649	0	0.471558	0	0	0	0	0	0	TCGA-A3-3387	KIRC	Not_Applicable	0	0
TCGA-A3-A6NI-01	1.82607	0	0.472161	0	0	0	0	0	0	TCGA-A3-A6NI	KIRC	Not_Applicable	0	0
TCGA-A3-A6NJ-01	1.98227	0	0.44697	0	0	0	0	0	0	TCGA-A3-A6NJ	KIRC	Not_Applicable	0	0
TCGA-A3-A6NL-01	2.86213	0	0.447472	0	0	0	0	0	0	TCGA-A3-A6NL	KIRC	Not_Applicable	0	0
TCGA-A3-A6NN-01	1.98677	0	0.371588	0	0	0	0	0	0	TCGA-A3-A6NN	KIRC	Not_Applicable	0	0
TCGA-A3-A8CQ-01	1.50515	0	0.410277	0	0	0	0	0	0	TCGA-A3-A8CQ	KIRC	Not_Applicable	0	0
TCGA-A3-A8OU-01	1.86923	0	0.363516	0	0	0	0	0	0	TCGA-A3-A8OU	KIRC	Not_Applicable	0	0
TCGA-A3-A8OV-01	2.09691	1	0.265039	1	0	0	0	0	0	TCGA-A3-A8OV	KIRC	Not_Applicable	0	0
TCGA-A3-A8OW-01	1.49136	0	0.371962	0	0	0	0	0	0	TCGA-A3-A8OW	KIRC	Not_Applicable	0	0
TCGA-A3-A8OX-01	1.61278	0	0.501381	0	0	0	0	0	0	TCGA-A3-A8OX	KIRC	Not_Applicable	0	0
TCGA-A4-7286-01	1.5563	0	0.22388	0	0	0	0	0	0	TCGA-A4-7286	KIRP	Not_Applicable	0	0
TCGA-A4-7288-01	1.81291	0	0.231722	0	0	0	0	0	0	TCGA-A4-7288	KIRP	Not_Applicable	0	0
TCGA-A4-7583-01	2.4609	0	0.381586	0	0	0	0	0	0	TCGA-A4-7583	KIRP	Not_Applicable	0	0
TCGA-A4-7584-01	1.79934	0	0.26555	0	0	0	0	0	0	TCGA-A4-7584	KIRP	Not_Applicable	0	0
TCGA-A4-7585-01	1.88081	0	0.378812	0	0	0	0	0	0	TCGA-A4-7585	KIRP	Not_Applicable	0	0
TCGA-A4-7732-01	1.99123	0	0.17463	0	0	0	0	0	0	TCGA-A4-7732	KIRP	Not_Applicable	0	0
TCGA-A4-7734-01	1.63347	0	0.283931	0	0	0	0	0	0	TCGA-A4-7734	KIRP	Not_Applicable	0	0
TCGA-A4-7828-01	1.47712	0	0.327099	0	0	0	0	0	0	TCGA-A4-7828	KIRP	Not_Applicable	0	0
TCGA-A4-7915-01	1.44716	0	0.657304	0	0	0	0	0	0	TCGA-A4-7915	KIRP	Not_Applicable	0	0
TCGA-A4-7996-01	1.86332	0	0.164856	0	0	0	0	0	0	TCGA-A4-7996	KIRP	Not_Applicable	0	0
TCGA-A4-7997-01	1.77085	0	0.385187	0	0	0	0	0	0	TCGA-A4-7997	KIRP	Not_Applicable	0	0
TCGA-A4-8098-01	1.88081	0	0.621329	0	0	0	0	0	0	TCGA-A4-8098	KIRP	Not_Applicable	0	0
TCGA-A4-8310-01	1.79239	0	0.251093	0	0	0	0	0	0	TCGA-A4-8310	KIRP	Not_Applicable	0	0
TCGA-A4-8311-01	1.60206	0	0.290934	0	0	0	0	0	0	TCGA-A4-8311	KIRP	Not_Applicable	0	0
TCGA-A4-8312-01	1.11394	1	0.465395	0	0	1	0	0	0	TCGA-A4-8312	KIRP	Not_Applicable	0	0
TCGA-A4-8515-01	2	0	0.218769	0	0	0	0	0	0	TCGA-A4-8515	KIRP	Not_Applicable	0	0
TCGA-A4-8517-01	1.85126	0	0.264378	0	0	0	0	0	0	TCGA-A4-8517	KIRP	Not_Applicable	0	0
TCGA-A4-8630-01	1.6721	0	0.22452	0	0	0	0	0	0	TCGA-A4-8630	KIRP	Not_Applicable	0	0
TCGA-A4-A48D-01	1.94939	0	0.362505	0	0	0	0	0	0	TCGA-A4-A48D	KIRP	Not_Applicable	0	0
TCGA-A4-A4ZT-01	1.96848	0	0.197731	0	0	0	0	0	0	TCGA-A4-A4ZT	KIRP	Not_Applicable	0	0
TCGA-A4-A57E-01	2.12385	0	0.182975	0	0	0	0	0	0	TCGA-A4-A57E	KIRP	Not_Applicable	0	0
TCGA-A4-A5DU-01	1.47712	0	0.261357	0	0	0	0	0	0	TCGA-A4-A5DU	KIRP	Not_Applicable	0	0
TCGA-A4-A5XZ-01	2.03743	0	0.198428	0	0	0	0	0	0	TCGA-A4-A5XZ	KIRP	Not_Applicable	0	0
TCGA-A4-A5Y0-01	1.77085	0	0.490076	0	0	0	0	0	0	TCGA-A4-A5Y0	KIRP	Not_Applicable	0	0
TCGA-A4-A5Y1-01	1.81291	0	0.25196	0	0	0	0	0	0	TCGA-A4-A5Y1	KIRP	Not_Applicable	0	0
TCGA-A4-A6HP-01	2.18752	0	0.322862	0	0	0	0	0	0	TCGA-A4-A6HP	KIRP	Not_Applicable	0	0
TCGA-A4-A772-01	1.59106	0	0.262595	0	0	0	0	0	0	TCGA-A4-A772	KIRP	Not_Applicable	0	0
TCGA-A4-A7UZ-01	1.79239	0	0.29468	0	0	0	0	0	0	TCGA-A4-A7UZ	KIRP	Not_Applicable	0	0
TCGA-A5-A0G1-01	4.04088	1	0.537259	0	0	1	0	0	0	TCGA-A5-A0G1	UCEC	POLE	1	0
TCGA-A5-A0G2-01	4.41374	1	0.737206	1	1	1	0	0	0	TCGA-A5-A0G2	UCEC	POLE	1	0
TCGA-A5-A0G5-01	2.12057	0	0.268047	0	0	0	0	0	0	TCGA-A5-A0G5	UCEC	CN_HIGH	0	1
TCGA-A5-A0G9-01	2.64345	0	0.502141	0	0	0	0	0	0	TCGA-A5-A0G9	UCEC	MSI	0	1
TCGA-A5-A0GA-01	2.47567	1	0.705192	0	0	1	0	0	0	TCGA-A5-A0GA	UCEC	MSI	0	1
TCGA-A5-A0GB-01	2.83315	1	0.788851	0	0	1	0	0	0	TCGA-A5-A0GB	UCEC	POLE	0	1
TCGA-A5-A0GE-01	1.51851	0	0.718104	0	0	0	0	0	0	TCGA-A5-A0GE	UCEC	CN_LOW	0	1
TCGA-A5-A0GH-01	2.63849	1	0.856129	1	0	0	0	0	0	TCGA-A5-A0GH	UCEC	MSI	0	1
TCGA-A5-A0GI-01	2.53656	0	0.610593	0	0	0	0	0	0	TCGA-A5-A0GI	UCEC	MSI	0	1
TCGA-A5-A0GJ-01	1.80618	0	0.513811	0	0	0	0	0	0	TCGA-A5-A0GJ	UCEC	CN_HIGH	0	1
TCGA-A5-A0GM-01	1.63347	0	0.634459	0	0	0	0	0	0	TCGA-A5-A0GM	UCEC	CN_LOW	0	1
TCGA-A5-A0GN-01	1.76343	0	0.76657	0	0	0	0	0	0	TCGA-A5-A0GN	UCEC	CN_HIGH	0	1
TCGA-A5-A0GP-01	3.17114	1	0.717624	0	0	1	0	0	0	TCGA-A5-A0GP	UCEC	POLE	1	0
TCGA-A5-A0GQ-01	1.77815	0	0.649897	0	0	0	0	0	0	TCGA-A5-A0GQ	UCEC	CN_LOW	0	1
TCGA-A5-A0GU-01	1.64345	0	0.630306	0	0	0	0	0	0	TCGA-A5-A0GU	UCEC	CN_LOW	0	1
TCGA-A5-A0GV-01	1.66276	0	0.60436	0	0	0	0	0	0	TCGA-A5-A0GV	UCEC	CN_LOW	0	1
TCGA-A5-A0GW-01	2.48996	0	0.66885	0	0	0	0	0	0	TCGA-A5-A0GW	UCEC	MSI	0	1
TCGA-A5-A0GX-01	1.53148	0	0.469362	0	0	0	0	0	0	TCGA-A5-A0GX	UCEC	CN_LOW	0	1
TCGA-A5-A0R6-01	1.68124	0	0.400753	0	0	0	0	0	0	TCGA-A5-A0R6	UCEC	CN_HIGH	0	1
TCGA-A5-A0R7-01	1.8451	0	0.633959	0	0	0	0	0	0	TCGA-A5-A0R7	UCEC	CN_LOW	0	1
TCGA-A5-A0R8-01	1.88649	0	0.62387	0	0	0	0	0	0	TCGA-A5-A0R8	UCEC	CN_LOW	0	1
TCGA-A5-A0R9-01	1.65321	0	0.634408	0	0	0	0	0	0	TCGA-A5-A0R9	UCEC	CN_LOW	0	1
TCGA-A5-A0RA-01	1.88081	0	0.567195	0	0	0	0	0	0	TCGA-A5-A0RA	UCEC	CN_LOW	0	1
TCGA-A5-A0VP-01	3.1682	1	0.536407	0	0	1	0	0	0	TCGA-A5-A0VP	UCEC	POLE	1	0
TCGA-A5-A0VQ-01	2.57054	1	0.756778	1	0	0	0	0	0	TCGA-A5-A0VQ	UCEC	MSI	0	1
TCGA-A5-A1OF-01	4.03177	0	0.527702	0	0	0	0	0	0	TCGA-A5-A1OF	UCEC	POLE	1	0
TCGA-A5-A1OG-01	1.5563	0	0.374677	0	0	0	0	0	0	TCGA-A5-A1OG	UCEC	CN_HIGH	0	1
TCGA-A5-A1OH-01	2.0607	1	0.460029	0	1	0	0	1	0	TCGA-A5-A1OH	UCEC	CN_HIGH	0	1
TCGA-A5-A1OJ-01	1.81291	0	0.699625	0	0	0	0	0	0	TCGA-A5-A1OJ	UCEC	CN_LOW	0	1
TCGA-A5-A1OK-01	1.81291	1	0.626176	1	0	0	0	0	0	TCGA-A5-A1OK	UCEC	CN_LOW	0	1
TCGA-A5-A2K2-01	2.08636	0	0.343137	0	0	0	0	0	0	TCGA-A5-A2K2	UCEC	CN_HIGH	0	1
TCGA-A5-A2K3-01	3.09899	0	0.425588	0	0	0	0	0	0	TCGA-A5-A2K3	UCEC	MSI	1	0
TCGA-A5-A2K4-01	1.47712	0	0.372108	0	0	0	0	0	0	TCGA-A5-A2K4	UCEC	CN_HIGH	0	1
TCGA-A5-A2K5-01	3.94586	0	0.62432	0	0	0	0	0	0	TCGA-A5-A2K5	UCEC	POLE	1	0
TCGA-A5-A2K7-01	2.79727	0	0.551862	0	0	0	0	0	0	TCGA-A5-A2K7	UCEC	POLE	0	1
TCGA-A5-A3LO-01	1.47712	1	0.668825	0	0	1	0	0	0	TCGA-A5-A3LO	UCEC	CN_HIGH	0	1
TCGA-A5-A3LP-01	1.70757	0	0.200479	0	0	0	0	0	0	TCGA-A5-A3LP	UCEC	CN_HIGH	0	1
TCGA-A5-A7WK-01	1.81954	0	0.350869	0	0	0	0	0	0	TCGA-A5-A7WK	UCEC	CN_HIGH	0	1
TCGA-A5-AB3J-01	1.66276	0	0.549023	0	0	0	0	0	0	TCGA-A5-AB3J	UCEC	POLE	0	1
TCGA-A6-2671-01	2.07188	0	0.833791	0	0	0	0	0	0	TCGA-A6-2671	COAD	CIN	0	1
TCGA-A6-2675-01	2.24797	0	0.641399	0	0	0	0	0	0	TCGA-A6-2675	COAD	CIN	0	1
TCGA-A6-2681-01	2.41497	1	0.875004	0	0	1	0	0	0	TCGA-A6-2681	COAD	CIN	0	1
TCGA-A6-2685-01	1.93952	1	0.868712	0	0	1	0	0	0	TCGA-A6-2685	COAD	CIN	0	1
TCGA-A6-2686-01	3.61215	0	0.708663	0	0	0	0	0	0	TCGA-A6-2686	COAD	HM-indel	1	0
TCGA-A6-3807-01	1.94448	0	0.753819	0	0	0	0	0	0	TCGA-A6-3807	COAD	CIN	0	1
TCGA-A6-4105-01	2.17319	1	0.875922	0	0	1	0	0	0	TCGA-A6-4105	COAD	CIN	0	1
TCGA-A6-4107-01	2.53908	1	0.955555	0	0	1	0	0	0	TCGA-A6-4107	COAD	CIN	0	1
TCGA-A6-5657-01	2.30963	1	0.818752	0	0	1	0	0	0	TCGA-A6-5657	COAD	CIN	0	1
TCGA-A6-5660-01	2.36922	0	0.773259	0	0	0	0	0	0	TCGA-A6-5660	COAD	CIN	0	1
TCGA-A6-5661-01	3.38846	0	0.915793	0	0	0	0	0	0	TCGA-A6-5661	COAD	HM-indel	1	0
TCGA-A6-5662-01	2.12385	1	0.944807	0	0	1	0	0	0	TCGA-A6-5662	COAD	CIN	0	1
TCGA-A6-5664-01	1.79239	1	0.900859	0	0	1	0	0	0	TCGA-A6-5664	COAD	GS	0	1
TCGA-A6-5665-01	3.55157	0	0.904654	0	0	0	0	0	0	TCGA-A6-5665	COAD	HM-indel	1	0
TCGA-A6-5666-01	2.25285	1	0.923566	0	0	1	0	0	0	TCGA-A6-5666	COAD	CIN	0	1
TCGA-A6-5667-01	2.06819	0	0.625504	0	0	0	0	0	0	TCGA-A6-5667	COAD	CIN	0	1
TCGA-A6-6137-01	2.06446	0	0.775824	0	0	0	0	0	0	TCGA-A6-6137	COAD	CIN	0	1
TCGA-A6-6138-01	1.98677	1	0.850505	0	0	1	0	0	0	TCGA-A6-6138	COAD	CIN	0	1
TCGA-A6-6142-01	1.89763	0	0.751071	0	0	0	0	0	0	TCGA-A6-6142	COAD	CIN	0	1
TCGA-A6-6648-01	1.93952	0	0.63102	0	0	0	0	0	0	TCGA-A6-6648	COAD	CIN	0	1
TCGA-A6-6649-01	2.07555	0	0.896944	0	0	0	0	0	0	TCGA-A6-6649	COAD	CIN	0	1
TCGA-A6-6651-01	1.9345	0	0.581065	0	0	0	0	0	0	TCGA-A6-6651	COAD	CIN	0	1
TCGA-A6-6652-01	1.90309	0	0.782873	0	0	0	0	0	0	TCGA-A6-6652	COAD	CIN	0	1
TCGA-A6-6653-01	3.02898	1	0.874504	0	0	1	0	0	0	TCGA-A6-6653	COAD	HM-indel	1	0
TCGA-A6-6654-01	2.23805	1	0.779074	0	0	1	0	0	0	TCGA-A6-6654	COAD	CIN	0	1
TCGA-A6-6782-01	2.10037	0	0.790864	0	0	0	0	0	0	TCGA-A6-6782	COAD	CIN	0	1
TCGA-A6-A565-01	2.56467	0	0.914584	0	0	0	0	0	0	TCGA-A6-A565	COAD	HM-indel	0	1
TCGA-A6-A566-01	2.17319	1	0.774752	0	0	1	0	0	0	TCGA-A6-A566	COAD	GS	0	1
TCGA-A6-A567-01	1.716	1	0.883242	0	0	1	0	0	0	TCGA-A6-A567	COAD	CIN	0	1
TCGA-A6-A56B-01	1.93952	0	0.796882	0	0	0	0	0	0	TCGA-A6-A56B	COAD	CIN	0	1
TCGA-A7-A0CD-01	1.34242	0	0.690738	0	0	0	0	0	0	TCGA-A7-A0CD	BRCA	LumA	0	0
TCGA-A7-A0CE-01	2.26717	0	0.437439	0	0	0	0	0	0	TCGA-A7-A0CE	BRCA	Basal	0	0
TCGA-A7-A0CG-01	1.68124	0	0.664987	0	0	0	0	0	0	TCGA-A7-A0CG	BRCA	LumA	0	0
TCGA-A7-A0CH-01	1.77085	0	0.553353	0	0	0	0	0	0	TCGA-A7-A0CH	BRCA	LumA	0	0
TCGA-A7-A0CJ-01	1.74036	0	0.476416	0	0	0	0	0	0	TCGA-A7-A0CJ	BRCA	LumB	0	0
TCGA-A7-A0D9-01	1.60206	0	0.403858	0	0	0	0	0	0	TCGA-A7-A0D9	BRCA	LumA	0	0
TCGA-A7-A0DA-01	2.18469	0	0.554202	0	0	0	0	0	0	TCGA-A7-A0DA	BRCA	Basal	0	0
TCGA-A7-A0DB-01	1.4624	0	0.586636	0	0	0	0	0	0	TCGA-A7-A0DB	BRCA	LumA	0	0
TCGA-A7-A13D-01	1.95904	0	0.41972	0	0	0	0	0	0	TCGA-A7-A13D	BRCA	Basal	0	0
TCGA-A7-A13E-01	1.98677	0	0.468539	0	0	0	0	0	0	TCGA-A7-A13E	BRCA	Basal	0	0
TCGA-A7-A13F-01	1.86332	0	0.532346	0	0	0	0	0	0	TCGA-A7-A13F	BRCA	LumB	0	0
TCGA-A7-A13G-01	1.30103	0	0.648994	0	0	0	0	0	0	TCGA-A7-A13G	BRCA	LumA	0	0
TCGA-A7-A26E-01	1.62325	0	0.765994	0	0	0	0	0	0	TCGA-A7-A26E	BRCA	LumA	0	0
TCGA-A7-A26F-01	1.57978	0	0.327887	0	0	0	0	0	0	TCGA-A7-A26F	BRCA	Basal	0	0
TCGA-A7-A26G-01	1.65321	0	0.582098	0	0	0	0	0	0	TCGA-A7-A26G	BRCA	Basal	0	0
TCGA-A7-A26H-01	2.03342	0	0.465621	0	0	0	0	0	0	TCGA-A7-A26H	BRCA	LumA	0	0
TCGA-A7-A26I-01	1.5563	0	0.423205	0	0	0	0	0	0	TCGA-A7-A26I	BRCA	Basal	0	0
TCGA-A7-A26J-01	1.39794	0	0.586016	0	0	0	0	0	0	TCGA-A7-A26J	BRCA	LumA	0	0
TCGA-A7-A2KD-01	1.50515	1	0.60886	0	0	0	0	1	0	TCGA-A7-A2KD	BRCA	LumB	0	0
TCGA-A7-A3RF-01	1.50515	0	0.765289	0	0	0	0	0	0	TCGA-A7-A3RF	BRCA	LumA	0	0
TCGA-A7-A425-01	1.44716	0	0.703914	0	0	0	0	0	0	TCGA-A7-A425	BRCA	LumA	0	0
TCGA-A7-A4SD-01	1.95904	1	0.62218	0	0	0	0	1	0	TCGA-A7-A4SD	BRCA	Basal	0	0
TCGA-A7-A4SE-01	2.26951	0	0.599625	0	0	0	0	0	0	TCGA-A7-A4SE	BRCA	Basal	0	0
TCGA-A7-A56D-01	2.41664	0	0.637193	0	0	0	0	0	0	TCGA-A7-A56D	BRCA	LumA	0	0
TCGA-A7-A5ZV-01	2.21219	0	0.119248	0	0	0	0	0	0	TCGA-A7-A5ZV	BRCA	Basal	0	0
TCGA-A7-A5ZW-01	1.50515	0	0.653057	0	0	0	0	0	0	TCGA-A7-A5ZW	BRCA	LumA	0	0
TCGA-A7-A5ZX-01	1.81954	0	0.652941	0	0	0	0	0	0	TCGA-A7-A5ZX	BRCA	LumA	0	0
TCGA-A7-A6VV-01	1.65321	0	0.471804	0	0	0	0	0	0	TCGA-A7-A6VV	BRCA	Basal	0	0
TCGA-A7-A6VW-01	1.75587	1	0.605297	0	0	0	0	1	0	TCGA-A7-A6VW	BRCA	Basal	0	0
TCGA-A7-A6VX-01	2.07555	0	0.605696	0	0	0	0	0	0	TCGA-A7-A6VX	BRCA	LumB	0	0
TCGA-A7-A6VY-01	1.97772	0	0.469405	0	0	0	0	0	0	TCGA-A7-A6VY	BRCA	Basal	0	0
TCGA-A8-A06N-01	1.51851	0	0.508602	0	0	0	0	0	0	TCGA-A8-A06N	BRCA	LumB	0	0
TCGA-A8-A06O-01	1.85733	0	0.543978	0	0	0	0	0	0	TCGA-A8-A06O	BRCA	LumB	0	0
TCGA-A8-A06P-01	1.50515	0	0.622403	0	0	0	0	0	0	TCGA-A8-A06P	BRCA	LumA	0	0
TCGA-A8-A06Q-01	2.32634	0	0.618389	0	0	0	0	0	0	TCGA-A8-A06Q	BRCA	LumB	0	0
TCGA-A8-A06R-01	1.79239	0	0.582398	0	0	0	0	0	0	TCGA-A8-A06R	BRCA	LumB	0	0
TCGA-A8-A06T-01	1.47712	0	0.566803	0	0	0	0	0	0	TCGA-A8-A06T	BRCA	LumA	0	0
TCGA-A8-A06U-01	1.78533	0	0.396537	0	0	0	0	0	0	TCGA-A8-A06U	BRCA	LumA	0	0
TCGA-A8-A06X-01	2.26717	0	0.48778	0	0	0	0	0	0	TCGA-A8-A06X	BRCA	LumB	0	0
TCGA-A8-A06Y-01	1.4624	0	0.669597	0	0	0	0	0	0	TCGA-A8-A06Y	BRCA	LumA	0	0
TCGA-A8-A06Z-01	1.85733	0	0.437345	0	0	0	0	0	0	TCGA-A8-A06Z	BRCA	LumB	0	0
TCGA-A8-A075-01	1.87506	0	0.62134	0	0	0	0	0	0	TCGA-A8-A075	BRCA	LumB	0	0
TCGA-A8-A076-01	1.83885	0	0.588356	0	0	0	0	0	0	TCGA-A8-A076	BRCA	LumB	0	0
TCGA-A8-A079-01	1.81954	0	0.533162	0	0	0	0	0	0	TCGA-A8-A079	BRCA	LumB	0	0
TCGA-A8-A07B-01	1.81291	0	0.467497	0	0	0	0	0	0	TCGA-A8-A07B	BRCA	LumA	0	0
TCGA-A8-A07E-01	1.77085	0	0.493799	0	0	0	0	0	0	TCGA-A8-A07E	BRCA	LumA	0	0
TCGA-A8-A07F-01	1.44716	0	0.529098	0	0	0	0	0	0	TCGA-A8-A07F	BRCA	LumA	0	0
TCGA-A8-A07G-01	1.77085	0	0.535456	0	0	0	0	0	0	TCGA-A8-A07G	BRCA	LumA	0	0
TCGA-A8-A07I-01	1.62325	0	0.662273	0	0	0	0	0	0	TCGA-A8-A07I	BRCA	Her2	0	0
TCGA-A8-A07J-01	1.5682	0	0.550967	0	0	0	0	0	0	TCGA-A8-A07J	BRCA	LumA	0	0
TCGA-A8-A07L-01	1.90849	0	0.609675	0	0	0	0	0	0	TCGA-A8-A07L	BRCA	LumB	0	0
TCGA-A8-A07O-01	1.59106	0	0.399662	0	0	0	0	0	0	TCGA-A8-A07O	BRCA	Basal	0	0
TCGA-A8-A07P-01	1.66276	0	0.658114	0	0	0	0	0	0	TCGA-A8-A07P	BRCA	LumA	0	0
TCGA-A8-A07U-01	1.79934	0	0.405696	0	0	0	0	0	0	TCGA-A8-A07U	BRCA	Basal	0	0
TCGA-A8-A07W-01	2.11727	0	0.618239	0	0	0	0	0	0	TCGA-A8-A07W	BRCA	LumB	0	0
TCGA-A8-A07Z-01	1.17609	0	0.611757	0	0	0	0	0	0	TCGA-A8-A07Z	BRCA	LumA	0	0
TCGA-A8-A081-01	2.04922	0	0.596593	0	0	0	0	0	0	TCGA-A8-A081	BRCA	LumB	0	0
TCGA-A8-A082-01	1.23045	0	0.716485	0	0	0	0	0	0	TCGA-A8-A082	BRCA	LumB	0	0
TCGA-A8-A083-01	1.4624	0	0.617993	0	0	0	0	0	0	TCGA-A8-A083	BRCA	LumA	0	0
TCGA-A8-A086-01	1.25527	0	0.412063	0	0	0	0	0	0	TCGA-A8-A086	BRCA	LumA	0	0
TCGA-A8-A08A-01	1.38021	0	0.593454	0	0	0	0	0	0	TCGA-A8-A08A	BRCA	LumA	0	0
TCGA-A8-A08B-01	1.66276	0	0.580609	0	0	0	0	0	0	TCGA-A8-A08B	BRCA	Her2	0	0
TCGA-A8-A08G-01	1.64345	0	0.700861	0	0	0	0	0	0	TCGA-A8-A08G	BRCA	LumB	0	0
TCGA-A8-A08H-01	2.01703	0	0.47782	0	0	0	0	0	0	TCGA-A8-A08H	BRCA	Normal	0	0
TCGA-A8-A08I-01	1.54407	0	0.338733	0	0	0	0	0	0	TCGA-A8-A08I	BRCA	LumB	0	0
TCGA-A8-A08J-01	1.5563	0	0.776729	0	0	0	0	0	0	TCGA-A8-A08J	BRCA	Her2	0	0
TCGA-A8-A08L-01	2.29667	0	0.590593	0	0	0	0	0	0	TCGA-A8-A08L	BRCA	Her2	0	0
TCGA-A8-A08O-01	1.32222	0	0.664439	0	0	0	0	0	0	TCGA-A8-A08O	BRCA	LumA	0	0
TCGA-A8-A08P-01	1.81954	0	0.52709	0	0	0	0	0	0	TCGA-A8-A08P	BRCA	LumB	0	0
TCGA-A8-A08R-01	2.35411	0	0.370687	0	0	0	0	0	0	TCGA-A8-A08R	BRCA	Basal	0	0
TCGA-A8-A08T-01	1.61278	0	0.637428	0	0	0	0	0	0	TCGA-A8-A08T	BRCA	LumA	0	0
TCGA-A8-A08X-01	1.51851	0	0.431951	0	0	0	0	0	0	TCGA-A8-A08X	BRCA	Her2	0	0
TCGA-A8-A08Z-01	1.44716	0	0.596586	0	0	0	0	0	0	TCGA-A8-A08Z	BRCA	LumA	0	0
TCGA-A8-A090-01	1.53148	0	0.482391	0	0	0	0	0	0	TCGA-A8-A090	BRCA	LumA	0	0
TCGA-A8-A091-01	1.27875	0	0.595228	0	0	0	0	0	0	TCGA-A8-A091	BRCA	LumA	0	0
TCGA-A8-A092-01	1.8451	0	0.540012	0	0	0	0	0	0	TCGA-A8-A092	BRCA	LumB	0	0
TCGA-A8-A093-01	1.94448	0	0.695902	0	0	0	0	0	0	TCGA-A8-A093	BRCA	LumA	0	0
TCGA-A8-A094-01	2.24055	0	0.563475	0	0	0	0	0	0	TCGA-A8-A094	BRCA	Her2	0	0
TCGA-A8-A095-01	2.11059	0	0.429662	0	0	0	0	0	0	TCGA-A8-A095	BRCA	LumB	0	0
TCGA-A8-A096-01	1.4624	0	0.657858	0	0	0	0	0	0	TCGA-A8-A096	BRCA	LumB	0	0
TCGA-A8-A097-01	1.95424	0	0.448587	0	0	0	0	0	0	TCGA-A8-A097	BRCA	LumA	0	0
TCGA-A8-A099-01	1.41497	0	0.786323	0	0	0	0	0	0	TCGA-A8-A099	BRCA	LumA	0	0
TCGA-A8-A09A-01	2.32222	0	0.620191	0	0	0	0	0	0	TCGA-A8-A09A	BRCA	LumA	0	0
TCGA-A8-A09B-01	1.57978	0	0.555292	0	0	0	0	0	0	TCGA-A8-A09B	BRCA	LumA	0	0
TCGA-A8-A09C-01	1.39794	0	0.590386	0	0	0	0	0	0	TCGA-A8-A09C	BRCA	LumB	0	0
TCGA-A8-A09D-01	1.60206	0	0.487708	0	0	0	0	0	0	TCGA-A8-A09D	BRCA	LumA	0	0
TCGA-A8-A09G-01	2.37475	0	0.562883	0	0	0	0	0	0	TCGA-A8-A09G	BRCA	Her2	0	0
TCGA-A8-A09I-01	2.10721	0	0.543265	0	0	0	0	0	0	TCGA-A8-A09I	BRCA	LumB	0	0
TCGA-A8-A09M-01	2.12057	0	0.455244	0	0	0	0	0	0	TCGA-A8-A09M	BRCA	LumB	0	0
TCGA-A8-A09N-01	1.77085	0	0.602296	0	0	0	0	0	0	TCGA-A8-A09N	BRCA	LumB	0	0
TCGA-A8-A09Q-01	2.11394	0	0.487328	0	0	0	0	0	0	TCGA-A8-A09Q	BRCA	LumB	0	0
TCGA-A8-A09R-01	1.81954	0	0.720277	0	0	0	0	0	0	TCGA-A8-A09R	BRCA	LumB	0	0
TCGA-A8-A09T-01	1.34242	0	0.480556	0	0	0	0	0	0	TCGA-A8-A09T	BRCA	LumA	0	0
TCGA-A8-A09V-01	1.49136	0	0.58841	0	0	0	0	0	0	TCGA-A8-A09V	BRCA	LumA	0	0
TCGA-A8-A09W-01	1.90309	0	0.64505	0	0	0	0	0	0	TCGA-A8-A09W	BRCA	LumB	0	0
TCGA-A8-A09X-01	1.6721	0	0.625831	0	0	0	0	0	0	TCGA-A8-A09X	BRCA	Her2	0	0
TCGA-A8-A09Z-01	3.04415	0	0.713993	0	0	0	0	0	0	TCGA-A8-A09Z	BRCA	LumB	1	0
TCGA-A8-A0A1-01	1.66276	0	0.596201	0	0	0	0	0	0	TCGA-A8-A0A1	BRCA	LumA	0	0
TCGA-A8-A0A2-01	1.4624	0	0.683669	0	0	0	0	0	0	TCGA-A8-A0A2	BRCA	LumA	0	0
TCGA-A8-A0A4-01	1.38021	0	0.757151	0	0	0	0	0	0	TCGA-A8-A0A4	BRCA	LumA	0	0
TCGA-A8-A0A6-01	1.41497	1	0.705588	0	0	0	0	0	1	TCGA-A8-A0A6	BRCA	LumA	0	0
TCGA-A8-A0A7-01	2.29003	0	0.461597	0	0	0	0	0	0	TCGA-A8-A0A7	BRCA	Her2	0	0
TCGA-A8-A0A9-01	1.72428	0	0.575863	0	0	0	0	0	0	TCGA-A8-A0A9	BRCA	LumA	0	0
TCGA-A8-A0AB-01	1.47712	0	0.618104	0	0	0	0	0	0	TCGA-A8-A0AB	BRCA	LumA	0	0
TCGA-A8-A0AD-01	1.38021	0	0.624645	0	0	0	0	0	0	TCGA-A8-A0AD	BRCA	LumA	0	0
TCGA-AA-3489-01	2.03743	0	0.712147	0	0	0	0	0	0	TCGA-AA-3489	COAD	CIN	0	1
TCGA-AA-3492-01	3.31027	0	0.893022	0	0	0	0	0	0	TCGA-AA-3492	COAD	HM-indel	1	0
TCGA-AA-3496-01	2.16435	0	0.613149	0	0	0	0	0	0	TCGA-AA-3496	COAD	CIN	0	1
TCGA-AA-3502-01	2.23045	1	0.90513	0	0	1	0	0	0	TCGA-AA-3502	COAD	GS	0	1
TCGA-AA-3506-01	2.14613	1	0.865827	0	0	1	0	0	0	TCGA-AA-3506	COAD	GS	0	1
TCGA-AA-3510-01	3.49388	0	0.885141	0	0	0	0	0	0	TCGA-AA-3510	COAD	HM-SNV	1	0
TCGA-AA-3511-01	2.08279	1	0.870899	0	0	1	0	0	0	TCGA-AA-3511	COAD	CIN	0	1
TCGA-AA-3655-01	1.89763	1	0.820939	0	0	1	0	0	0	TCGA-AA-3655	COAD	CIN	0	1
TCGA-AA-3660-01	2.12385	1	0.785956	0	0	1	0	0	0	TCGA-AA-3660	COAD	CIN	0	1
TCGA-AA-3663-01	3.28892	1	0.943196	0	0	1	0	0	0	TCGA-AA-3663	COAD	HM-indel	1	0
TCGA-AA-3664-01	2.16732	0	0.726103	0	0	0	0	0	0	TCGA-AA-3664	COAD	CIN	0	1
TCGA-AA-3666-01	2.24304	1	0.891703	1	0	0	0	0	0	TCGA-AA-3666	COAD	CIN	0	1
TCGA-AA-3667-01	1.86332	0	0.800044	0	0	0	0	0	0	TCGA-AA-3667	COAD	CIN	0	1
TCGA-AA-3673-01	1.85733	1	0.899024	0	0	1	0	0	0	TCGA-AA-3673	COAD	CIN	0	1
TCGA-AA-3678-01	1.81291	0	0.849551	0	0	0	0	0	0	TCGA-AA-3678	COAD	CIN	0	1
TCGA-AA-3679-01	1.81291	0	0.752259	0	0	0	0	0	0	TCGA-AA-3679	COAD	CIN	0	1
TCGA-AA-3680-01	2.03342	1	0.924537	0	0	1	0	0	0	TCGA-AA-3680	COAD	CIN	0	1
TCGA-AA-3681-01	2.01703	1	0.951773	0	0	1	0	0	0	TCGA-AA-3681	COAD	CIN	0	1
TCGA-AA-3684-01	2.1038	0	0.863295	0	0	0	0	0	0	TCGA-AA-3684	COAD	GS	0	1
TCGA-AA-3685-01	1.92428	0	0.818393	0	0	0	0	0	0	TCGA-AA-3685	COAD	CIN	0	1
TCGA-AA-3688-01	1.81954	0	0.79168	0	0	0	0	0	0	TCGA-AA-3688	COAD	CIN	0	1
TCGA-AA-3692-01	1.82607	0	0.887029	0	0	0	0	0	0	TCGA-AA-3692	COAD	CIN	0	1
TCGA-AA-3693-01	2.13033	0	0.911979	0	0	0	0	0	0	TCGA-AA-3693	COAD	CIN	0	1
TCGA-AA-3696-01	1.91908	1	0.914994	0	0	1	0	0	0	TCGA-AA-3696	COAD	GS	0	1
TCGA-AA-3712-01	2.06819	0	0.777799	0	0	0	0	0	0	TCGA-AA-3712	COAD	CIN	0	1
TCGA-AA-3713-01	3.01199	0	0.916515	0	0	0	0	0	0	TCGA-AA-3713	COAD	HM-indel	1	0
TCGA-AA-3715-01	3.32777	1	0.907575	0	0	1	0	0	0	TCGA-AA-3715	COAD	HM-indel	1	0
TCGA-AA-3811-01	3.28126	0	0.866868	0	0	0	0	0	0	TCGA-AA-3811	COAD	HM-indel	1	0
TCGA-AA-3812-01	2.04139	0	0.880596	0	0	0	0	0	0	TCGA-AA-3812	COAD	CIN	0	1
TCGA-AA-3814-01	1.98227	1	0.897171	0	0	1	0	0	0	TCGA-AA-3814	COAD	CIN	0	1
TCGA-AA-3818-01	2.14613	1	0.943476	0	0	1	0	0	0	TCGA-AA-3818	COAD	GS	0	1
TCGA-AA-3819-01	2.26245	1	0.892126	1	0	0	0	0	0	TCGA-AA-3819	COAD	CIN	0	1
TCGA-AA-3821-01	2.90363	0	0.89089	0	0	0	0	0	0	TCGA-AA-3821	COAD	HM-indel	0	1
TCGA-AA-3831-01	2.02119	0	0.895393	0	0	0	0	0	0	TCGA-AA-3831	COAD	GS	0	1
TCGA-AA-3833-01	2.7679	0	0.899509	0	0	0	0	0	0	TCGA-AA-3833	COAD	HM-indel	0	1
TCGA-AA-3837-01	2.06446	1	0.910961	0	0	1	0	0	0	TCGA-AA-3837	COAD	CIN	0	1
TCGA-AA-3842-01	1.94939	1	0.884427	0	0	1	0	0	0	TCGA-AA-3842	COAD	CIN	0	1
TCGA-AA-3844-01	2.0569	1	0.976965	0	0	1	0	0	0	TCGA-AA-3844	COAD	CIN	0	1
TCGA-AA-3845-01	2.95713	1	0.971545	0	0	1	0	0	0	TCGA-AA-3845	COAD	HM-indel	0	1
TCGA-AA-3846-01	1.99564	0	0.909723	0	0	0	0	0	0	TCGA-AA-3846	COAD	CIN	0	1
TCGA-AA-3848-01	2.13988	1	0.801471	0	0	1	0	0	0	TCGA-AA-3848	COAD	CIN	0	1
TCGA-AA-3850-01	2.02531	1	0.898602	1	0	0	0	0	0	TCGA-AA-3850	COAD	GS	0	1
TCGA-AA-3851-01	1.95904	1	0.936601	0	0	1	0	0	0	TCGA-AA-3851	COAD	CIN	0	1
TCGA-AA-3852-01	2.16137	1	0.923237	0	0	1	0	0	0	TCGA-AA-3852	COAD	GS	0	1
TCGA-AA-3854-01	2.14301	1	0.93219	0	0	1	0	0	0	TCGA-AA-3854	COAD	GS	0	1
TCGA-AA-3855-01	2.16732	0	0.839096	0	0	0	0	0	0	TCGA-AA-3855	COAD	GS	0	1
TCGA-AA-3856-01	1.74819	0	0.768394	0	0	0	0	0	0	TCGA-AA-3856	COAD	CIN	0	1
TCGA-AA-3858-01	1.77815	0	0.740555	0	0	0	0	0	0	TCGA-AA-3858	COAD	CIN	0	1
TCGA-AA-3864-01	3.39058	1	0.941783	1	0	1	0	0	0	TCGA-AA-3864	COAD	HM-indel	1	0
TCGA-AA-3866-01	2.00432	0	0.799643	0	0	0	0	0	0	TCGA-AA-3866	COAD	CIN	0	1
TCGA-AA-3867-01	1.96848	0	0.816252	0	0	0	0	0	0	TCGA-AA-3867	COAD	CIN	0	1
TCGA-AA-3875-01	2.07188	0	0.794705	0	0	0	0	0	0	TCGA-AA-3875	COAD	CIN	0	1
TCGA-AA-3877-01	3.03302	0	0.900535	0	0	0	0	0	0	TCGA-AA-3877	COAD	HM-indel	1	0
TCGA-AA-3947-01	3.36154	1	0.968624	0	1	0	0	0	0	TCGA-AA-3947	COAD	HM-indel	1	0
TCGA-AA-3949-01	3.0667	0	0.934808	0	0	0	0	0	0	TCGA-AA-3949	COAD	HM-indel	1	0
TCGA-AA-3950-01	2.10721	0	0.92702	0	0	0	0	0	0	TCGA-AA-3950	COAD	GS	0	1
TCGA-AA-3952-01	1.99564	0	0.799462	0	0	0	0	0	0	TCGA-AA-3952	COAD	CIN	0	1
TCGA-AA-3956-01	2.14613	0	0.844001	0	0	0	0	0	0	TCGA-AA-3956	COAD	CIN	0	1
TCGA-AA-3966-01	3.0465	0	0.904907	0	0	0	0	0	0	TCGA-AA-3966	COAD	HM-indel	1	0
TCGA-AA-3968-01	2.14922	0	0.741026	0	0	0	0	0	0	TCGA-AA-3968	COAD	CIN	0	1
TCGA-AA-3971-01	1.90309	0	0.794618	0	0	0	0	0	0	TCGA-AA-3971	COAD	CIN	0	1
TCGA-AA-3973-01	1.93952	1	0.893859	1	0	0	0	0	0	TCGA-AA-3973	COAD	CIN	0	1
TCGA-AA-3975-01	2.16435	1	0.839323	0	0	1	0	0	0	TCGA-AA-3975	COAD	CIN	0	1
TCGA-AA-3976-01	1.9345	1	0.969559	1	0	0	0	0	0	TCGA-AA-3976	COAD	CIN	0	1
TCGA-AA-3979-01	2.10721	1	0.867027	0	0	1	0	0	0	TCGA-AA-3979	COAD	CIN	0	1
TCGA-AA-3982-01	2.08636	0	0.779778	0	0	0	0	0	0	TCGA-AA-3982	COAD	CIN	0	1
TCGA-AA-3984-01	3.71374	0	0.866507	0	0	0	0	0	0	TCGA-AA-3984	COAD	HM-SNV	1	0
TCGA-AA-3986-01	1.93952	1	0.827224	0	0	1	0	0	0	TCGA-AA-3986	COAD	GS	0	1
TCGA-AA-3989-01	2.07188	1	0.955991	0	0	1	0	0	0	TCGA-AA-3989	COAD	CIN	0	1
TCGA-AA-3994-01	2.26007	1	0.961795	0	0	1	0	0	0	TCGA-AA-3994	COAD	CIN	0	1
TCGA-AA-A010-01	3.8807	0	0.829762	0	0	0	0	0	0	TCGA-AA-A010	COAD	HM-SNV	1	0
TCGA-AA-A01P-01	2.93298	0	0.792984	0	0	0	0	0	0	TCGA-AA-A01P	COAD	HM-indel	0	1
TCGA-AA-A01R-01	3.21272	1	0.845872	0	0	1	0	0	0	TCGA-AA-A01R	COAD	HM-indel	1	0
TCGA-AA-A01S-01	1.6902	0	0.703418	0	0	0	0	0	0	TCGA-AA-A01S	COAD	CIN	0	1
TCGA-AA-A01T-01	1.95904	0	0.842127	0	0	0	0	0	0	TCGA-AA-A01T	COAD	CIN	0	1
TCGA-AA-A01V-01	2.05308	1	0.931506	1	0	0	0	0	0	TCGA-AA-A01V	COAD	GS	0	1
TCGA-AA-A01X-01	1.81954	1	0.885042	0	0	1	0	0	0	TCGA-AA-A01X	COAD	CIN	0	1
TCGA-AA-A01Z-01	1.97313	1	0.89114	0	0	1	0	0	0	TCGA-AA-A01Z	COAD	CIN	0	1
TCGA-AA-A024-01	1.89763	1	0.957694	1	0	0	0	0	0	TCGA-AA-A024	COAD	GS	0	1
TCGA-AA-A02E-01	2.17319	1	0.91774	0	0	1	0	0	0	TCGA-AA-A02E	COAD	CIN	0	1
TCGA-AA-A02F-01	1.74036	1	0.956422	1	0	0	0	0	0	TCGA-AA-A02F	COAD	CIN	0	1
TCGA-AA-A02H-01	1.86923	0	0.798504	0	0	0	0	0	0	TCGA-AA-A02H	COAD	CIN	0	1
TCGA-AA-A02O-01	2.1959	1	0.904212	0	0	1	0	0	0	TCGA-AA-A02O	COAD	GS	0	1
TCGA-AA-A02Y-01	2.03743	1	0.944149	0	0	1	0	0	0	TCGA-AA-A02Y	COAD	GS	0	1
TCGA-AA-A03F-01	2.10721	1	0.954433	0	0	1	0	0	0	TCGA-AA-A03F	COAD	GS	0	1
TCGA-AA-A03J-01	1.88649	1	0.922686	0	0	1	0	0	0	TCGA-AA-A03J	COAD	CIN	0	1
TCGA-AB-2803-03	1.11394	0	0.632264	0	0	0	0	0	0	TCGA-AB-2803	LAML	Not_Applicable	0	0
TCGA-AB-2805-03	1.72428	0	0.423755	0	0	0	0	0	0	TCGA-AB-2805	LAML	Not_Applicable	0	0
TCGA-AB-2806-03	2.70927	0	0.489706	0	0	0	0	0	0	TCGA-AB-2806	LAML	Not_Applicable	0	0
TCGA-AB-2807-03	2.37658	0	0.278587	0	0	0	0	0	0	TCGA-AB-2807	LAML	Not_Applicable	0	0
TCGA-AB-2808-03	2.88818	0	0.365378	0	0	0	0	0	0	TCGA-AB-2808	LAML	Not_Applicable	0	0
TCGA-AB-2810-03	0.69897	0	0.387405	0	0	0	0	0	0	TCGA-AB-2810	LAML	Not_Applicable	0	0
TCGA-AB-2811-03	0.60206	0	0.5681	0	0	0	0	0	0	TCGA-AB-2811	LAML	Not_Applicable	0	0
TCGA-AB-2812-03	0.30103	0	0.324547	0	0	0	0	0	0	TCGA-AB-2812	LAML	Not_Applicable	0	0
TCGA-AB-2813-03	1.07918	0	0.352425	0	0	0	0	0	0	TCGA-AB-2813	LAML	Not_Applicable	0	0
TCGA-AB-2814-03	0.90309	0	0.38576	0	0	0	0	0	0	TCGA-AB-2814	LAML	Not_Applicable	0	0
TCGA-AB-2815-03	0.30103	0	0.339718	0	0	0	0	0	0	TCGA-AB-2815	LAML	Not_Applicable	0	0
TCGA-AB-2816-03	0.477121	0	0.432534	0	0	0	0	0	0	TCGA-AB-2816	LAML	Not_Applicable	0	0
TCGA-AB-2817-03	1.04139	0	0.578278	0	0	0	0	0	0	TCGA-AB-2817	LAML	Not_Applicable	0	0
TCGA-AB-2818-03	0.90309	0	0.470129	0	0	0	0	0	0	TCGA-AB-2818	LAML	Not_Applicable	0	0
TCGA-AB-2819-03	1.11394	0	0.396148	0	0	0	0	0	0	TCGA-AB-2819	LAML	Not_Applicable	0	0
TCGA-AB-2820-03	0.90309	0	0.394254	0	0	0	0	0	0	TCGA-AB-2820	LAML	Not_Applicable	0	0
TCGA-AB-2821-03	1.25527	0	0.336461	0	0	0	0	0	0	TCGA-AB-2821	LAML	Not_Applicable	0	0
TCGA-AB-2822-03	1.25527	0	0.362727	0	0	0	0	0	0	TCGA-AB-2822	LAML	Not_Applicable	0	0
TCGA-AB-2824-03	1.69897	0	0.35803	0	0	0	0	0	0	TCGA-AB-2824	LAML	Not_Applicable	0	0
TCGA-AB-2825-03	0	0	0.397285	0	0	0	0	0	0	TCGA-AB-2825	LAML	Not_Applicable	0	0
TCGA-AB-2826-03	2.79865	0	0.50167	0	0	0	0	0	0	TCGA-AB-2826	LAML	Not_Applicable	0	0
TCGA-AB-2828-03	2.87157	0	0.387693	0	0	0	0	0	0	TCGA-AB-2828	LAML	Not_Applicable	0	0
TCGA-AB-2830-03	1.38021	0	0.31018	0	0	0	0	0	0	TCGA-AB-2830	LAML	Not_Applicable	0	0
TCGA-AB-2834-03	1.47712	0	0.434129	0	0	0	0	0	0	TCGA-AB-2834	LAML	Not_Applicable	0	0
TCGA-AB-2835-03	0.69897	0	0.412938	0	0	0	0	0	0	TCGA-AB-2835	LAML	Not_Applicable	0	0
TCGA-AB-2836-03	0.845098	0	0.420737	0	0	0	0	0	0	TCGA-AB-2836	LAML	Not_Applicable	0	0
TCGA-AB-2838-03	1.20412	1	0.611081	1	0	0	0	0	0	TCGA-AB-2838	LAML	Not_Applicable	0	0
TCGA-AB-2839-03	1	0	0.442089	0	0	0	0	0	0	TCGA-AB-2839	LAML	Not_Applicable	0	0
TCGA-AB-2841-03	1.14613	0	0.741158	0	0	0	0	0	0	TCGA-AB-2841	LAML	Not_Applicable	0	0
TCGA-AB-2842-03	0	0	0.495994	0	0	0	0	0	0	TCGA-AB-2842	LAML	Not_Applicable	0	0
TCGA-AB-2844-03	1.11394	0	0.438665	0	0	0	0	0	0	TCGA-AB-2844	LAML	Not_Applicable	0	0
TCGA-AB-2845-03	0	0	0.365232	0	0	0	0	0	0	TCGA-AB-2845	LAML	Not_Applicable	0	0
TCGA-AB-2846-03	1.5682	0	0.373816	0	0	0	0	0	0	TCGA-AB-2846	LAML	Not_Applicable	0	0
TCGA-AB-2848-03	0.954243	0	0.35611	0	0	0	0	0	0	TCGA-AB-2848	LAML	Not_Applicable	0	0
TCGA-AB-2849-03	1.44716	0	0.327044	0	0	0	0	0	0	TCGA-AB-2849	LAML	Not_Applicable	0	0
TCGA-AB-2851-03	1.68124	0	0.427895	0	0	0	0	0	0	TCGA-AB-2851	LAML	Not_Applicable	0	0
TCGA-AB-2854-03	2.47422	0	0.385709	0	0	0	0	0	0	TCGA-AB-2854	LAML	Not_Applicable	0	0
TCGA-AB-2855-03	1.38021	0	0.338101	0	0	0	0	0	0	TCGA-AB-2855	LAML	Not_Applicable	0	0
TCGA-AB-2857-03	1.57978	0	0.399006	0	0	0	0	0	0	TCGA-AB-2857	LAML	Not_Applicable	0	0
TCGA-AB-2858-03	0.845098	0	0.448785	0	0	0	0	0	0	TCGA-AB-2858	LAML	Not_Applicable	0	0
TCGA-AB-2860-03	1.41497	0	0.261112	0	0	0	0	0	0	TCGA-AB-2860	LAML	Not_Applicable	0	0
TCGA-AB-2861-03	1.38021	1	0.411825	0	0	1	0	0	0	TCGA-AB-2861	LAML	Not_Applicable	0	0
TCGA-AB-2862-03	1.30103	0	0.633447	0	0	0	0	0	0	TCGA-AB-2862	LAML	Not_Applicable	0	0
TCGA-AB-2863-03	0.69897	0	0.369006	0	0	0	0	0	0	TCGA-AB-2863	LAML	Not_Applicable	0	0
TCGA-AB-2866-03	1.17609	0	0.424407	0	0	0	0	0	0	TCGA-AB-2866	LAML	Not_Applicable	0	0
TCGA-AB-2867-03	1.95904	0	0.307472	0	0	0	0	0	0	TCGA-AB-2867	LAML	Not_Applicable	0	0
TCGA-AB-2868-03	2.22531	0	0.415001	0	0	0	0	0	0	TCGA-AB-2868	LAML	Not_Applicable	0	0
TCGA-AB-2869-03	0.477121	0	0.36858	0	0	0	0	0	0	TCGA-AB-2869	LAML	Not_Applicable	0	0
TCGA-AB-2870-03	0.60206	0	0.387767	0	0	0	0	0	0	TCGA-AB-2870	LAML	Not_Applicable	0	0
TCGA-AB-2871-03	1.36173	0	0.397941	0	0	0	0	0	0	TCGA-AB-2871	LAML	Not_Applicable	0	0
[truncated: 7,075 more rows]
