# Supplementary material for: Machine Learning Detects Pan-cancer Ras Pathway Activation in The Cancer Genome Atlas
Source: Cell Rep. Author manuscript; Available in PMC 2018 Apr 26. (PMC5918694; doi:10.1016/j.celrep.2018.03.046)
Supplement: 4 [file NIHMS958974-supplement-4.xlsx]

## Sheet: RESUB_Data_S2
Data S3: Model coefficients for Ras activation status classification; related to Figure 2.
Upregulated in Ras mutant tumors				Upregulated in Ras wild-type tumors
feature	weight	abs		feature	weight	abs
PBX3	0.139761	0.139761		CDK13	-0.0839148	0.0839148
SPRY2	0.123713	0.123713		PDLIM4	-0.0823858	0.0823858
C15orf52	0.1061	0.1061		PDE5A	-0.0771876	0.0771876
PPP1R3B	0.1047	0.1047		PURB	-0.0761644	0.0761644
MLPH	0.102069	0.102069		FADS3	-0.0732327	0.0732327
ERRFI1	0.0993472	0.0993472		SEPP1	-0.0715288	0.0715288
CMAS	0.0902127	0.0902127		ALDOC	-0.064333	0.064333
MRPS35	0.0893511	0.0893511		CLU	-0.0604661	0.0604661
CNN2	0.0813828	0.0813828		PAPLN	-0.0524195	0.0524195
KCNN4	0.0737414	0.0737414		CUL1	-0.0508595	0.0508595
PHLDA1	0.0709087	0.0709087		COBLL1	-0.0501766	0.0501766
DUOX2	0.0698949	0.0698949		IFNGR1	-0.0470087	0.0470087
KIAA1539	0.069202	0.069202		ITIH5	-0.0455421	0.0455421
C12orf11	0.0635142	0.0635142		GDE1	-0.0449081	0.0449081
POC1B	0.0624582	0.0624582		MET	-0.0440752	0.0440752
AGPAT2	0.058627	0.058627		KLHL22	-0.0432657	0.0432657
TRIM21	0.0584396	0.0584396		BCL2L11	-0.0431712	0.0431712
CANT1	0.0577114	0.0577114		LPCAT3	-0.0423002	0.0423002
IL17RE	0.0570462	0.0570462		SRRM1	-0.0422653	0.0422653
ZADH2	0.0567142	0.0567142		POLD3	-0.0412677	0.0412677
DUSP4	0.0520739	0.0520739		STOM	-0.0409139	0.0409139
ERGIC2	0.0495596	0.0495596		SYNE2	-0.0397235	0.0397235
CDC42BPA	0.0491477	0.0491477		AP2M1	-0.0391826	0.0391826
SNX9	0.048172	0.048172		INHBB	-0.0385199	0.0385199
ZNF322A	0.0480708	0.0480708		MDFIC	-0.0368487	0.0368487
log10_mut	0.0480279	0.0480279		NDRG1	-0.0358789	0.0358789
TRIM27	0.047564	0.047564		PTRF	-0.0348998	0.0348998
LRCH1	0.0468899	0.0468899		C17orf37	-0.0340148	0.0340148
STK38L	0.0454083	0.0454083		STAT3	-0.032599	0.032599
GALNT10	0.0445248	0.0445248		PTPRS	-0.0319961	0.0319961
MGLL	0.0443163	0.0443163		LLGL1	-0.031906	0.031906
SECISBP2	0.0431284	0.0431284		NFS1	-0.0317198	0.0317198
KRT18	0.0395844	0.0395844		CAV2	-0.0297536	0.0297536
SHB	0.0393205	0.0393205		ABHD12	-0.0293306	0.0293306
SPRED2	0.0379136	0.0379136		PNPLA8	-0.0291834	0.0291834
SERPINB6	0.0361809	0.0361809		KPNA1	-0.0284118	0.0284118
FOXO1	0.0359312	0.0359312		FAM20C	-0.0267186	0.0267186
AZI2	0.0356508	0.0356508		ALKBH5	-0.0263553	0.0263553
C17orf63	0.0354927	0.0354927		BRP44	-0.0263521	0.0263521
UBE2S	0.0329422	0.0329422		PSMB2	-0.0261508	0.0261508
SH3BP4	0.0327743	0.0327743		RND3	-0.0259264	0.0259264
IRS2	0.0321938	0.0321938		SEPN1	-0.0255533	0.0255533
SMAD5	0.0309666	0.0309666		ETNK2	-0.023865	0.023865
LPGAT1	0.0305921	0.0305921		COL8A2	-0.0235569	0.0235569
SIKE1	0.0294757	0.0294757		PM20D2	-0.0233677	0.0233677
BTF3	0.0293899	0.0293899		POFUT1	-0.0230248	0.0230248
RHOC	0.0290311	0.0290311		HCP5	-0.021488	0.021488
CTDSPL	0.028892	0.028892		FOXO3B	-0.0214605	0.0214605
C9orf86	0.028749	0.028749		PHIP	-0.0213233	0.0213233
LTA4H	0.0274874	0.0274874		PNRC1	-0.0208796	0.0208796
TSG101	0.0269189	0.0269189		SNAP29	-0.0207457	0.0207457
MRPS27	0.0267835	0.0267835		KLHL2	-0.0204739	0.0204739
PTPRJ	0.0249908	0.0249908		SLC4A11	-0.0202632	0.0202632
HTRA3	0.0247329	0.0247329		LOC96610	-0.0200475	0.0200475
PHC2	0.0239983	0.0239983		CAV1	-0.0196134	0.0196134
SLC6A6	0.0239413	0.0239413		DDB2	-0.0189406	0.0189406
VASP	0.0226623	0.0226623		SSX2IP	-0.0185862	0.0185862
TBC1D14	0.0226593	0.0226593		FMOD	-0.0171428	0.0171428
RBM3	0.0219103	0.0219103		DCAF6	-0.0168402	0.0168402
ANTXR2	0.0213419	0.0213419		RNF167	-0.0167859	0.0167859
HIST2H2BE	0.0205768	0.0205768		DYSF	-0.0157799	0.0157799
LPIN2	0.020285	0.020285		GSN	-0.014384	0.014384
IPO8	0.0197288	0.0197288		MRAS	-0.0142018	0.0142018
MMS19	0.0195462	0.0195462		NINL	-0.013911	0.013911
PPA1	0.0191722	0.0191722		POLR2G	-0.0133586	0.0133586
DLG3	0.018503	0.018503		NRD1	-0.0118064	0.0118064
TNFRSF10B	0.0184869	0.0184869		FAM105B	-0.0109141	0.0109141
FAM125B	0.0181485	0.0181485		DGCR6L	-0.0107572	0.0107572
EPHB4	0.0176552	0.0176552		TACSTD2	-0.00965042	0.00965042
FGD6	0.0173359	0.0173359		FAM111B	-0.00935546	0.00935546
PYCR1	0.0172448	0.0172448		APLNR	-0.00935141	0.00935141
CEACAM1	0.0162972	0.0162972		LRRC58	-0.00930838	0.00930838
EPB41L2	0.016169	0.016169		LOC25845	-0.00891363	0.00891363
TRIM2	0.0148136	0.0148136		TPD52L1	-0.00881405	0.00881405
PPP2R4	0.0148104	0.0148104		PEA15	-0.0078074	0.0078074
TRIB2	0.0146424	0.0146424		AKR1B1	-0.00776268	0.00776268
UROS	0.0138556	0.0138556		LIMK2	-0.00770491	0.00770491
TRANK1	0.0138355	0.0138355		ANK3	-0.00731424	0.00731424
UBAP1	0.0124307	0.0124307		KDM2B	-0.00706785	0.00706785
CISH	0.0110803	0.0110803		UPK3BL	-0.00652695	0.00652695
UBE2R2	0.0110263	0.0110263		HLA-C	-0.0063174	0.0063174
LPCAT4	0.01091	0.01091		COG4	-0.00459177	0.00459177
C17orf28	0.0104091	0.0104091		NIPBL	-0.00316585	0.00316585
MFSD10	0.00956455	0.00956455		MUC20	-0.00289604	0.00289604
EIF3M	0.00931155	0.00931155		PIM1	-0.00151639	0.00151639
COPS7B	0.00919314	0.00919314		RARRES1	-0.000724131	0.000724131
LRG1	0.00915127	0.00915127		PEPD	-0.000217267	0.000217267
PTTG1IP	0.0088904	0.0088904
ACE	0.00846269	0.00846269
NRP1	0.00837032	0.00837032
ZFYVE16	0.00815439	0.00815439
ANXA11	0.00698131	0.00698131
CARS	0.00533628	0.00533628
UNC13D	0.00435536	0.00435536
URB1	0.00361407	0.00361407
GOLM1	0.00318437	0.00318437
DUSP6	0.00280942	0.00280942
ATP5SL	0.00122849	0.00122849
