# Supplementary material for: Machine Learning Detects Pan-cancer Ras Pathway Activation in The Cancer Genome Atlas
Source: Cell Rep. Author manuscript; Available in PMC 2018 Apr 26. (PMC5918694; doi:10.1016/j.celrep.2018.03.046)
Supplement: 5 [file NIHMS958974-supplement-5.xlsx]

## Sheet: CellReports_Data_S4
HGVSc	Variant_Classification	Hugo_Symbol	Mean	SD	count	low_CI	high_CI	cDNA_Change	ccle_mean_weight	ccle_sd_weight	ccle_count
c.1799T>A	Missense_Mutation	BRAF	0.379832	0.222155	453	0.358573	0.400416	c.1799T>A	0.611137	0.146628	59
c.35G>A	Missense_Mutation	KRAS	0.81998	0.126311	166	0.800026	0.839292	c.35G>A	0.686906	0.142274	44
c.35G>T	Missense_Mutation	KRAS	0.8257	0.127124	157	0.805609	0.844454	c.35G>T	0.734995	0.121861	33
c.34G>T	Missense_Mutation	KRAS	0.812311	0.110061	98	0.787996	0.833271	c.34G>T	0.64421	0.146242	21
c.182A>G	Missense_Mutation	NRAS	0.778051	0.146488	91	0.743709	0.806067	c.182A>G	0.645535	0.203996	6
c.38G>A	Missense_Mutation	KRAS	0.835737	0.122419	56	0.803738	0.865706	c.38G>A	0.638791	0.104634	9
c.181C>A	Missense_Mutation	NRAS	0.790784	0.140688	55	0.751512	0.826132	c.181C>A	0.626099	0.134239	15
c.746C>G	Missense_Mutation	FGFR3	0.505709	0.144386	41	0.461193	0.549279
c.35G>C	Missense_Mutation	KRAS	0.790015	0.137839	39	0.744586	0.827566	c.35G>C	0.680646	0.163283	5
c.929C>T	Missense_Mutation	ERBB2	0.516205	0.181133	36	0.462191	0.56899
c.34G>C	Missense_Mutation	KRAS	0.875397	0.076521	31	0.84825	0.901358	c.34G>C	0.684276	0.165141	6
c.182A>G	Missense_Mutation	HRAS	0.770571	0.125777	28	0.726621	0.816425
c.34G>A	Missense_Mutation	KRAS	0.833176	0.109769	23	0.788143	0.874778	c.34G>A	0.622312	0.133485	2
c.755C>G	Missense_Mutation	FGFR2	0.608326	0.0965689	23	0.56901	0.646619	c.755C>G	0.336312	0.190517	2
c.2573T>G	Missense_Mutation	EGFR	0.548789	0.0751402	19	0.518279	0.581063	c.2573T>G	0.333858	0.089321	3
c.964G>A	Missense_Mutation	MAPK1	0.418424	0.201103	16	0.331415	0.526503
c.310G>A	Missense_Mutation	ERBB3	0.623861	0.246377	15	0.512902	0.741302	c.310G>A	0.566898	0.0268987	3
c.1798G>A	Missense_Mutation	BRAF	0.576059	0.186253	15	0.488413	0.674158	c.1798G>A	0.716939	0.196977	2
c.436G>A	Missense_Mutation	KRAS	0.848294	0.0981498	14	0.795185	0.891162	c.436G>A	0.854815	0.122289	2
c.1793G>T	Missense_Mutation	EGFR	0.356753	0.0549577	13	0.328754	0.386583	c.1793G>T	0.347622		1
c.183A>C	Missense_Mutation	KRAS	0.863591	0.0770823	12	0.817261	0.901949	c.183A>C	0.655414	0.190883	3
c.2033G>A	Missense_Mutation	ERBB2	0.671592	0.182178	12	0.574903	0.770346	c.2033G>A	0.581019	0.10852	3
c.35G>A	Missense_Mutation	NRAS	0.776913	0.170151	12	0.68175	0.855474	c.35G>A	0.757079	0.0600934	2
c.37G>T	Missense_Mutation	KRAS	0.786162	0.119256	12	0.723156	0.847838	c.37G>T	0.552553	0.194933	4
c.38G>T	Missense_Mutation	HRAS	0.5568	0.138054	12	0.483595	0.630559
c.1650T>A	Missense_Mutation	FGFR2	0.653804	0.105457	11	0.596512	0.710139
c.2235_2249delGGAATTAAGAGAAGC	In_Frame_Del	EGFR	0.560764	0.105358	11	0.497642	0.617216
c.866C>T	Missense_Mutation	EGFR	0.363586	0.112968	11	0.302009	0.42368	c.866C>T	0.35774	0.0829489	3
c.2264T>C	Missense_Mutation	ERBB2	0.584843	0.195465	10	0.467112	0.692669	c.2264T>C	0.389968	0.201437	3
c.37G>C	Missense_Mutation	HRAS	0.673799	0.117655	10	0.596796	0.73873	c.37G>C	0.511244		1
c.370C>T	Missense_Mutation	MAP2K1	0.709901	0.192228	9	0.596078	0.820079	c.370C>T	0.663936		1
c.2524G>A	Missense_Mutation	ERBB2	0.658319	0.222561	9	0.514762	0.800003	c.2524G>A	0.480807	0.129781	4
c.697A>T	Missense_Mutation	SOS1	0.64679	0.105786	9	0.587323	0.714856	c.697A>T	0.492547	0.246768	2
c.34G>A	Missense_Mutation	HRAS	0.630036	0.187729	9	0.520152	0.735029
c.1124A>G	Missense_Mutation	FGFR3	0.533426	0.15398	9	0.442059	0.629963
c.182A>T	Missense_Mutation	NRAS	0.760287	0.145324	9	0.66816	0.846692	c.182A>T	0.635203	0.230985	6
c.1801A>G	Missense_Mutation	BRAF	0.701837	0.134664	9	0.619095	0.791146
c.181C>A	Missense_Mutation	HRAS	0.684104	0.16957	9	0.578436	0.796433
c.1406G>C	Missense_Mutation	BRAF	0.688499	0.146488	8	0.578287	0.78152	c.1406G>C	0.398515	0.153242	2
c.182A>G	Missense_Mutation	KRAS	0.874615	0.0347386	8	0.851626	0.895471	c.182A>G	0.66808		1
c.182A>T	Missense_Mutation	HRAS	0.668772	0.152209	8	0.567634	0.766049	c.182A>T	0.548773	0.206833	4
c.2329G>T	Missense_Mutation	ERBB2	0.671405	0.155587	8	0.578731	0.776325
c.37G>C	Missense_Mutation	NRAS	0.730405	0.215696	8	0.597341	0.866667
c.770C>T	Missense_Mutation	RAF1	0.716858	0.171239	8	0.613125	0.825698
c.183A>T	Missense_Mutation	KRAS	0.821033	0.0789574	7	0.765646	0.869853	c.183A>T	0.524857	0.00694386	3
c.35G>A	Missense_Mutation	HRAS	0.657771	0.150156	7	0.562332	0.763273	c.35G>A	0.231776		1
c.182A>T	Missense_Mutation	KRAS	0.838837	0.0547468	6	0.799906	0.88004	c.182A>T	0.883408	0.105015	2
c.85C>T	Missense_Mutation	RAC1	0.612864	0.164065	6	0.481854	0.725009	c.85C>T	0.54242	0.19791	5
c.1742A>G	Missense_Mutation	BRAF	0.490553	0.0968034	6	0.412456	0.542836
c.1780G>A	Missense_Mutation	BRAF	0.693871	0.231237	6	0.512174	0.848314
c.1147T>C	Missense_Mutation	FGFR2	0.651853	0.13537	6	0.560686	0.75649
c.2783A>G	Missense_Mutation	ERBB3	0.686095	0.12357	5	0.6038	0.796589	c.2783A>G	0.440698	0.244794	2
c.763delC	Frame_Shift_Del	ARAF	0.789412	0.120359	5	0.680543	0.860517
c.57G>C	Missense_Mutation	KRAS	0.739946	0.110318	5	0.662554	0.829984
c.533C>T	Missense_Mutation	RAC1	0.621703	0.191028	5	0.489314	0.792126
c.*506delT	3'UTR	NF1	0.586855	0.274188	5	0.367207	0.791076
c.3803T>C	Missense_Mutation	MET	0.306871	0.0621311	5	0.265427	0.361536
c.3739_3742delTTTG	Frame_Shift_Del	NF1	0.378617	0.174661	5	0.259356	0.522722
c.34G>T	Missense_Mutation	NRAS	0.725746	0.258004	5	0.499643	0.888781
c.310G>T	Missense_Mutation	ERBB3	0.484755	0.0836223	5	0.406534	0.5417
c.181C>A	Missense_Mutation	KRAS	0.748535	0.208276	5	0.589242	0.904958	c.181C>A	0.487656	0.263192	2
c.2582T>A	Missense_Mutation	EGFR	0.400106	0.129964	5	0.308757	0.501055	c.2582T>A	0.21654		1
c.2236_2250delGAATTAAGAGAAGCA	In_Frame_Del	EGFR	0.553217	0.0831457	5	0.490414	0.620219	c.2236_2250delGAATTAAGAGAAGCA	0.363689		1
c.185T>G	Missense_Mutation	EGFR	0.301994	0.171716	5	0.179385	0.447126
c.1114G>T	Missense_Mutation	FGFR3	0.573984	0.0600403	5	0.527914	0.620009
c.1731C>A	Missense_Mutation	FGFR1	0.573834	0.115748	5	0.474564	0.649472
c.1406G>T	Missense_Mutation	BRAF	0.663581	0.0756295	5	0.611715	0.726152
c.1397G>T	Missense_Mutation	BRAF	0.624589	0.197669	5	0.477821	0.777203	c.1397G>T	0.628199	0.0804808	2
c.1198C>T	Nonsense_Mutation	NF1	0.45912	0.193353	5	0.306402	0.603749
c.2447A>T	Missense_Mutation	KIT	0.643629	0.15713	5	0.50475	0.755536
c.742C>T	Missense_Mutation	FGFR3	0.483863	0.273768	4
c.505G>A	Missense_Mutation	NTRK1	0.410405	0.0971793	4
c.607G>A	Missense_Mutation	MAP2K1	0.641713	0.140194	4			c.607G>A	0.3367		1
c.734C>T	Missense_Mutation	ERBB3	0.725217	0.11885	4
c.929C>A	Missense_Mutation	ERBB2	0.406907	0.149661	4
c.754C>T	Missense_Mutation	EGFR	0.422144	0.176888	4
c.865G>A	Missense_Mutation	EGFR	0.410501	0.0398473	4
c.34G>T	Missense_Mutation	HRAS	0.567963	0.229749	4
c.*499delG	3'UTR	RET	0.738092	0.114326	4
c.889G>T	Missense_Mutation	ERBB3	0.538118	0.242415	4			c.889G>T	0.501712		1
c.323G>A	Missense_Mutation	EGFR	0.351935	0.0844137	4
c.2488-2A>T	Splice_Site	RASA1	0.529872	0.124091	4
c.2466T>G	Missense_Mutation	KIT	0.61501	0.149378	4
c.2446G>C	Missense_Mutation	KIT	0.722538	0.0441289	4
c.2301C>G	Missense_Mutation	ERBB2	0.500849	0.163798	4
c.2300_2308dupCCAGCGTGG	In_Frame_Ins	EGFR	0.486967	0.061782	4
c.171G>T	Missense_Mutation	MAP2K1	0.590247	0.160072	4
c.1508G>T	Missense_Mutation	PTPN11	0.793573	0.172319	4			c.1508G>T	0.465715		1
c.2753T>C	Missense_Mutation	RET	0.625067	0.0937188	4
c.37G>T	Missense_Mutation	HRAS	0.501808	0.146882	3
c.437C>T	Missense_Mutation	KRAS	0.833821	0.0967935	3
c.38G>A	Missense_Mutation	NRAS	0.785994	0.13964	3
c.*3878delA	3'UTR	MAPK1	0.662645	0.110768	3
c.3334C>T	Missense_Mutation	MET	0.410584	0.0676994	3
c.3668A>C	Missense_Mutation	ERBB4	0.315543	0.0620235	3
c.3652T>A	Missense_Mutation	MET	0.222821	0.179884	3
c.351G>T	Missense_Mutation	HRAS	0.506533	0.142811	3
c.453G>A	Silent	ROS1	0.406985	0.218324	3
c.3328G>A	Missense_Mutation	MET	0.23352	0.0968634	3
c.4465G>T	Missense_Mutation	ROS1	0.570939	0.275024	3
c.685A>T	Missense_Mutation	EGFR	0.441987	0.00321308	3
c.563G>A	Missense_Mutation	ARAF	0.687608	0.324323	3
c.6007-1G>T	Splice_Site	NF1	0.266971	0.0981385	3
c.619delC	Frame_Shift_Del	ARAF	0.548223	0.270261	3
c.641C>T	Missense_Mutation	ARAF	0.541477	0.0996867	3
c.74-3C>T	Intron	ERBB2	0.781748	0.124577	3
c.755G>C	Missense_Mutation	EGFR	0.340458	0.113897	3
c.787A>C	Missense_Mutation	EGFR	0.416275	0.0768377	3
c.850G>A	Missense_Mutation	ERBB3	0.597194	0.135669	3
c.86C>T	Missense_Mutation	RAC1	0.749063	0.0875162	3
c.994G>A	Missense_Mutation	ERBB3	0.717811	0.232987	3			c.994G>A	0.688384		1
c.3017C>G	Nonsense_Mutation	RASA1	0.489398	0.0240749	3
c.320C>T	Missense_Mutation	NTRK1	0.844363	0.0123147	3
c.3497G>A	Missense_Mutation	MET	0.600487	0.256426	3			c.3497G>A	0.489793		1
c.2812C>T	Nonsense_Mutation	RASA1	0.319246	0.199821	3
c.1882delT	Frame_Shift_Del	NF1	0.607037	0.296723	3
c.2773G>C	Missense_Mutation	ERBB3	0.58432	0.123159	3
c.1064C>T	Missense_Mutation	ERBB3	0.586426	0.334275	3
c.1127A>G	Missense_Mutation	FGFR2	0.637104	0.250734	3
c.1144G>A	Missense_Mutation	FGFR3	0.424945	0.0595635	3
c.1208delC	Frame_Shift_Del	BRAF	0.687974	0.119909	3			c.1208delC	0.515249	0.110814	4
c.1350C>T	Silent	NTRK3	0.401357	0.176539	3
c.1529A>T	Missense_Mutation	PTPN11	0.427044	0.059716	3
c.1534C>T	Nonsense_Mutation	RASA1	0.437457	0.153387	3
c.1614G>A	Missense_Mutation	FGFR2	0.394571	0.142516	3
c.1716C>T	Silent	NTRK1	0.291674	0.0556752	3
c.183A>T	Missense_Mutation	NRAS	0.756123	0.150595	3			c.183A>T	0.550984		1
c.1096G>T	Nonsense_Mutation	RET	0.318646	0.0802746	3
c.1980G>C	Missense_Mutation	FGFR2	0.385665	0.0661684	3
c.2313_2324dupATACGTGATGGC	In_Frame_Ins	ERBB2	0.588857	0.0684833	3
c.2127_2129delAAC	In_Frame_Del	EGFR	0.625115	0.112801	3
c.2393T>C	Missense_Mutation	ERBB4	0.593826	0.106693	3
c.2327G>T	Missense_Mutation	ERBB2	0.959128	0.02895	3			c.2327G>T	0.508401		1
c.23delC	Frame_Shift_Del	ARAF	0.826643	0.105036	3
c.2305G>T	Missense_Mutation	ERBB2	0.532894	0.118295	3			c.2305G>T	0.33433		1
c.2305G>C	Missense_Mutation	ERBB2	0.495368	0.0960359	3
c.2303G>T	Missense_Mutation	EGFR	0.540508	0.0709985	3			c.2303G>T	0.419466		1
c.2263T>C	Silent	ERBB2	0.471444	0.346311	3
c.2446G>T	Missense_Mutation	KIT	0.628129	0.127726	3
c.4050C>T	Silent	IGF1R	0.528444	0.048572	2			c.4050C>T	0.680383		1
c.404G>A	Missense_Mutation	ERBB4	0.278292	0	2
c.*3877_*3878delAA	3'UTR	MAPK1	0.774688	0.125168	2
c.404dupA	Frame_Shift_Ins	ERRFI1	0.63156	0.220726	2
c.4048C>A	Missense_Mutation	ALK	0.388371	0	2
c.-39A>T	5'UTR	ROS1	0.534512	0	2
c.3911G>T	Missense_Mutation	ERBB4	0.654599	0.318797	2
c.3909C>A	Missense_Mutation	ERBB4	0.703594	0.285973	2
c.3902A>T	Missense_Mutation	ERBB3	0.65805	0	2
c.3900C>A	Silent	NF1	0.0728697	0	2
c.38G>A	Missense_Mutation	HRAS	0.789819	0.0506386	2			c.38G>A	0.610255		1
c.3827G>A	Missense_Mutation	NF1	0.631271	0.300846	2
c.3865G>A	Missense_Mutation	IGF1R	0.807525	0.209928	2
c.383G>T	Missense_Mutation	MAP2K1	0.563744	0.219606	2
c.382G>C	Missense_Mutation	MAP2K1	0.618644	0	2
c.3823C>T	Nonsense_Mutation	ALK	0.369049	0	2
c.*37G>A	3'UTR	MAP2K1	0.428922	0.182848	2
c.3778C>A	Missense_Mutation	ERBB4	0.427004	0	2
c.376G>T	Nonsense_Mutation	NF1	0.453289	0	2
c.3742T>C	Missense_Mutation	MET	0.243859	0.0116555	2
c.4084C>T	Nonsense_Mutation	NF1	0.70078	0.289982	2			c.4084C>T	0.60845	0.226124	2
c.3724G>A	Missense_Mutation	ALK	0.654825	0.262777	2
c.407G>A	Missense_Mutation	NTRK2	0.785816	0.296918	2
c.471G>C	Missense_Mutation	FGFR4	0.443842	0	2
c.*40G>C	3'UTR	NF1	0.41462	0	2
c.413A>T	Missense_Mutation	ERBB3	0.637193	0	2
c.5258T>C	Missense_Mutation	NF1	0.308987	0	2
c.524_525delCT	Frame_Shift_Del	ERRFI1	0.263328	0	2
c.521C>A	Missense_Mutation	FGFR2	0.236109	0	2
c.5201A>T	Missense_Mutation	NF1	0.578445	0	2
c.-51C>T	5'UTR	NTRK2	0.594614	0	2
c.5003G>T	Missense_Mutation	NF1	0.483923	0	2
c.4977_4980delCTCT	Frame_Shift_Del	NF1	0.407858	0.0288482	2
c.*4930delA	3'UTR	ERBB4	0.428114	0	2
c.*48G>T	3'UTR	RET	0.587713	0	2
c.4796C>A	Missense_Mutation	NF1	0.546003	0	2
c.4724_4724+3delGGTA	Splice_Site	NF1	0.668275	0	2
c.3700C>T	Missense_Mutation	ERBB2	0.299432	0	2
c.4706G>A	Missense_Mutation	ROS1	0.860544	0.0764245	2
c.458G>T	Missense_Mutation	NTRK3	0.430176	0.136623	2
c.457G>C	Missense_Mutation	PDGFRB	0.513093	0	2
c.4577+1G>C	Splice_Site	NF1	0.762215	0	2
c.456C>A	Silent	FGFR4	0.578445	0	2
c.-43G>A	5'UTR	NTRK2	0.774802	0	2
c.433C>A	Missense_Mutation	NTRK2	0.368463	0.133596	2
c.426A>G	Silent	NF1	0.323819	0	2
c.4186G>C	Missense_Mutation	MET	0.349996	0	2
c.371C>T	Missense_Mutation	MAP2K1	0.635143	0.151925	2			c.371C>T	0.697873		1
c.347C>T	Missense_Mutation	EGFR	0.572186	0.119359	2
c.3667T>C	Silent	MET	0.449043	0	2
c.3262G>A	Missense_Mutation	MET	0.391061	0	2
c.321G>T	Missense_Mutation	RIT1	0.70333	0.0620396	2
c.321G>A	Missense_Mutation	RIT1	0.345458	0.138169	2
c.3207C>T	Silent	PDGFRA	0.620828	0	2
c.3197G>T	Missense_Mutation	ERBB3	0.392989	0	2
c.3114-1G>T	Splice_Site	NF1	0.361993	0	2
c.3110C>G	Missense_Mutation	ERBB4	0.44697	0	2
c.3096G>T	Missense_Mutation	PDGFRA	0.774802	0	2
c.3090A>T	Silent	ROS1	0.534512	0	2
c.308G>A	Missense_Mutation	ERBB3	0.592326	0.133116	2
c.308G>A	Missense_Mutation	ERBB2	0.560416	0.0444413	2
c.3082+1G>A	Splice_Site	MET	0.581747	0	2
c.307C>T	Missense_Mutation	ERBB4	0.570533	0.414054	2
c.*3079delA	3'UTR	NF1	0.396906	0.304529	2
c.303_308delGGAGAT	In_Frame_Del	MAP2K1	0.582891	0.320824	2
c.302T>C	Missense_Mutation	RET	0.374408	0	2
c.3016C>T	Missense_Mutation	ERBB2	0.646601	0	2
c.-2G>A	5'UTR	GRB2	0.406567	0	2
c.2983C>T	Silent	NF1	0.287722	0	2
c.2971G>A	Missense_Mutation	FLT3	0.375068	0	2
c.2964+3G>A	Intron	ERBB4	0.497126	0.0435039	2
c.545C>T	Missense_Mutation	ERBB2	0.27786	0	2
c.324C>T	Silent	FGFR4	0.727342	0.0227987	2			c.324C>T	0.646341		1
c.3263T>A	Missense_Mutation	MET	0.233026	0.151407	2
c.365C>T	Missense_Mutation	RASA1	0.495226	0.0146591	2
c.3263T>G	Missense_Mutation	MET	0.391061	0	2
c.3654C>G	Missense_Mutation	IGF1R	0.316806	0	2
c.3634C>A	Missense_Mutation	ROS1	0.173774	0	2
c.35G>T	Missense_Mutation	HRAS	0.644991	0.310402	2			c.35G>T	0.498401		1
c.35G>C	Missense_Mutation	HRAS	0.716619	0	2
c.357C>A	Silent	IGF1R	0.299432	0	2
c.3560T>C	Missense_Mutation	ROS1	0.291367	0	2
c.3544C>G	Missense_Mutation	ERBB3	0.492379	0	2
c.351G>C	Missense_Mutation	HRAS	0.614398	0.217639	2
c.351A>T	Missense_Mutation	KRAS	0.846371	0.101285	2
c.349C>A	Missense_Mutation	RET	0.352929	0	2
c.3479C>T	Missense_Mutation	ERBB2	0.64702	0	2
c.*3471dupC	3'UTR	IGF1R	0.782562	0.226881	2
c.*3471delC	3'UTR	IGF1R	0.710652	0.00628425	2
c.3420C>T	Silent	ALK	0.266185	0	2
c.340G>A	Missense_Mutation	EGFR	0.616779	0.147409	2
c.3365G>T	Missense_Mutation	ROS1	0.314441	0	2
c.3314C>G	Missense_Mutation	ERBB4	0.341553	0	2
c.3305T>G	Missense_Mutation	ERBB4	0.592235	0.00807107	2
c.*32T>A	3'UTR	FGFR4	0.880771	0	2
c.328G>T	Missense_Mutation	ARAF	0.11578	0	2
c.3270A>C	Missense_Mutation	ERBB4	0.669923	0.16356	2
c.5443T>G	Missense_Mutation	ROS1	0.427004	0	2
c.827C>T	Missense_Mutation	PDGFRA	0.627905	0.104961	2
c.549A>G	Silent	RIT1	0.503297	0	2
c.838G>C	Missense_Mutation	ERBB2	0.454591	0.271731	2
c.834C>T	Silent	RET	0.325356	0	2
c.829G>T	Missense_Mutation	ERBB2	0.497028	0	2
c.827T>G	Missense_Mutation	FGFR2	0.859118	0	2
c.291G>A	Silent	ERBB2	0.774802	0	2
c.825C>T	Silent	EGFR	0.336647	0.0514284	2
c.82+112088C>G	Intron	ERBB4	0.401997	0.0512754	2
c.817G>C	Missense_Mutation	NTRK3	0.331003	0	2
c.806A>T	Missense_Mutation	ERBB4	0.302821	0	2
c.805A>G	Missense_Mutation	SOS1	0.654488	0	2
c.803C>T	Missense_Mutation	NTRK2	0.527819	0.0494561	2
c.8036A>G	Missense_Mutation	NF1	0.527822	0	2
c.797delC	Frame_Shift_Del	EGFR	0.6635	0.0180433	2
c.777C>G	Missense_Mutation	BRAF	0.291367	0	2
c.772G>T	Nonsense_Mutation	PTPN11	0.596887	0	2
c.770C>T	Missense_Mutation	MAP2K1	0.245358	0.0803086	2
c.767T>C	Missense_Mutation	MAP2K1	0.466806	0	2
c.759+32A>G	Intron	PDGFRA	0.266185	0	2
c.758C>G	Missense_Mutation	FGFR2	0.395019	0.173774	2
c.749C>G	Nonsense_Mutation	RASA1	0.405451	0.119764	2
c.7487C>T	Missense_Mutation	NF1	0.533485	0.0411046	2
c.7474C>T	Nonsense_Mutation	NF1	0.474413	0.113882	2
c.834G>A	Silent	ERBB2	0.612689	0.217884	2
c.858G>A	Silent	ALK	0.716316	0	2
c.5609G>A	Missense_Mutation	NF1	0.61562	0.350566	2
c.874C>T	Missense_Mutation	ALK	0.632152	0.417006	2
c.995C>T	Missense_Mutation	NTRK3	0.865738	0.135911	2
c.989G>A	Missense_Mutation	RET	0.403858	0	2
c.982_984dupTTC	In_Frame_Ins	FGFR2	0.835473	0	2
c.979T>C	Missense_Mutation	FLT3	0.461548	0.179175	2
c.971G>T	Missense_Mutation	EGFR	0.210241	0.0649487	2
c.971G>C	Missense_Mutation	NF1	0.575003	0	2
c.971G>A	Missense_Mutation	EGFR	0.77046	0	2
c.964G>T	Nonsense_Mutation	MAPK1	0.305662	0	2
c.944A>G	Missense_Mutation	MET	0.483923	0	2
c.93T>G	Missense_Mutation	NF1	0.339378	0	2
c.939G>T	Missense_Mutation	MAP2K1	0.649729	0.250191	2
c.934G>T	Missense_Mutation	EGFR	0.495682	0.194372	2
c.927G>A	Silent	IGF1R	0.1927	0	2
c.911G>T	Missense_Mutation	ERBB4	0.837129	0	2
c.910C>T	Nonsense_Mutation	NF1	0.299997	0.119939	2			c.910C>T	0.471377		1
c.904C>G	Missense_Mutation	CBL	0.449043	0	2
c.903C>G	Silent	KIT	0.182975	0	2
c.8T>C	Missense_Mutation	ERRFI1	0.266185	0	2
c.*89C>T	3'UTR	KIT	0.418965	0.205376	2
c.898G>A	Missense_Mutation	EGFR	0.620828	0	2
c.886G>A	Missense_Mutation	ALK	0.573102	0.26532	2
c.739G>T	Missense_Mutation	FGFR2	0.503297	0	2
c.734C>T	Missense_Mutation	KIT	0.641373	0.0786639	2
c.7348C>T	Nonsense_Mutation	NF1	0.377768	0.035194	2
c.730+1G>T	Splice_Site	NF1	0.711387	0	2
c.632C>T	Missense_Mutation	ERBB4	0.65805	0	2
c.628G>A	Missense_Mutation	ALK	0.587713	0	2
c.627C>A	Missense_Mutation	IGF1R	0.625504	0	2
c.618C>T	Silent	NTRK2	0.486852	0	2
c.617C>T	Missense_Mutation	ALK	0.501282	0.0740841	2
c.614A>G	Missense_Mutation	MET	0.314441	0	2
c.613_617delCTTAT	Frame_Shift_Del	RASA1	0.309798	0.102994	2
c.611A>G	Missense_Mutation	RET	0.459529	0	2
c.605G>A	Missense_Mutation	ERRFI1	0.716619	0	2
c.602C>A	Missense_Mutation	ERBB4	0.509985	0.14119	2
c.5906G>A	Missense_Mutation	ROS1	0.323819	0	2
c.*58C>A	3'UTR	NTRK3	0.271999	0	2
c.5839C>G	Missense_Mutation	ROS1	0.170489	0	2
c.5812+2T>A	Splice_Site	NF1	0.752553	0	2
c.580C>T	Missense_Mutation	ROS1	0.480566	0.19458	2
c.57G>T	Missense_Mutation	KRAS	0.705119	0.232382	2			c.57G>T	0.742152		1
c.5790_5791insTT	Frame_Shift_Ins	NF1	0.546003	0	2
c.5783_5784delAAinsT	Frame_Shift_Del	NF1	0.65805	0	2
c.577G>A	Missense_Mutation	IGF1R	0.874457	0	2
c.575-3C>T	Intron	ERBB2	0.714439	0.2192	2
c.571C>T	Missense_Mutation	MAPK1	0.70137	0	2
c.6443G>A	Missense_Mutation	ROS1	0.535852	0	2
c.646C>G	Missense_Mutation	ALK	0.308945	0.0131748	2
c.6472G>A	Missense_Mutation	ROS1	0.692209	0	2
c.6756T>C	Silent	ROS1	0.466266	0	2
c.71C>T	Missense_Mutation	KIT	0.453791	0	2
c.717C>A	Silent	PTPN11	0.298756	0	2
c.7013T>A	Missense_Mutation	NF1	0.752553	0	2
c.6991T>C	Missense_Mutation	NF1	0.155192	0	2
c.6977C>T	Missense_Mutation	ROS1	0.384529	0.255003	2
c.695C>T	Missense_Mutation	ERBB3	0.638002	0	2			c.695C>T	0.51817		1
c.6922G>C	Missense_Mutation	ROS1	0.402829	0	2
c.6858C>A	Missense_Mutation	NF1	0.257491	0	2
c.6793G>A	Missense_Mutation	ROS1	0.731769	0.0972433	2
c.674A>T	Missense_Mutation	ERBB4	0.29082	0.10224	2
c.647C>T	Missense_Mutation	ARAF	0.595506	0.118341	2
c.6723A>T	Missense_Mutation	ROS1	0.291721	0	2
c.6723A>C	Missense_Mutation	ROS1	0.265707	0	2
c.66G>A	Silent	IGF1R	0.473551	0	2
c.666G>A	Silent	MET	0.537433	0.0466883	2
c.664G>T	Missense_Mutation	ERBB2	0.310208	0.0137363	2
c.664C>T	Missense_Mutation	EGFR	0.401102	0.123463	2
c.660A>G	Silent	BRAF	0.214435	0	2
c.659C>G	Missense_Mutation	PDGFRA	0.837129	0	2
c.647G>C	Missense_Mutation	ERBB3	0.501455	0.229449	2
c.2921C>T	Missense_Mutation	ERBB2	0.407262	0.114541	2
c.-40A>G	5'UTR	FGFR2	0.428114	0	2
c.2919C>T	Silent	KIT	0.291721	0	2
c.1586-38544delG	Intron	NTRK3	0.82721	0	2
c.157C>G	Missense_Mutation	RAC1	0.486852	0	2
c.1551G>T	Silent	PTPN11	0.331003	0	2
c.1549A>T	Nonsense_Mutation	RASA1	0.77046	0	2
c.1527+1G>T	Splice_Site	NF1	0.573921	0.100756	2
c.1519C>T	Missense_Mutation	NTRK1	0.486852	0	2
c.1487C>G	Missense_Mutation	RET	0.82721	0	2
c.1481T>A	Nonsense_Mutation	NF1	0.65805	0	2
c.1481G>T	Missense_Mutation	RET	0.65805	0	2
c.1469C>A	Missense_Mutation	NTRK3	0.232028	0	2
c.1466A>G	Missense_Mutation	NF1	0.605023	0.0231114	2
c.1465C>T	Missense_Mutation	RASA1	0.32849	0.0882766	2
c.1462G>A	Missense_Mutation	NTRK1	0.867606	0	2
c.*143G>C	3'UTR	PDGFRA	0.173774	0	2
c.1436G>T	Missense_Mutation	FGFR1	0.636926	0.330479	2
c.1428C>T	Silent	ERBB2	0.364235	0.120731	2
c.1426C>T	Missense_Mutation	FGFR1	0.632792	0.20507	2
c.1421C>T	Missense_Mutation	PDGFRA	0.576761	0.180921	2
c.1414+1G>A	Splice_Site	ALK	0.695588	0.0136434	2
c.1407G>A	Missense_Mutation	CBL	0.536441	0.0636618	2
c.1405G>A	Missense_Mutation	BRAF	0.644358	0.038851	2
c.1401G>T	Missense_Mutation	ALK	0.837129	0	2
c.157T>C	Missense_Mutation	MAP2K1	0.708946	0.151755	2
c.1586-38546G>T	Intron	NTRK3	0.1927	0	2
c.1387G>T	Nonsense_Mutation	NTRK3	0.82721	0	2
c.1586-38569T>G	Intron	NTRK3	0.699486	0.174969	2
c.1768C>T	Silent	NTRK2	0.508018	0	2
c.1740C>A	Silent	EGFR	0.422402	0	2
c.16C>T	Missense_Mutation	FGFR2	0.923566	0	2			c.16C>T	0.82782		1
c.169T>G	Missense_Mutation	MAP2K2	0.835904	0.0729648	2
c.169C>G	Missense_Mutation	MET	0.413011	0.0401228	2
c.-169C>G	5'UTR	NTRK2	0.381669	0	2
c.1695C>G	Missense_Mutation	MET	0.383828	0.00730191	2
c.168G>A	Silent	FGFR1	0.562906	0.233121	2
c.1680C>T	Silent	ROS1	0.353616	0	2
c.167A>C	Missense_Mutation	MAP2K1	0.80709	0.0765563	2			c.167A>C	0.631228	0.226217	5
c.1679C>A	Missense_Mutation	RET	0.720032	0	2
c.1675C>A	Silent	FGFR4	0.61556	0	2
c.1642A>G	Missense_Mutation	SOS1	0.440732	0	2
c.1640A>C	Missense_Mutation	NTRK1	0.192615	0	2
c.1639C>T	Nonsense_Mutation	MET	0.502734	0.28079	2
c.1636C>T	Silent	FGFR4	0.260506	0	2
c.1609T>A	Missense_Mutation	KIT	0.752553	0	2
c.1604A>G	Missense_Mutation	SOS1	0.65805	0	2
c.1592A>G	Missense_Mutation	NTRK3	0.20049	0	2
c.159_173delTCTTACCCAGAAGCA	In_Frame_Del	MAP2K1	0.734631	0	2
c.1586-38603C>A	Intron	NTRK3	0.499009	0	2
c.1391G>T	Missense_Mutation	BRAF	0.530265	0.214395	2			c.1391G>T	0.754693		1
c.1385C>T	Missense_Mutation	RET	0.275608	0.06325	2
c.1790G>T	Missense_Mutation	PDGFRB	0.61556	0	2
c.1171A>T	Missense_Mutation	RAF1	0.265707	0	2
c.1137C>T	Silent	MAP2K1	0.232624	0	2
c.1132A>T	Missense_Mutation	SOS1	0.497137	0.32652	2
c.112C>G	Missense_Mutation	EGFR	0.287204	0	2
c.1129C>T	Silent	ERBB2	0.519081	0.151804	2			c.1129C>T	0.402959		1
c.1121G>C	Missense_Mutation	NTRK3	0.669573	0	2
c.1117A>T	Missense_Mutation	FGFR3	0.538907	0.00229265	2
c.-110G>A	5'UTR	GRB2	0.427004	0	2
c.1106C>T	Missense_Mutation	PDGFRB	0.387943	0.0840045	2			c.1106C>T	0.827186		1
c.1092G>T	Silent	ERRFI1	0.266185	0	2
c.1091C>T	Missense_Mutation	BRAF	0.486852	0	2
c.*108G>A	3'UTR	BRAF	0.431322	0.131378	2
c.1087+1238C>T	Intron	FGFR2	0.332707	0.108246	2
c.1040G>T	Missense_Mutation	BRAF	0.456429	0	2
c.1030-1176C>T	Intron	FGFR1	0.2722	0	2
c.1030-1090G>T	Intron	FGFR1	0.466266	0	2
c.1025G>A	Missense_Mutation	NTRK1	0.44394	0.177033	2
c.1020dupT	Frame_Shift_Ins	NF1	0.5368	0.0169076	2
c.1005A>G	Silent	FGFR4	0.280935	0	2
c.1003G>T	Missense_Mutation	ERBB4	0.505642	0	2
c.1003G>A	Missense_Mutation	FGFR3	0.955555	0	2
c.2887C>G	Missense_Mutation	RET	0.599625	0	2
c.116C>T	Missense_Mutation	ERBB2	0.975843	0	2
c.1172C>T	Missense_Mutation	KIT	0.499009	0	2
c.1381C>T	Nonsense_Mutation	NF1	0.620518	0.209488	2			c.1381C>T	0.502757	0.0217974	2
c.1202G>A	Missense_Mutation	ALK	0.408643	0.247005	2
c.1375C>G	Missense_Mutation	NTRK3	0.781597	0	2
c.*135C>T	3'UTR	PDGFRA	0.651351	0.0308435	2
c.1359C>A	Missense_Mutation	PDGFRB	0.456429	0	2
c.1358G>A	Missense_Mutation	ERBB3	0.642174	0.251862	2
c.1354G>T	Missense_Mutation	ALK	0.606495	0.189859	2
c.1353G>A	Silent	RET	0.509408	0.278318	2
c.1352C>T	Missense_Mutation	RET	0.721422	0.103717	2
c.*134G>A	3'UTR	FGFR4	0.764834	0.197821	2
c.1346C>A	Missense_Mutation	ERBB4	0.449043	0	2
c.1336A>T	Missense_Mutation	SOS1	0.232682	0	2
c.1316G>T	Missense_Mutation	ALK	0.505642	0	2
c.1303A>C	Silent	BRAF	0.173774	0	2
c.*12C>T	3'UTR	RAC1	0.427004	0	2
c.129G>A	Silent	ERBB3	0.404379	0.0523294	2
c.*129C>G	3'UTR	ERBB3	0.716316	0	2
c.1297G>A	Missense_Mutation	SOS1	0.375068	0	2
c.1267C>A	Missense_Mutation	NTRK3	0.148212	0	2
c.1264C>G	Missense_Mutation	PDGFRB	0.937426	0	2
c.122C>A	Missense_Mutation	KIT	0.210311	0	2
c.1223-1G>T	Splice_Site	ERBB2	0.147431	0	2
c.1205C>T	Missense_Mutation	FGFR1	0.535852	0	2
c.1781A>G	Missense_Mutation	BRAF	0.457361	0.178532	2
c.1245G>T	Missense_Mutation	ARAF	0.427388	0.0243801	2
c.1795G>A	Missense_Mutation	ROS1	0.444943	0	2
c.2536G>A	Missense_Mutation	SOS1	0.266573	0.0822652	2
c.2485G>C	Missense_Mutation	KIT	0.529557	0.0371216	2
c.2485-1G>A	Splice_Site	KIT	0.556193	0.162368	2
c.2481G>T	Missense_Mutation	NTRK3	0.574103	0.318508	2
c.2440C>A	Missense_Mutation	FGFR2	0.784526	0	2
c.241G>A	Missense_Mutation	MAPK1	0.518489	0.216019	2
c.2413A>G	Missense_Mutation	MET	0.453791	0	2
c.2406G>A	Missense_Mutation	RASA1	0.44549	0.119204	2
c.2393C>A	Missense_Mutation	CBL	0.436012	0.0766262	2
c.2388C>T	Silent	EGFR	0.840219	0	2
c.2369C>T	Missense_Mutation	EGFR	0.63528	0.027339	2			c.2369C>T	0.303782		1
c.2364C>T	Silent	FGFR1	0.560788	0.0271832	2
c.233delA	Frame_Shift_Del	NF1	0.622885	0.102614	2
c.2332G>A	Missense_Mutation	FGFR2	0.444019	0.0319449	2
c.2326G>A	Missense_Mutation	PDGFRB	0.645801	0.136853	2
c.2321A>G	Missense_Mutation	KIT	0.278292	0	2
c.2320G>A	Missense_Mutation	EGFR	0.351679	0.0627034	2
c.2294G>T	Missense_Mutation	FGFR1	0.179943	0.0556933	2
c.2287_2298delTACAACATCACC	In_Frame_Del	IGF1R	0.374408	0	2
c.2284-63C>G	Intron	EGFR	0.503297	0	2
c.226G>A	Missense_Mutation	PTPN11	0.656216	0.36069	2
c.226delA	Frame_Shift_Del	RAF1	0.391061	0	2
c.2513delA	Frame_Shift_Del	RASA1	0.607138	0.417579	2
c.2575G>C	Missense_Mutation	ALK	0.762215	0	2
c.2266C>T	Nonsense_Mutation	NF1	0.555901	0.0688004	2
c.2599C>T	Nonsense_Mutation	CBL	0.435198	0	2
c.2867-1G>A	Splice_Site	ERBB4	0.930339	0.0582741	2
c.1799T>G	Nonsense_Mutation	ROS1	0.44534	0	2
c.2822C>T	Missense_Mutation	FLT3	0.558554	0.0901102	2
c.2815G>T	Missense_Mutation	ALK	0.192615	0	2
c.2814C>T	Silent	IGF1R	0.210311	0	2
c.280G>T	Missense_Mutation	RIT1	0.606248	0.0136041	2
c.280G>A	Missense_Mutation	IGF1R	0.435198	0	2
c.2782G>A	Missense_Mutation	ERBB3	0.662943	0.232983	2
c.2779C>T	Nonsense_Mutation	ERBB4	0.597736	0	2
c.2748G>A	Missense_Mutation	ERBB2	0.443842	0	2
c.273G>A	Missense_Mutation	ERBB3	0.43273	0.177104	2			c.273G>A	0.731616		1
c.271G>T	Nonsense_Mutation	NF1	0.503297	0	2
c.270C>T	Silent	KIT	0.620828	0	2
c.2708T>G	Missense_Mutation	ROS1	0.438771	0	2
c.2706G>A	Silent	RET	0.56062	0	2
c.2644C>T	Nonsense_Mutation	RASA1	0.447884	0.165406	2
c.2638G>A	Missense_Mutation	FLT3	0.777078	0.0070187	2
c.2633-1G>T	Splice_Site	ALK	0.305662	0	2
c.2623G>A	Missense_Mutation	ALK	0.503973	0.558806	2
c.2613C>A	Missense_Mutation	ALK	0.825178	0	2
c.2603C>T	Missense_Mutation	RASA1	0.479378	0.157953	2
c.2268C>T	Silent	NTRK3	0.257491	0	2
c.2664C>T	Silent	PDGFRB	0.498333	0	2
c.2259delC	Frame_Shift_Del	PDGFRB	0.716619	0	2
c.2049G>C	Missense_Mutation	NTRK3	0.64702	0	2
c.1999C>A	Missense_Mutation	PDGFRB	0.280972	0	2
c.1979C>G	Missense_Mutation	MET	0.880771	0	2
c.1955G>T	Missense_Mutation	NTRK3	0.837129	0	2
c.1952C>T	Missense_Mutation	ROS1	0.314441	0	2
c.1949C>T	Missense_Mutation	PDGFRB	0.325792	0.310285	2
c.1947-1G>C	Splice_Site	ERBB4	0.261882	0	2
c.1924A>G	Missense_Mutation	KIT	0.591938	0.257468	2
c.1923G>C	Silent	IGF1R	0.544696	0.093539	2
c.1892T>C	Missense_Mutation	FGFR4	0.214435	0	2
c.1885C>T	Missense_Mutation	NTRK3	0.175746	0	2
c.187G>A	Missense_Mutation	EGFR	0.326241	0.0379408	2
c.1872G>T	Silent	ERBB4	0.466806	0	2
c.185C>T	Missense_Mutation	ALK	0.0728697	0	2
c.1844A>T	Missense_Mutation	ERBB4	0.373219	0	2
c.183A>C	Missense_Mutation	NRAS	0.647866	0.169919	2
c.1828T>A	Missense_Mutation	FGFR3	0.375912	0	2
c.1825G>A	Missense_Mutation	NTRK3	0.412423	0.101364	2
c.2258G>A	Nonsense_Mutation	NTRK2	0.503297	0	2
c.1804A>T	Missense_Mutation	ERBB4	0.669573	0	2
c.1800G>A	Silent	BRAF	0.506779	0.371583	2
c.1802_1813delAATCTCGATGGA	In_Frame_Del	BRAF	0.519865	0	2
c.202C>A	Missense_Mutation	RAC1	0.11578	0	2
c.1879G>T	Nonsense_Mutation	EGFR	0.643371	0.126011	2
c.2186G>T	Missense_Mutation	SOS1	0.447472	0	2
c.2131C>T	Nonsense_Mutation	RASA1	0.469715	0.228356	2			c.2131C>T	0.590146		1
c.2243T>G	Missense_Mutation	NF1	0.44534	0	2
c.2240_2254delTAAGAGAAGCAACAT	In_Frame_Del	EGFR	0.575295	0.184627	2
c.2239_2248delTTAAGAGAAGinsC	In_Frame_Del	EGFR	0.514679	0.103615	2
c.2200A>T	Nonsense_Mutation	ERBB4	0.29814	0	2
c.2198C>T	Missense_Mutation	ERBB2	0.628097	0.076291	2
c.*2188delA	3'UTR	GRB2	0.753915	0.285745	2
c.215C>A	Missense_Mutation	PTPN11	0.410974	0.0360585	2
c.2156G>C	Missense_Mutation	EGFR	0.63756	0.0559389	2
c.2143C>A	Silent	NTRK2	0.227548	0.0134924	2
c.2133+11T>A	Intron	NTRK3	0.82721	0	2
c.2125C>T	Nonsense_Mutation	RASA1	0.583738	0.201403	2
c.2104C>T	Missense_Mutation	NTRK1	0.745638	0.0892382	2
c.2204G>A	Missense_Mutation	NTRK3	0.522135	0.207749	2
c.2085_2090delGGCTAA	In_Frame_Del	ERBB3	0.419876	0	2
c.2074C>T	Missense_Mutation	NTRK1	0.692386	0.107491	2
c.2065G>T	Missense_Mutation	CBL	0.447472	0	2
c.2065G>A	Missense_Mutation	NTRK2	0.549047	0.0446377	2
c.2064C>T	Silent	NTRK2	0.449609	0.225729	2
c.205C>T	Missense_Mutation	RAC1	0.36965	0.200551	2
c.2058G>C	Missense_Mutation	ERBB4	0.638994	0.0831677	2
c.3709C>G	Missense_Mutation	SOS1	0.268099		1
c.3714C>G	Silent	ROS1	0.269365		1
c.3710G>A	Missense_Mutation	ERBB3	0.807515		1
c.3715C>T	Silent	NF1	0.554927		1
c.374C>G	Missense_Mutation	ROS1	0.507896		1
c.3707G>T	Missense_Mutation	NF1	0.743463		1
c.3707C>A	Missense_Mutation	ERBB4	0.396441		1
c.3706C>T	Missense_Mutation	SOS1	0.575277		1
c.*3704A>G	3'UTR	PTPN11	0.612241		1
c.3703C>T	Nonsense_Mutation	NF1	0.583602		1
c.3721C>T	Nonsense_Mutation	NF1	0.47576		1			c.3721C>T	0.806544		1
c.3703C>A	Missense_Mutation	ERBB3	0.204995		1
c.3703A>G	Missense_Mutation	ERBB4	0.412746		1
c.3701C>G	Missense_Mutation	ERBB3	0.418518		1
c.3719C>G	Missense_Mutation	NF1	0.167847		1
c.373G>A	Missense_Mutation	PDGFRB	0.302026		1
c.3722T>G	Missense_Mutation	IGF1R	0.510244		1
c.3725A>T	Missense_Mutation	ERBB4	0.337062		1
c.374G>C	Missense_Mutation	NF1	0.469405		1
c.3748C>T	Missense_Mutation	NF1	0.53882		1
c.369T>G	Missense_Mutation	NTRK3	0.336868		1
c.3748C>A	Silent	ERBB4	0.816252		1
c.3743A>G	Missense_Mutation	MET	0.15487		1
c.3743+3G>A	Intron	ALK	0.464841		1
c.3740delA	Frame_Shift_Del	ROS1	0.775604		1
c.3740C>T	Missense_Mutation	ERBB3	0.477986		1
c.373G>C	Missense_Mutation	RAF1	0.780713		1
c.373C>T	Missense_Mutation	NF1	0.662364		1
c.3736G>C	Missense_Mutation	MET	0.281648		1
c.3730G>C	Missense_Mutation	ERBB2	0.342978		1
c.372T>C	Silent	IGF1R	0.131046		1
c.372C>G	Silent	PDGFRB	0.569068		1
c.3726G>A	Silent	ERBB2	0.290301		1
c.*36T>C	3'UTR	NTRK2	0.630002		1
c.3648C>T	Silent	ALK	0.797097		1
c.3697C>T	Missense_Mutation	ERBB2	0.195344		1
c.3694delG	Frame_Shift_Del	ERBB2	0.701486		1
c.3647C>T	Missense_Mutation	ERBB3	0.204995		1
c.3646-1G>T	Splice_Site	ALK	0.618236		1
c.3645+3G>A	Intron	ALK	0.443158		1
c.3640A>G	Missense_Mutation	NF1	0.533417		1
c.36_38dupCGG	In_Frame_Ins	HRAS	0.414303		1
c.3635G>A	Missense_Mutation	ALK	0.889061		1
c.3633C>A	Silent	ERBB3	0.743463		1
c.3630G>A	Missense_Mutation	MET	0.575533		1
c.362G>T	Missense_Mutation	NTRK3	0.889665		1
c.362G>C	Missense_Mutation	MAP2K1	0.656161		1
c.3626G>A	Missense_Mutation	ALK	0.796882		1
c.3625C>T	Nonsense_Mutation	ALK	0.876686		1
c.3756C>T	Silent	ERBB4	0.42802		1
c.361T>C	Missense_Mutation	MAP2K1	0.622133		1
c.3622C>T	Missense_Mutation	ERBB2	0.419866		1
c.364A>G	Missense_Mutation	RAF1	0.69864		1
c.364C>A	Missense_Mutation	PDGFRA	0.781194		1
c.364G>A	Missense_Mutation	FGFR2	0.740716		1
c.3668A>T	Missense_Mutation	ERBB4	0.798867		1
c.3693G>C	Missense_Mutation	ERBB4	0.203736		1
c.3693C>T	Silent	ERBB3	0.204995		1
c.3691C>G	Missense_Mutation	SOS1	0.48437		1
c.3685G>T	Nonsense_Mutation	ERBB2	0.66548		1			c.3685G>T	0.705391		1
c.367A>T	Nonsense_Mutation	KRAS	0.661242		1
c.3671A>C	Missense_Mutation	ERBB4	0.781313		1
c.365C>T	Missense_Mutation	ERBB2	0.394141		1
c.3650G>A	Missense_Mutation	ERBB4	0.787693		1
c.365C>A	Nonsense_Mutation	RASA1	0.464841		1
c.3659A>C	Missense_Mutation	ERBB4	0.676566		1
c.3652G>A	Missense_Mutation	ERBB3	0.758688		1
c.3652C>T	Nonsense_Mutation	NF1	0.474852		1
c.3651T>G	Missense_Mutation	NF1	0.383533		1
c.3651C>T	Silent	ERBB2	0.470705		1
c.3752C>A	Missense_Mutation	ALK	0.809388		1
c.3826C>T	Nonsense_Mutation	NF1	0.942991		1
c.3757A>G	Missense_Mutation	ALK	0.475483		1
c.3826C>A	Missense_Mutation	MET	0.526783		1
c.3840A>G	Silent	ROS1	0.870487		1
c.383G>A	Missense_Mutation	MAP2K1	0.341282		1
c.383C>T	Missense_Mutation	MAP2K2	0.539876		1
c.3836G>T	Missense_Mutation	ALK	0.631534		1
c.3835A>T	Missense_Mutation	ERBB3	0.708896		1
c.383_384delTC	Frame_Shift_Del	RASA1	0.519488		1
c.3821T>A	Missense_Mutation	NF1	0.911716		1
c.3847G>T	Nonsense_Mutation	ERBB4	0.179651		1
c.3820A>T	Missense_Mutation	ERBB4	0.584633		1
c.*381A>T	3'UTR	FLT3	0.612241		1
c.3818G>A	Missense_Mutation	ERBB4	0.411577		1			c.3818G>A	0.806544		1
c.3813_3818delCGGGAT	In_Frame_Del	ALK	0.45314		1
c.380G>A	Missense_Mutation	ERBB4	0.650112		1			c.380G>A	0.627378		1
c.380delG	Frame_Shift_Del	ERBB4	0.159008		1
c.3847G>C	Missense_Mutation	ERBB4	0.366698		1
c.384C>G	Silent	RASA1	0.5763		1
c.*3807C>T	3'UTR	PTPN11	0.656296		1
c.3868C>A	Missense_Mutation	SOS1	0.368629		1
c.3871-2A>T	Splice_Site	NF1	0.720962		1
c.361G>T	Missense_Mutation	EGFR	0.151762		1
c.3870+1G>T	Splice_Site	NF1	0.52639		1
c.386C>T	Missense_Mutation	BRAF	0.323481		1
c.3869C>T	Missense_Mutation	IGF1R	0.130351		1
c.3868C>T	Missense_Mutation	SOS1	0.513902		1
c.3866G>T	Missense_Mutation	SOS1	0.368438		1
c.3853-2A>G	Splice_Site	MET	0.506323		1
c.3865G>T	Missense_Mutation	SOS1	0.368771		1
c.3864C>A	Silent	IGF1R	0.56001		1
c.3862T>G	Missense_Mutation	ROS1	0.293559		1
c.3861C>A	Silent	ALK	0.569316		1
c.3857C>T	Missense_Mutation	ERBB4	0.889133		1
c.3855T>G	Missense_Mutation	SOS1	0.535633		1
c.380C>T	Missense_Mutation	MAP2K2	0.276813		1
c.3806G>A	Missense_Mutation	ALK	0.743463		1
c.3758C>T	Missense_Mutation	IGF1R	0.61682		1
c.3767C>A	Missense_Mutation	ERBB3	0.743463		1
c.3782A>C	Missense_Mutation	ERBB3	0.821857		1
c.3779C>A	Missense_Mutation	ALK	0.239667		1
c.3774G>A	Nonsense_Mutation	NF1	0.904822		1
c.3772G>A	Missense_Mutation	ERBB3	0.535502		1
c.376G>C	Missense_Mutation	ERBB4	0.855125		1
c.376A>T	Missense_Mutation	MAPK1	0.393723		1
c.3767A>T	Missense_Mutation	MET	0.645199		1
c.3788C>A	Missense_Mutation	ROS1	0.38746		1
c.3762T>A	Missense_Mutation	MET	0.283931		1
c.3762C>A	Nonsense_Mutation	NF1	0.627635		1
c.375C>T	Silent	FGFR4	0.667076		1
c.375C>A	Missense_Mutation	RIT1	0.216861		1
c.3759C>T	Silent	NF1	0.507896		1
c.3758G>C	Missense_Mutation	ALK	0.210909		1
c.3786C>T	Silent	IGF1R	0.464841		1
c.3789C>A	Silent	IGF1R	0.464841		1
c.3805G>A	Missense_Mutation	MET	0.568782		1
c.*37G>A	3'UTR	IGF1R	0.318406		1
c.3803T>C	Missense_Mutation	ROS1	0.650112		1
c.3802G>A	Missense_Mutation	IGF1R	0.920294		1
c.3802delG	Frame_Shift_Del	NF1	0.702038		1
c.3800G>A	Missense_Mutation	ERBB3	0.31647		1
c.*37T>C	3'UTR	NF1	0.781938		1
c.37G>C	Missense_Mutation	MET	0.875922		1
c.379G>A	Missense_Mutation	MET	0.562883		1
c.378C>G	Missense_Mutation	ERBB3	0.892126		1
c.379C>G	Missense_Mutation	NTRK1	0.32876		1
c.3799C>T	Nonsense_Mutation	ERBB3	0.397715		1
c.*3794C>T	3'UTR	PTPN11	0.632209		1
c.3791G>C	Missense_Mutation	ROS1	0.299804		1
c.3791_3793delAAG	In_Frame_Del	NF1	0.336069		1
c.378C>T	Silent	MAP2K1	0.752957		1
c.361T>A	Missense_Mutation	MAP2K1	0.40765		1
c.3445G>A	Missense_Mutation	ROS1	0.494297		1
c.3617C>T	Missense_Mutation	ERBB4	0.728984		1
c.349C>T	Missense_Mutation	PTPN11	0.616981		1
c.3449A>G	Missense_Mutation	IGF1R	0.539197		1
c.3448G>T	Missense_Mutation	ERBB3	0.743463		1
c.3448G>C	Missense_Mutation	ERBB3	0.511091		1
c.3448A>T	Missense_Mutation	EGFR	0.365658		1
c.3445A>G	Missense_Mutation	NF1	0.619599		1
c.*3443G>A	3'UTR	IGF1R	0.779598		1
c.3442G>T	Nonsense_Mutation	ERBB4	0.660592		1
c.3440C>T	Missense_Mutation	ERBB3	0.308767		1
c.343G>A	Missense_Mutation	RET	0.66885		1
c.343A>C	Missense_Mutation	RAF1	0.969088		1
c.3438C>A	Silent	NF1	0.569316		1
c.3433G>A	Missense_Mutation	SOS1	0.420694		1
c.3433G>A	Missense_Mutation	IGF1R	0.870487		1
c.3433C>A	Missense_Mutation	ALK	0.239667		1
c.3432G>T	Missense_Mutation	ROS1	0.42455		1
c.344A>T	Missense_Mutation	ERBB4	0.30132		1
c.344C>A	Missense_Mutation	NTRK1	0.465598		1
c.344T>C	Missense_Mutation	NTRK3	0.509691		1
c.3476_3488delGTGGTCTCATGCA	Frame_Shift_Del	NF1	0.658122		1
c.3488T>C	Missense_Mutation	ERBB4	0.358778		1
c.3484A>T	Missense_Mutation	EGFR	0.546105		1
c.3482A>G	Missense_Mutation	IGF1R	0.256166		1
c.3481G>T	Missense_Mutation	ROS1	0.806215		1
c.347G>A	Missense_Mutation	CBL	0.894988		1
c.3476C>T	Missense_Mutation	ERBB2	0.483936		1
c.346C>T	Missense_Mutation	NTRK3	0.648681		1
c.3453G>A	Missense_Mutation	ERBB4	0.241128		1
c.346C>A	Missense_Mutation	PDGFRB	0.776482		1
c.3468C>T	Silent	ALK	0.683237		1			c.3468C>T	0.51817		1
c.3467C>A	Missense_Mutation	ERBB2	0.484861		1
c.3466C>A	Missense_Mutation	EGFR	0.381586		1
c.3464G>T	Missense_Mutation	ERBB4	0.529414		1
c.3459T>G	Silent	ERBB4	0.356392		1
c.*342T>G	3'UTR	FGFR3	0.725076		1
c.342C>A	Silent	RET	0.301637		1
c.*342C>A	3'UTR	RET	0.841525		1
c.3394C>T	Missense_Mutation	ERBB4	0.985864		1
c.3402G>T	Silent	ERBB4	0.492932		1
c.3402G>A	Silent	ROS1	0.487786		1
c.3401C>G	Missense_Mutation	SOS1	0.221691		1
c.3400G>T	Missense_Mutation	ERBB4	0.982046		1
c.33C>T	Silent	PTPN11	0.677386		1
c.3396delC	Frame_Shift_Del	ERBB4	0.823208		1
c.3393C>T	Silent	IGF1R	0.350462		1
c.3406C>T	Missense_Mutation	NF1	0.347662		1
c.3391G>T	Missense_Mutation	ERBB4	0.462698		1
c.338T>C	Missense_Mutation	FGFR2	0.487708		1
c.338G>A	Missense_Mutation	FGFR1	0.503571		1
c.3387G>T	Missense_Mutation	ROS1	0.506289		1
c.3386G>C	Missense_Mutation	ROS1	0.773996		1
c.3874G>T	Missense_Mutation	SOS1	0.692523		1
c.3403G>T	Missense_Mutation	ROS1	0.333569		1
c.3407G>T	Missense_Mutation	NF1	0.293577		1
c.3427C>T	Nonsense_Mutation	EGFR	0.241202		1
c.3415C>T	Silent	ERBB3	0.418518		1
c.3427C>T	Missense_Mutation	NF1	0.594186		1
c.3426A>G	Silent	ERBB4	0.662981		1
c.3424T>C	Missense_Mutation	MET	0.664822		1
c.341G>A	Missense_Mutation	RET	0.436445		1
c.341G>A	Missense_Mutation	ERBB4	0.912015		1
c.3419G>T	Missense_Mutation	ERBB4	0.43926		1
c.3415C>T	Missense_Mutation	EGFR	0.179618		1
c.3408C>T	Silent	ERBB4	0.433022		1			c.3408C>T	0.531436		1
c.3413T>A	Missense_Mutation	ALK	0.59184		1
c.3413A>G	Missense_Mutation	EGFR	0.326536		1
c.340C>A	Missense_Mutation	RET	0.436445		1
c.340A>T	Nonsense_Mutation	ERBB3	0.46882		1
c.3409G>A	Missense_Mutation	ALK	0.409249		1
c.3409C>G	Missense_Mutation	ERBB4	0.257879		1
c.*3496T>A	3'UTR	IGF1R	0.509609		1
c.*349G>T	3'UTR	FGFR3	0.725076		1
c.3613G>A	Missense_Mutation	ERBB4	0.590469		1
c.34G>A	Missense_Mutation	FGFR2	0.350462		1
c.3590C>T	Missense_Mutation	SOS1	0.673139		1
c.3583G>A	Missense_Mutation	ERBB3	0.263578		1
c.3582T>A	Missense_Mutation	ERBB3	0.523669		1
c.3582C>A	Silent	ALK	0.532277		1
c.3573_3575delAGA	In_Frame_Del	ERBB3	0.338675		1
c.3567A>T	Missense_Mutation	NF1	0.516863		1
c.3565G>A	Missense_Mutation	ERBB3	0.404134		1
c.3563G>A	Missense_Mutation	ERBB2	0.749803		1
c.3562G>A	Missense_Mutation	ERBB2	0.749803		1
c.3561A>C	Missense_Mutation	ERBB4	0.843116		1
c.355G>T	Missense_Mutation	RAF1	0.809388		1
c.355C>G	Missense_Mutation	NTRK3	0.562712		1
c.3559G>A	Missense_Mutation	ERBB4	0.436445		1
c.3554G>T	Missense_Mutation	EGFR	0.480932		1
c.3551C>A	Missense_Mutation	SOS1	0.224425		1
c.3594A>T	Silent	EGFR	0.379755		1
c.359C>A	Missense_Mutation	NTRK3	0.841251		1
c.359T>C	Missense_Mutation	HRAS	0.52557		1
c.3605G>A	Missense_Mutation	ERBB3	0.234517		1
c.3610C>T	Missense_Mutation	NF1	0.814818		1			c.3610C>T	0.663608		1
c.3610C>A	Missense_Mutation	ALK	0.357698		1
c.3610A>G	Missense_Mutation	SOS1	0.920513		1
c.360C>A	Silent	NTRK3	0.686153		1
c.3609G>A	Silent	ERBB3	0.328838		1
c.3606G>C	Silent	ERBB3	0.234517		1
c.3605delG	Frame_Shift_Del	ALK	0.32119		1
c.*35C>T	3'UTR	FGFR1	0.392251		1
c.3603G>A	Silent	EGFR	0.233917		1			c.3603G>A	0.267603		1
c.3602C>T	Missense_Mutation	EGFR	0.553674		1
c.3600C>A	Silent	EGFR	0.49555		1
c.35G>T	Missense_Mutation	NRAS	0.905828		1			c.35G>T	0.577389		1
c.35G>C	Missense_Mutation	NRAS	0.898602		1
c.35G>C	Missense_Mutation	ERRFI1	0.466541		1
c.3548C>T	Missense_Mutation	IGF1R	0.60579		1
c.3548C>G	Missense_Mutation	SOS1	0.284299		1
c.3546G>T	Missense_Mutation	EGFR	0.183873		1
c.3508G>T	Missense_Mutation	ROS1	0.408847		1
c.3515+1G>A	Splice_Site	ALK	0.532035		1
c.3513G>T	Silent	MET	0.223308		1
c.3512C>T	Missense_Mutation	ERBB3	0.982046		1
c.3510C>G	Missense_Mutation	NF1	0.52879		1
c.350C>G	Missense_Mutation	ALK	0.517468		1
c.350A>G	Missense_Mutation	HRAS	0.415784		1
c.3507G>C	Silent	ALK	0.709103		1
c.3519C>G	Silent	ERBB2	0.470705		1
c.3505A>C	Missense_Mutation	ERBB3	0.632792		1
c.3500G>A	Missense_Mutation	IGF1R	0.43845		1
c.3500delT	Frame_Shift_Del	ROS1	0.543781		1
c.34G>C	Missense_Mutation	NRAS	0.806215		1
c.34G>C	Missense_Mutation	HRAS	0.477399		1
c.34G>A	Missense_Mutation	NRAS	0.721856		1
c.3517C>G	Missense_Mutation	ROS1	0.641567		1
c.351A>C	Missense_Mutation	KRAS	0.749803		1
c.3546C>A	Silent	ERBB3	0.326854		1
c.*353delT	3'UTR	FLT3	0.863195		1
c.3546A>T	Missense_Mutation	ROS1	0.620191		1
c.3546A>G	Silent	ROS1	0.248611		1
c.3542G>A	Missense_Mutation	ALK	0.489603		1
c.3542_3554delAAAGAGTTATCAG	Frame_Shift_Del	ROS1	0.484746		1
c.3541C>T	Nonsense_Mutation	ERBB4	0.748441		1
c.353G>A	Missense_Mutation	HRAS	0.291299		1
c.353C>A	Missense_Mutation	ERBB4	0.594186		1
c.351G>A	Missense_Mutation	BRAF	0.365245		1
c.3533C>T	Missense_Mutation	EGFR	0.380537		1
c.3531G>C	Missense_Mutation	ALK	0.330078		1
c.3530delA	Frame_Shift_Del	ERBB4	0.818785		1
c.3529A>G	Missense_Mutation	ERBB2	0.740555		1
c.3522G>A	Silent	ERBB4	0.766716		1
c.351G>T	Silent	NTRK2	0.462698		1
c.3874C>T	Missense_Mutation	ERBB4	0.593454		1
c.4616C>A	Missense_Mutation	ROS1	0.61682		1
c.3878C>T	Missense_Mutation	ROS1	0.508894		1
c.420C>T	Silent	ERRFI1	0.379884		1
c.436G>C	Missense_Mutation	KRAS	0.91739		1
c.436C>T	Missense_Mutation	BRAF	0.811074		1
c.435G>A	Silent	NTRK3	0.847582		1
c.435C>T	Silent	NF1	0.470705		1
c.435C>T	Silent	ERBB2	0.534574		1			c.435C>T	0.504193		1
c.434G>T	Missense_Mutation	ERBB4	0.339406		1
c.434C>A	Nonsense_Mutation	HRAS	0.38464		1
c.434A>G	Missense_Mutation	NTRK3	0.436		1
c.4344T>A	Missense_Mutation	NF1	0.424144		1
c.4341G>C	Missense_Mutation	NF1	0.352036		1
c.4340delT	Frame_Shift_Del	ROS1	0.407557		1
c.*433G>T	3'UTR	FGFR3	0.975423		1
c.4339C>A	Missense_Mutation	NF1	0.488488		1
c.4334T>A	Missense_Mutation	ROS1	0.334008		1
c.433_434delCC	Frame_Shift_Del	RASA1	0.605343		1
c.4375G>A	Missense_Mutation	ROS1	0.791781		1
c.437A>G	Missense_Mutation	FGFR1	0.889676		1
c.4384C>T	Missense_Mutation	NF1	0.412502		1
c.439G>A	Missense_Mutation	RASA1	0.295733		1
c.4401T>A	Missense_Mutation	NF1	0.189927		1
c.*43T>A	3'UTR	PDGFRA	0.306417		1
c.43G>T	Nonsense_Mutation	PDGFRB	0.313355		1
c.43G>A	Missense_Mutation	RAC1	0.184464		1
c.*43C>T	3'UTR	GRB2	0.327581		1
c.*43A>G	3'UTR	FGFR1	0.231451		1
c.439G>A	Missense_Mutation	EGFR	0.605696		1
c.438C>T	Silent	NTRK3	0.61315		1
c.439C>T	Missense_Mutation	MAPK1	0.174373		1
c.439C>T	Missense_Mutation	FGFR4	0.301242		1
c.4394A>G	Missense_Mutation	NF1	0.208403		1
c.4391delT	Frame_Shift_Del	NF1	0.608044		1
c.4390C>T	Nonsense_Mutation	ALK	0.681663		1
c.438G>A	Silent	NTRK1	0.392141		1			c.438G>A	0.885447		1
c.4328C>G	Nonsense_Mutation	NF1	0.626423		1
c.4321+1G>T	Splice_Site	ROS1	0.471558		1
c.431C>T	Missense_Mutation	NF1	0.268049		1
c.4219G>A	Missense_Mutation	ALK	0.634229		1
c.4246delG	Frame_Shift_Del	ROS1	0.323314		1
c.423A>T	Silent	KIT	0.43697		1
c.4231delC	Frame_Shift_Del	NF1	0.584883		1
c.422dupC	Frame_Shift_Ins	RASA1	0.551092		1
c.4223C>G	Nonsense_Mutation	MET	0.555553		1
c.421C>T	Missense_Mutation	KIT	0.325999		1
c.421+81C>T	Intron	ERBB3	0.412896		1
c.424G>A	Missense_Mutation	FGFR2	0.736029		1
c.421+74A>T	Intron	ERBB3	0.856818		1
c.421+66G>A	Intron	ERBB3	0.550011		1
c.421+36C>T	Intron	ERBB3	0.584018		1
c.*4212T>C	3'UTR	CBL	0.812149		1
c.421+201G>T	Intron	ERBB3	0.603495		1
c.421+137C>T	Intron	ERBB3	0.477782		1
c.4246G>T	Missense_Mutation	ROS1	0.470754		1
c.4259C>G	Nonsense_Mutation	NF1	0.626423		1
c.431C>A	Missense_Mutation	PTPN11	0.447472		1
c.429C>A	Missense_Mutation	GRB2	0.712105		1
c.4318C>T	Missense_Mutation	ROS1	0.705192		1			c.4318C>T	0.441935		1
c.430G>A	Missense_Mutation	NTRK1	0.414028		1
c.430C>G	Missense_Mutation	FGFR4	0.552421		1
c.42C>T	Silent	MET	0.5525		1
c.429G>T	Silent	NTRK1	0.782489		1
c.429C>T	Silent	EGFR	0.688947		1
c.4298_4324delCTAGAATCGAAAGGGGCTTGAAGTTAA	In_Frame_Del	NF1	0.323118		1
c.425C>T	Missense_Mutation	MAPK1	0.602331		1
c.429-1G>T	Splice_Site	NTRK1	0.782489		1
c.428T>C	Missense_Mutation	NTRK1	0.55484		1
c.428G>T	Missense_Mutation	RAF1	0.806215		1
c.428G>A	Missense_Mutation	ERBB2	0.894177		1
c.427G>A	Missense_Mutation	HRAS	0.601941		1
c.426C>G	Silent	NTRK3	0.397136		1
c.4417G>A	Missense_Mutation	ALK	0.668808		1
c.441C>A	Missense_Mutation	NTRK3	0.788391		1
c.441G>C	Missense_Mutation	HRAS	0.776482		1
c.460G>T	Missense_Mutation	GRB2	0.728984		1
c.462C>T	Silent	ERBB4	0.594515		1
c.*462C>T	3'UTR	FGFR3	0.364347		1
c.*461G>T	3'UTR	FGFR3	0.364347		1
c.4616C>T	Missense_Mutation	ROS1	0.885152		1
c.3382T>C	Missense_Mutation	ERBB4	0.21115		1
c.460G>T	Missense_Mutation	PDGFRA	0.509836		1
c.460C>G	Missense_Mutation	CBL	0.843607		1
c.462G>C	Missense_Mutation	ERBB2	0.405562		1
c.4605G>A	Silent	ALK	0.47721		1
c.4601delG	Frame_Shift_Del	NF1	0.371588		1
c.45G>A	Silent	RIT1	0.531891		1
c.459T>C	Silent	ALK	0.195256		1
c.4593delT	Frame_Shift_Del	NF1	0.644149		1
c.458G>A	Missense_Mutation	NTRK3	0.45813		1
c.462C>T	Silent	RAF1	0.395923		1
c.4630G>A	Missense_Mutation	NF1	0.245467		1
c.456T>C	Silent	NTRK1	0.457234		1
c.466G>A	Missense_Mutation	PTPN11	0.327237		1
c.4689C>A	Silent	ROS1	0.539319		1
c.467G>T	Missense_Mutation	ERBB4	0.554926		1
c.467A>T	Missense_Mutation	IGF1R	0.379755		1
c.4672G>C	Missense_Mutation	ALK	0.803704		1
c.*466G>T	3'UTR	FGFR3	0.585524		1
c.466G>C	Missense_Mutation	SOS1	0.57798		1
c.466C>G	Missense_Mutation	KIT	0.57312		1
c.4632C>T	Silent	ALK	0.647718		1
c.4669G>A	Missense_Mutation	ROS1	0.381468		1
c.4669+1G>T	Splice_Site	ROS1	0.596629		1
c.4666G>A	Missense_Mutation	ROS1	0.358178		1
c.463G>T	Missense_Mutation	PTPN11	0.787312		1
c.4636G>T	Nonsense_Mutation	ROS1	0.806215		1
c.4633C>T	Missense_Mutation	ROS1	0.842805		1
c.4571C>T	Missense_Mutation	ROS1	0.249561		1
c.456C>G	Missense_Mutation	ERBB4	0.92301		1
c.4423C>G	Missense_Mutation	ROS1	0.583302		1
c.4459C>T	Missense_Mutation	NF1	0.879428		1
c.448A>T	Missense_Mutation	MAP2K2	0.30132		1
c.448A>G	Missense_Mutation	ERBB2	0.553686		1
c.447G>T	Silent	NTRK3	0.796867		1
c.447G>A	Silent	KIT	0.555141		1
c.446T>A	Missense_Mutation	IGF1R	0.790508		1
c.445C>T	Missense_Mutation	EGFR	0.598127		1
c.444G>A	Silent	EGFR	0.59451		1
c.449delT	Frame_Shift_Del	NF1	0.473569		1
c.444C>A	Silent	ERBB2	0.547125		1
c.443C>T	Missense_Mutation	FGFR1	0.885152		1
c.4436delT	Frame_Shift_Del	NF1	0.865402		1
c.4436C>T	Missense_Mutation	ALK	0.792984		1
c.4432A>G	Missense_Mutation	ALK	0.289354		1
c.442C>T	Missense_Mutation	MAPK1	0.211975		1
c.448G>A	Missense_Mutation	ERBB3	0.41174		1
c.*44C>T	3'UTR	NTRK2	0.899277		1
c.455G>T	Missense_Mutation	ERBB2	0.704633		1
c.452G>C	Missense_Mutation	KRAS	0.643993		1
c.455G>A	Missense_Mutation	PTPN11	0.841525		1
c.4552G>C	Missense_Mutation	ROS1	0.464421		1
c.4548G>A	Silent	NF1	0.507234		1
c.453C>T	Silent	KIT	0.423791		1
c.453A>G	Missense_Mutation	GRB2	0.941705		1
c.4536C>G	Missense_Mutation	ROS1	0.379857		1
c.4525G>A	Missense_Mutation	ROS1	0.80053		1
c.*44G>T	3'UTR	ERBB3	0.802344		1
c.4525-1G>T	Splice_Site	ROS1	0.672456		1
c.450_452delCAA	In_Frame_Del	FGFR2	0.666504		1
c.450+145G>A	Intron	HRAS	0.895987		1
c.450+132_450+141delTCTGGGACCC	Intron	HRAS	0.60455		1
c.450+117C>T	Intron	HRAS	0.839701		1
c.*44T>G	3'UTR	FLT3	0.774943		1
c.421+122C>G	Intron	ERBB3	0.485883		1
c.420C>G	Silent	MET	0.532387		1
c.*3878dupA	3'UTR	MAPK1	0.676259		1
c.420C>A	Missense_Mutation	FGFR4	0.405562		1
c.397T>C	Missense_Mutation	CBL	0.730262		1
c.3979G>T	Missense_Mutation	ERBB3	0.328838		1
c.3976T>A	Missense_Mutation	MET	0.37739		1
c.3975-1G>T	Splice_Site	NF1	0.706223		1
c.3975-1G>A	Splice_Site	NF1	0.615233		1
c.3971G>T	Missense_Mutation	ROS1	0.244163		1
c.396G>A	Silent	MAP2K1	0.577927		1
c.3964G>A	Missense_Mutation	SOS1	0.322702		1
c.395C>T	Missense_Mutation	KIT	0.45676		1
c.3956G>C	Missense_Mutation	IGF1R	0.404447		1
c.3955C>A	Missense_Mutation	ALK	0.223308		1
c.3952C>A	Missense_Mutation	ALK	0.971993		1
c.*3951G>C	3'UTR	IGF1R	0.201106		1
c.3942G>A	Nonsense_Mutation	NF1	0.335466		1
c.3942C>T	Silent	ALK	0.885152		1
c.3987A>G	Silent	NF1	0.675543		1
c.3989G>A	Missense_Mutation	IGF1R	0.50442		1
c.398G>A	Missense_Mutation	RET	0.780794		1
c.4008G>T	Missense_Mutation	ALK	0.506773		1
c.401G>A	Missense_Mutation	FGFR4	0.495732		1
c.*401C>G	3'UTR	PDGFRA	0.208122		1
c.401A>G	Missense_Mutation	MAP2K2	0.684397		1
c.4012_4014dupAAT	In_Frame_Ins	ERBB3	0.497129		1
c.4010G>A	Missense_Mutation	IGF1R	0.722762		1
c.*400T>C	3'UTR	RAF1	0.37739		1
c.*3T>A	3'UTR	MAPK1	0.511006		1
c.3995A>G	Missense_Mutation	MET	0.690564		1
c.*3G>T	3'UTR	PDGFRA	0.941705		1
c.*3C>A	3'UTR	ARAF	0.667826		1
c.*39dupA	3'UTR	BRAF	0.812149		1
c.*39C>T	3'UTR	ERBB2	0.390978		1
c.*39C>A	3'UTR	NTRK3	0.132922		1
c.399C>T	Silent	MAP2K1	0.319267		1
c.*3940delA	3'UTR	PTPN11	0.241197		1
c.393C>T	Silent	MAPK1	0.315035		1
c.3938G>T	Missense_Mutation	ALK	0.618252		1
c.3899C>T	Missense_Mutation	ERBB4	0.306026		1
c.3901C>T	Nonsense_Mutation	ERBB3	0.889133		1
c.*38T>C	3'UTR	RASA1	0.825626		1
c.38T>A	Missense_Mutation	FGFR1	0.374745		1
c.38G>T	Missense_Mutation	KRAS	0.868379		1
c.38G>A	Missense_Mutation	PTPN11	0.335752		1
c.389A>G	Missense_Mutation	MAP2K1	0.174373		1
c.3895G>T	Nonsense_Mutation	ALK	0.831456		1
c.3907G>A	Missense_Mutation	IGF1R	0.259493		1
c.3890G>A	Missense_Mutation	MET	0.470977		1
c.388G>A	Missense_Mutation	HRAS	0.291361		1
c.3889G>A	Missense_Mutation	ERBB3	0.253326		1
c.3880C>G	Missense_Mutation	SOS1	0.342978		1
c.387C>T	Silent	MAP2K1	0.682951		1
c.387C>A	Silent	RET	0.613618		1
c.3903G>T	Missense_Mutation	ERBB3	0.589499		1
c.3909C>T	Silent	IGF1R	0.474602		1
c.3938+3A>G	Intron	ALK	0.492253		1
c.391A>G	Missense_Mutation	ERRFI1	0.659527		1
c.3932G>A	Missense_Mutation	ROS1	0.742351		1			c.3932G>A	0.768343		1
c.392C>T	Missense_Mutation	FGFR3	0.417037		1
c.392A>G	Missense_Mutation	MAPK1	0.416574		1
c.3922G>T	Missense_Mutation	ERBB4	0.658959		1
c.3921G>C	Silent	ERBB4	0.658959		1
c.391T>G	Missense_Mutation	FLT3	0.927026		1
c.3919C>G	Missense_Mutation	ROS1	0.413343		1
c.390C>A	Silent	ROS1	0.279572		1
c.3917G>A	Missense_Mutation	NF1	0.617993		1			c.3917G>A	0.606678		1
c.3915C>T	Silent	ROS1	0.529201		1			c.3915C>T	0.46999	0.114127	2
c.3912delG	Frame_Shift_Del	ERBB4	0.302145		1
c.3912C>T	Silent	IGF1R	0.714736		1
c.3911C>A	Missense_Mutation	IGF1R	0.806215		1
c.390G>C	Missense_Mutation	GRB2	0.515935		1
c.4021C>T	Nonsense_Mutation	NF1	0.262448		1
c.4022A>C	Missense_Mutation	NF1	0.553668		1
c.4027G>A	Missense_Mutation	MET	0.498335		1
c.4138C>G	Missense_Mutation	ROS1	0.179651		1
c.4157delA	Frame_Shift_Del	NF1	0.889676		1
c.4152C>T	Silent	ROS1	0.379627		1
c.4150G>A	Missense_Mutation	ALK	0.488975		1
c.4150C>T	Missense_Mutation	MET	0.74068		1
c.414C>T	Silent	PDGFRA	0.394324		1
c.413G>T	Missense_Mutation	NTRK3	0.921721		1
c.4130C>A	Missense_Mutation	ALK	0.740555		1
c.415G>A	Missense_Mutation	ERBB2	0.58438		1
c.412G>A	Missense_Mutation	FGFR2	0.337062		1
c.412C>T	Missense_Mutation	ERBB2	0.810509		1
c.*4126G>A	3'UTR	IGF1R	0.52639		1
c.4122C>T	Silent	NF1	0.395125		1
c.4121A>G	Missense_Mutation	MET	0.87061		1
c.4120A>T	Missense_Mutation	ROS1	0.510183		1
c.4159T>C	Silent	MET	0.387693		1
c.416delC	Frame_Shift_Del	RASA1	0.543781		1
c.411C>G	Missense_Mutation	PDGFRB	0.552421		1
c.4194G>A	Silent	ALK	0.5106		1
c.41T>G	Missense_Mutation	KIT	0.44852		1
c.41T>A	Missense_Mutation	RAC1	0.643361		1
c.*41C>T	3'UTR	ARAF	0.743214		1
c.419delT	Frame_Shift_Del	ERRFI1	0.682043		1
c.4195C>T	Nonsense_Mutation	NF1	0.540444		1
c.4195A>G	Missense_Mutation	ROS1	0.404526		1
c.4193C>T	Missense_Mutation	ALK	0.35161		1
c.416G>A	Missense_Mutation	FLT3	0.778337		1
c.418G>T	Nonsense_Mutation	ROS1	0.48849		1
c.418A>C	Missense_Mutation	RAF1	0.346239		1
c.4186G>A	Missense_Mutation	MET	0.504257		1
c.4185C>T	Silent	ALK	0.604009		1
c.4176C>T	Silent	MET	0.355122		1
c.4174-4_4179delTTAGGTGGTT	Splice_Site	NF1	0.523566		1
c.411C>T	Silent	RET	0.343241		1
c.4110+1G>C	Splice_Site	NF1	0.470279		1
c.402G>A	Silent	PDGFRA	0.682043		1
c.4049C>A	Missense_Mutation	ROS1	0.191803		1
c.4054A>G	Missense_Mutation	NF1	0.48778		1
c.4053C>G	Missense_Mutation	NF1	0.550749		1
c.404G>T	Missense_Mutation	NF1	0.477809		1
c.404G>C	Missense_Mutation	KRAS	0.573633		1
c.404G>A	Missense_Mutation	MAPK1	0.434942		1			c.404G>A	0.194214		1
c.404delA	Frame_Shift_Del	ERRFI1	0.701282		1			c.404delA	0.716134		1
c.*40_*41delTC	3'UTR	ROS1	0.856818		1
c.405A>C	Missense_Mutation	RAC1	0.232226		1
c.403G>T	Missense_Mutation	MAP2K2	0.529414		1
c.4035_4050delGTTCTTCCATGCCATC	Frame_Shift_Del	NF1	0.554168		1
c.403_406delCGGA	Frame_Shift_Del	NF1	0.685491		1
c.4032C>T	Silent	ROS1	0.323554		1
c.4030G>T	Nonsense_Mutation	NF1	0.820267		1
c.402T>C	Silent	PTPN11	0.723015		1
c.4056G>C	Missense_Mutation	ALK	0.391283		1
c.4062delT	Frame_Shift_Del	ROS1	0.635723		1
c.4108G>T	Missense_Mutation	MET	0.533836		1
c.4092G>A	Silent	MET	0.636088		1
c.4108delC	Frame_Shift_Del	NF1	0.500092		1
c.*4106C>T	3'UTR	CBL	0.825626		1
c.40G>A	Missense_Mutation	KRAS	0.425504		1			c.40G>A	0.875327		1
c.40C>T	Missense_Mutation	NTRK2	0.889676		1
c.*409delT	3'UTR	NRAS	0.629542		1
c.4093dupG	Frame_Shift_Ins	MET	0.812338		1
c.4091A>C	Missense_Mutation	ALK	0.845179		1
c.4070C>A	Missense_Mutation	ALK	0.659527		1
c.408T>C	Silent	ARAF	0.441382		1
c.408C>T	Silent	FLT3	0.41858		1
c.407T>A	Missense_Mutation	PTPN11	0.696377		1
c.407G>A	Missense_Mutation	ALK	0.721333		1
c.4077C>T	Silent	MET	0.324744		1
c.4076dupC	Frame_Shift_Ins	NF1	0.877839		1
c.3383G>T	Missense_Mutation	ALK	0.525831		1
c.2999A>G	Missense_Mutation	ERBB4	0.916498		1
c.3381C>A	Silent	SOS1	0.274656		1
c.289A>C	Missense_Mutation	ARAF	0.188571		1
c.2869G>T	Missense_Mutation	MET	0.477809		1
c.2868G>A	Silent	KIT	0.800323		1
c.2867C>T	Missense_Mutation	NF1	0.256166		1
c.2867-1G>T	Splice_Site	ERBB4	0.504589		1
c.2865G>T	Silent	KIT	0.673161		1
c.2865A>T	Silent	ROS1	0.566393		1
c.2864T>C	Missense_Mutation	SOS1	0.812992		1
c.2864G>A	Missense_Mutation	RASA1	0.756778		1
c.2863G>T	Missense_Mutation	ALK	0.59573		1
c.2860C>A	Missense_Mutation	PDGFRA	0.424883		1
c.2860-1G>T	Splice_Site	FLT3	0.476013		1
c.285C>T	Silent	NTRK3	0.497527		1
c.285C>T	Silent	MAPK1	0.508691		1
c.285C>G	Missense_Mutation	GRB2	0.441382		1
c.285A>T	Silent	PDGFRA	0.645199		1
c.286C>G	Missense_Mutation	NTRK1	0.668795		1
c.286C>T	Missense_Mutation	CBL	0.326536		1
c.286G>T	Missense_Mutation	FGFR4	0.406008		1
c.2881G>A	Missense_Mutation	KIT	0.264273		1
c.2896G>C	Missense_Mutation	SOS1	0.311369		1
c.2891G>A	Missense_Mutation	ERBB4	0.919769		1
c.2889C>T	Silent	KIT	0.882336		1
c.2886G>C	Missense_Mutation	PDGFRB	0.794618		1
c.2885C>G	Missense_Mutation	ROS1	0.508667		1
c.2882G>C	Missense_Mutation	FLT3	0.701282		1
c.2881-3T>G	Intron	PDGFRA	0.753819		1
c.2871C>G	Silent	MET	0.358729		1
c.287G>A	Missense_Mutation	MAP2K1	0.334852		1
c.287A>G	Missense_Mutation	FLT3	0.545694		1
c.2879A>T	Missense_Mutation	PDGFRA	0.860047		1
c.2875C>T	Nonsense_Mutation	NF1	0.433022		1			c.2875C>T	0.39985		1
c.2874G>A	Missense_Mutation	ERBB4	0.808739		1
c.2874C>A	Silent	EGFR	0.449792		1
c.2857G>A	Missense_Mutation	FLT3	0.428198		1
c.2855_2865delTATTGACTGAT	Frame_Shift_Del	NF1	0.528991		1
c.285_305delAGCTGGTGCTGCTGCTGGCGT	In_Frame_Del	RASA1	0.594191		1
c.2832C>A	Silent	ERBB4	0.313355		1
c.2836G>T	Missense_Mutation	NF1	0.843607		1
c.2836C>T	Nonsense_Mutation	KIT	0.957694		1
c.2836A>G	Missense_Mutation	RET	0.420795		1
c.2835dupT	Frame_Shift_Ins	NF1	0.899277		1
c.2833G>A	Missense_Mutation	RET	0.178904		1
c.2833C>T	Missense_Mutation	PDGFRA	0.172695		1
c.282G>A	Silent	IGF1R	0.41174		1
c.283G>A	Missense_Mutation	RAC1	0.355129		1
c.282C>G	Missense_Mutation	ERBB3	0.537297		1
c.2827G>A	Missense_Mutation	IGF1R	0.914584		1
c.2825G>C	Missense_Mutation	RET	0.382532		1
c.2824G>A	Missense_Mutation	IGF1R	0.32218		1			c.2824G>A	0.269622		1
c.2823C>G	Silent	PDGFRA	0.337284		1
c.2822C>A	Missense_Mutation	PDGFRA	0.492232		1
c.2838G>A	Silent	ERBB3	0.240317		1
c.2840G>C	Missense_Mutation	PDGFRA	0.396017		1
c.2852_2858delCCTATCC	Frame_Shift_Del	RET	0.182289		1
c.284G>C	Missense_Mutation	BRAF	0.221691		1
c.2851T>A	Missense_Mutation	PDGFRB	0.444823		1
c.2851G>C	Missense_Mutation	ERBB3	0.453793		1
c.2851G>A	Missense_Mutation	ERBB3	0.419866		1
c.2851C>G	Missense_Mutation	RET	0.743214		1
c.2850G>A	Silent	NF1	0.545774		1
c.284G>T	Missense_Mutation	MET	0.290278		1
c.2849T>C	Missense_Mutation	ERBB3	0.537691		1			c.2849T>C	0.910847		1
c.2840T>C	Missense_Mutation	ERBB4	0.232226		1
c.2849delA	Frame_Shift_Del	RET	0.505249		1
c.2848G>T	Missense_Mutation	KIT	0.317651		1
c.2848C>T	Nonsense_Mutation	NF1	0.565935		1
c.2845A>G	Missense_Mutation	ERBB3	0.955991		1
c.2844C>T	Silent	ALK	0.617408		1
c.2844C>A	Silent	ERBB2	0.412896		1
c.2898C>T	Silent	RET	0.396965		1
c.289A>T	Missense_Mutation	FGFR1	0.667826		1
c.3381C>A	Missense_Mutation	IGF1R	0.372604		1
c.289G>C	Missense_Mutation	EGFR	0.906322		1
c.294A>G	Silent	KRAS	0.240844		1
c.2949A>C	Silent	PDGFRB	0.347712		1
c.2946G>A	Silent	ALK	0.378417		1
c.2945A>T	Missense_Mutation	ROS1	0.555704		1
c.2944G>T	Missense_Mutation	PDGFRA	0.438499		1
c.2944G>T	Missense_Mutation	ERBB2	0.465789		1
c.2943T>A	Silent	PDGFRA	0.747199		1
c.2943G>C	Missense_Mutation	ERBB3	0.419866		1
c.2942G>C	Missense_Mutation	PDGFRA	0.45314		1
c.2941C>T	Missense_Mutation	PDGFRA	0.522716		1
c.2941A>T	Missense_Mutation	EGFR	0.605635		1
c.293T>C	Missense_Mutation	CBL	0.411854		1
c.293G>T	Missense_Mutation	MET	0.697362		1
c.*293dupT	3'UTR	KRAS	0.863195		1
c.2938G>C	Missense_Mutation	ROS1	0.161484		1
c.294C>A	Nonsense_Mutation	PDGFRA	0.762018		1			c.294C>A	0.241772		1
c.294G>A	Missense_Mutation	MAPK1	0.418777		1
c.294T>G	Missense_Mutation	ROS1	0.489848		1
c.2961G>T	Silent	ERBB2	0.582353		1
c.2968G>A	Missense_Mutation	MET	0.843116		1
c.2965C>T	Nonsense_Mutation	FLT3	0.656585		1
c.2963C>A	Missense_Mutation	FLT3	0.582557		1
c.296_319delCTGCTGGCGTGGCCGGTGCTGCTG	In_Frame_Del	RASA1	0.726103		1
c.2962G>A	Missense_Mutation	ROS1	0.527847		1
c.2962G>A	Missense_Mutation	ERBB2	0.33827		1
c.2961C>T	Silent	IGF1R	0.545659		1
c.2950delG	Splice_Site	EGFR	0.181572		1
c.2960C>A	Missense_Mutation	PDGFRA	0.226047		1
c.295T>C	Missense_Mutation	FGFR4	0.853005		1
c.295C>T	Missense_Mutation	FGFR2	0.78745		1
c.2957C>T	Missense_Mutation	FLT3	0.76127		1
c.2955_2956delTC	Frame_Shift_Del	FLT3	0.681663		1			c.2955_2956delTC	0.58521	0.161508	4
c.2951A>G	Missense_Mutation	ALK	0.773234		1
c.2937G>T	Silent	ALK	0.194299		1
c.2936G>A	Missense_Mutation	PDGFRA	0.240317		1
c.2936G>A	Missense_Mutation	ERBB4	0.650741		1
c.2904+1G>T	Splice_Site	PDGFRB	0.517365		1
c.2910C>T	Silent	MET	0.695999		1			c.2910C>T	0.73219		1
c.2908C>A	Missense_Mutation	FLT3	0.833929		1
c.2907C>G	Silent	EGFR	0.427543		1
c.2905G>A	Missense_Mutation	ERBB4	0.527716		1
c.2905-1G>C	Splice_Site	PDGFRB	0.418518		1
c.2904C>T	Silent	EGFR	0.427543		1
c.2903T>C	Missense_Mutation	ROS1	0.390411		1
c.2911C>A	Missense_Mutation	PDGFRB	0.708755		1
c.290+3G>A	Intron	HRAS	0.634332		1
c.2903C>T	Missense_Mutation	ALK	0.838423		1
c.2900A>C	Missense_Mutation	EGFR	0.308767		1
c.28dupG	Frame_Shift_Ins	FGFR4	0.258871		1
c.*28C>A	3'UTR	KIT	0.232226		1
c.*28A>G	3'UTR	FGFR4	0.587034		1
c.2910G>A	Missense_Mutation	RET	0.616886		1
c.2914_2918delGATGA	Frame_Shift_Del	RASA1	0.449699		1
c.2935G>C	Missense_Mutation	RET	0.292913		1
c.*2926T>A	3'UTR	PDGFRA	0.389356		1
c.2933C>T	Missense_Mutation	IGF1R	0.717833		1
c.2932C>T	Missense_Mutation	IGF1R	0.717833		1
c.29_31dupGAG	In_Frame_Ins	KRAS	0.676259		1
c.292G>C	Missense_Mutation	RIT1	0.891434		1
c.292G>A	Missense_Mutation	NTRK3	0.547698		1
c.2928G>A	Silent	ERBB3	0.716011		1
c.2924C>T	Missense_Mutation	ERBB4	0.885152		1
c.2914A>G	Missense_Mutation	PDGFRA	0.407745		1
c.2921T>G	Missense_Mutation	RASA1	0.812149		1
c.2921C>T	Missense_Mutation	ROS1	0.627635		1
c.291C>T	Silent	NTRK1	0.520039		1
c.291C>T	Silent	FGFR4	0.615452		1
c.2918A>G	Missense_Mutation	KIT	0.159008		1
c.2916C>A	Silent	ROS1	0.235525		1
c.281C>T	Missense_Mutation	MAP2K2	0.352005		1			c.281C>T	0.528476	0.14007	2
c.2819G>A	Missense_Mutation	PDGFRB	0.683566		1
c.2818A>T	Nonsense_Mutation	PDGFRA	0.245277		1
c.2817G>T	Missense_Mutation	FLT3	0.230884		1
c.2707C>T	Nonsense_Mutation	RASA1	0.58868		1
c.2705G>A	Missense_Mutation	ALK	0.660094		1
c.2704G>A	Missense_Mutation	ALK	0.660094		1
c.2704C>G	Missense_Mutation	RASA1	0.532035		1
c.2704A>G	Missense_Mutation	MET	0.549023		1
c.2702-3C>G	Intron	EGFR	0.517365		1
c.2701G>A	Missense_Mutation	RET	0.703107		1
c.2701A>T	Missense_Mutation	ERBB4	0.900627		1
c.2700T>G	Missense_Mutation	MET	0.525525		1
c.269T>G	Missense_Mutation	HRAS	0.572026		1
c.269C>T	Missense_Mutation	SOS1	0.721013		1
c.269A>C	Missense_Mutation	FGFR2	0.563313		1
c.*2699C>G	3'UTR	PDGFRA	0.200441		1
c.2698C>T	Nonsense_Mutation	ERBB4	0.808739		1
c.2694C>T	Silent	PDGFRA	0.554927		1
c.*2709G>A	3'UTR	PDGFRA	0.358021		1
c.270C>A	Silent	SOS1	0.245296		1
c.270G>A	Silent	MAP2K2	0.589982		1
c.2719T>A	Missense_Mutation	EGFR	0.841251		1
c.2728G>A	Missense_Mutation	KIT	0.311865		1
c.2722C>A	Missense_Mutation	ALK	0.877807		1
c.2721G>A	Silent	SOS1	0.337062		1
c.2721C>T	Silent	ERBB3	0.589448		1
c.2720A>C	Missense_Mutation	RET	0.427904		1
c.271A>G	Missense_Mutation	EGFR	0.238565		1
c.2717A>T	Missense_Mutation	ERBB4	0.362297		1
c.2712T>A	Nonsense_Mutation	NF1	0.324917		1
c.2717A>G	Missense_Mutation	ERBB4	0.811158		1
c.2716T>C	Missense_Mutation	KIT	0.562047		1
c.2716T>A	Missense_Mutation	ERBB4	0.362297		1
c.2716C>T	Nonsense_Mutation	IGF1R	0.60455		1
c.2714T>A	Missense_Mutation	RASA1	0.265658		1
c.2712T>C	Silent	ALK	0.552517		1
c.2693-70C>T	Intron	ERBB3	0.550052		1
c.2693-48C>T	Intron	ERBB3	0.723098		1
c.2692G>A	Missense_Mutation	PDGFRA	0.884336		1
c.2665T>G	Missense_Mutation	PDGFRA	0.266433		1
c.2675A>C	Missense_Mutation	IGF1R	0.608984		1
c.2673G>C	Missense_Mutation	ERBB3	0.326854		1
c.2672C>A	Nonsense_Mutation	RET	0.730393		1
c.2672A>G	Missense_Mutation	EGFR	0.431956		1
c.266A>C	Missense_Mutation	SOS1	0.31221		1
c.2669C>T	Missense_Mutation	PDGFRA	0.785613		1
c.2664G>A	Silent	KIT	0.339129		1
c.2678G>A	Missense_Mutation	CBL	0.982046		1
c.2663T>A	Missense_Mutation	PDGFRA	0.911716		1
c.2663G>T	Missense_Mutation	KIT	0.28331		1
c.2663G>A	Missense_Mutation	KIT	0.830143		1
c.2662G>A	Missense_Mutation	ERBB4	0.919901		1
c.265G>A	Missense_Mutation	ERBB3	0.280875		1
c.2659G>T	Missense_Mutation	ROS1	0.844345		1
c.2677C>T	Missense_Mutation	EGFR	0.923922		1
c.2679C>T	Silent	RET	0.622133		1
c.2692A>C	Missense_Mutation	CBL	0.481381		1
c.2692+14G>T	Intron	ERBB3	0.328838		1
c.269_286delTCACTGGGCTAGACACGG	In_Frame_Del	PDGFRB	0.279602		1
c.2692+78C>T	Intron	ERBB3	0.656289		1
c.2692+70C>T	Intron	ERBB3	0.656289		1
c.2692+68delC	Intron	ERBB3	0.494098		1
c.2692+3C>A	Intron	ERBB3	0.354529		1
c.2692+24C>T	Intron	ERBB3	0.550052		1
c.2692+13G>A	Intron	ERBB3	0.328838		1
c.267A>G	Silent	BRAF	0.716002		1
c.268G>A	Missense_Mutation	SOS1	0.150249		1
c.2687G>T	Missense_Mutation	SOS1	0.415839		1
c.2684delC	Frame_Shift_Del	PDGFRA	0.616886		1
c.2683C>A	Missense_Mutation	ROS1	0.572078		1
c.2683A>G	Missense_Mutation	ERBB4	0.513621		1
c.2680G>A	Missense_Mutation	RET	0.364741		1
c.2728G>T	Missense_Mutation	ROS1	0.485207		1
c.2729_2731delTGA	In_Frame_Del	RASA1	0.547081		1
c.2732A>G	Missense_Mutation	ALK	0.686867		1
c.2788G>A	Missense_Mutation	ERBB2	0.224937		1
c.279G>A	Silent	CBL	0.527298		1
c.2799G>A	Silent	FLT3	0.543978		1
c.2796A>T	Silent	MET	0.526771		1
c.2793T>A	Missense_Mutation	ERBB4	0.587043		1
c.2791_2793delGGTinsA	Frame_Shift_Del	ALK	0.205173		1
c.278C>A	Missense_Mutation	SOS1	0.775604		1
c.2785-1G>C	Splice_Site	MET	0.429796		1
c.2800G>A	Missense_Mutation	ERBB4	0.943476		1
c.2783A>T	Missense_Mutation	EGFR	0.726228		1
c.2782G>T	Nonsense_Mutation	ERBB4	0.616735		1
c.2782G>C	Missense_Mutation	ERBB3	0.303422		1
c.2781G>A	Silent	EGFR	0.569068		1
c.2780G>T	Missense_Mutation	ALK	0.554268		1
c.2780G>A	Missense_Mutation	ERBB4	0.696377		1
c.27T>G	Missense_Mutation	KIT	0.338049		1
c.2802A>T	Silent	RET	0.442261		1
c.2766C>T	Silent	IGF1R	0.239646		1
c.2809C>T	Missense_Mutation	FLT3	0.564734		1
c.2816A>G	Missense_Mutation	ERBB2	0.529228		1
c.2815G>A	Missense_Mutation	ERBB3	0.328838		1
c.2814G>C	Missense_Mutation	SOS1	0.302014		1
c.2814G>A	Silent	ROS1	0.436718		1			c.2814G>A	0.646341		1
c.280G>A	Missense_Mutation	ERBB2	0.819518		1
c.2809T>C	Missense_Mutation	KIT	0.594686		1
c.2809C>G	Missense_Mutation	PDGFRA	0.341355		1
c.2802G>C	Missense_Mutation	ERBB3	0.468043		1
c.2808C>T	Silent	PDGFRB	0.660094		1
c.2808C>T	Silent	FLT3	0.564734		1
c.2807G>A	Missense_Mutation	ERBB4	0.773945		1
c.2806G>T	Nonsense_Mutation	PDGFRA	0.92371		1
c.2804A>C	Missense_Mutation	ERBB4	0.7664		1
c.2803-1G>T	Splice_Site	KIT	0.443151		1
c.2767C>G	Missense_Mutation	NF1	0.405856		1
c.2765_2767delTCT	In_Frame_Del	IGF1R	0.381765		1
c.2732G>T	Missense_Mutation	ERBB4	0.639621		1
c.273T>A	Silent	GRB2	0.634229		1
c.2745G>C	Silent	ERBB2	0.521479		1
c.2745G>A	Silent	IGF1R	0.747611		1
c.2744T>G	Missense_Mutation	RASA1	0.733468		1
c.2744C>G	Missense_Mutation	ERBB4	0.631534		1
c.2744A>G	Missense_Mutation	PDGFRB	0.7146		1
c.2742G>T	Silent	ERBB3	0.50167		1
c.273G>C	Missense_Mutation	ERBB3	0.484098		1
c.2749T>C	Missense_Mutation	RET	0.420596		1
c.273G>A	Silent	FLT3	0.44201		1
c.273G>A	Silent	ERBB2	0.609224		1
c.2739G>A	Silent	ERBB4	0.332326		1
c.2736G>A	Silent	RET	0.627256		1
c.2735G>C	Missense_Mutation	PDGFRA	0.955382		1
c.2734G>T	Missense_Mutation	PDGFRA	0.680167		1
c.2748C>T	Silent	EGFR	0.545598		1
c.274G>A	Missense_Mutation	NRAS	0.466616		1			c.274G>A	0.209236		1
c.2764G>A	Missense_Mutation	ALK	0.863507		1
c.2758G>T	Missense_Mutation	EGFR	0.503571		1
c.2764A>G	Missense_Mutation	PDGFRA	0.336522		1
c.2763G>C	Missense_Mutation	MET	0.324744		1
c.2762C>G	Missense_Mutation	PDGFRA	0.801284		1
c.2761T>A	Missense_Mutation	ERBB4	0.365068		1
c.2760C>T	Silent	PDGFRA	0.417084		1
c.2759C>G	Missense_Mutation	ERBB4	0.331383		1
c.2758G>T	Missense_Mutation	ALK	0.470279		1
c.2750G>C	Missense_Mutation	EGFR	0.773396		1
c.2757G>A	Silent	MET	0.572206		1
c.2757C>T	Silent	PDGFRA	0.579362		1
c.2755G>T	Missense_Mutation	ALK	0.618236		1
c.2755C>T	Nonsense_Mutation	KIT	0.459326		1
c.2755C>T	Missense_Mutation	PDGFRB	0.650697		1
c.2751C>T	Silent	RASA1	0.373172		1
c.296C>T	Missense_Mutation	MAP2K2	0.230137		1
c.2971G>A	Missense_Mutation	ERBB4	0.804824		1
c.2972_2977delTGTCCC	In_Frame_Del	RASA1	0.306417		1
c.3136G>T	Missense_Mutation	RET	0.588518		1
c.321G>A	Silent	FGFR1	0.271431		1
c.3214G>A	Missense_Mutation	SOS1	0.311969		1
c.3211G>A	Missense_Mutation	PDGFRB	0.564843		1
c.3211delA	Frame_Shift_Del	SOS1	0.678885		1
c.3209C>T	Missense_Mutation	ERBB2	0.271172		1
c.3208C>T	Nonsense_Mutation	NF1	0.880156		1
c.3206C>T	Missense_Mutation	ERBB3	0.267428		1
c.3206C>G	Missense_Mutation	ERBB3	0.291299		1
c.3205G>T	Missense_Mutation	NF1	0.550447		1
c.3204G>T	Missense_Mutation	NF1	0.550447		1
c.320+3A>T	Intron	RAF1	0.632148		1
c.3202G>A	Missense_Mutation	PDGFRA	0.748153		1
c.3201delT	Frame_Shift_Del	ROS1	0.490137		1
c.-31T>C	5'UTR	ERBB4	0.42832		1
c.*31C>T	3'UTR	RASA1	0.559441		1
c.3220_3221delGA	Frame_Shift_Del	SOS1	0.378665		1
c.3221G>A	Missense_Mutation	ERBB3	0.91272		1
c.3223G>A	Missense_Mutation	PDGFRA	0.632148		1
c.3238G>T	Missense_Mutation	ERBB2	0.758419		1
c.3247C>T	Missense_Mutation	NF1	0.34734		1
c.3245A>G	Missense_Mutation	PDGFRA	0.685037		1
c.3242C>T	Missense_Mutation	PDGFRA	0.60455		1
c.3241G>C	Missense_Mutation	RET	0.378246		1
c.323G>A	Missense_Mutation	MAP2K1	0.385494		1
c.3239C>A	Missense_Mutation	ROS1	0.118936		1
c.3238C>T	Missense_Mutation	ERBB4	0.812149		1
c.3225T>C	Silent	ERBB3	0.157028		1
c.3233C>A	Nonsense_Mutation	NF1	0.375156		1
c.3231C>T	Silent	ERBB2	0.390978		1
c.322A>G	Missense_Mutation	EGFR	0.366162		1
c.3229G>T	Nonsense_Mutation	ALK	0.601595		1
c.*3229C>T	3'UTR	NF1	0.61315		1
c.3227G>A	Missense_Mutation	ERBB4	0.527077		1
c.*31C>T	3'UTR	NTRK2	0.550325		1
c.3194C>T	Missense_Mutation	ERBB3	0.71216		1
c.*3189G>A	3'UTR	NF1	0.683237		1
c.3150G>A	Missense_Mutation	SOS1	0.269365		1
c.315T>C	Silent	RASA1	0.500033		1
c.3158C>T	Missense_Mutation	ERBB4	0.574318		1
c.3158C>G	Nonsense_Mutation	NF1	0.305394		1
c.3158C>G	Missense_Mutation	ROS1	0.341609		1
c.3155G>T	Missense_Mutation	EGFR	0.238565		1
c.3151G>T	Missense_Mutation	IGF1R	0.674229		1
c.3150C>T	Silent	MET	0.414028		1
c.3163C>T	Nonsense_Mutation	NF1	0.529201		1
c.3149T>C	Missense_Mutation	SOS1	0.154555		1
c.3144G>A	Silent	ALK	0.59135		1
c.3144G>A	Nonsense_Mutation	NF1	0.540021		1
c.3144C>T	Silent	RET	0.488185		1
c.3142dupC	Frame_Shift_Ins	RET	0.634854		1
c.3142delC	Frame_Shift_Del	RET	0.722822		1
c.3161C>A	Missense_Mutation	ERBB4	0.398984		1
c.3165delT	Frame_Shift_Del	SOS1	0.424363		1
c.3187C>T	Nonsense_Mutation	ERBB4	0.591967		1
c.3177C>T	Silent	EGFR	0.2952		1
c.3187C>A	Missense_Mutation	ERBB4	0.908215		1
c.3187+36C>T	Intron	RET	0.59711		1
c.3187+19T>G	Intron	RET	0.753967		1
c.3184A>C	Missense_Mutation	ERBB4	0.459632		1
c.317G>A	Missense_Mutation	ERBB4	0.627635		1
c.3179A>T	Missense_Mutation	ROS1	0.387693		1
c.3176A>G	Missense_Mutation	SOS1	0.459135		1
c.316C>T	Missense_Mutation	ALK	0.382837		1
c.3175A>G	Missense_Mutation	RET	0.554926		1
c.3170G>T	Missense_Mutation	ERBB2	0.219974		1
c.316G>C	Missense_Mutation	MAPK1	0.534718		1
c.316delC	Frame_Shift_Del	PDGFRB	0.296938		1
c.316C>T	Missense_Mutation	ERRFI1	0.717591		1
c.316C>T	Missense_Mutation	ERBB4	0.487786		1
c.3247G>A	Missense_Mutation	ROS1	0.515454		1
c.3249delC	Frame_Shift_Del	EGFR	0.428198		1
c.3250G>A	Missense_Mutation	PDGFRA	0.569316		1
c.3326G>A	Missense_Mutation	MET	0.658535		1
c.3338G>T	Missense_Mutation	ALK	0.547081		1
c.3336G>A	Silent	ALK	0.277546		1
c.3335C>A	Missense_Mutation	ALK	0.324917		1
c.3331C>T	Missense_Mutation	ERBB2	0.759291		1
c.3328T>G	Missense_Mutation	NF1	0.368438		1
c.3326T>G	Nonsense_Mutation	NF1	0.619599		1
c.3322C>T	Missense_Mutation	ROS1	0.732535		1
c.333T>G	Missense_Mutation	RAC1	0.843679		1
c.3320C>T	Missense_Mutation	SOS1	0.299614		1
c.331T>G	Missense_Mutation	FLT3	0.584014		1
c.331C>T	Missense_Mutation	FGFR1	0.743214		1
c.331A>G	Missense_Mutation	NRAS	0.555553		1
c.3319G>A	Missense_Mutation	ERBB3	0.419866		1
c.3318delC	Frame_Shift_Del	ERBB2	0.50167		1
c.333A>G	Silent	CBL	0.335318		1
c.3340T>A	Missense_Mutation	NF1	0.379627		1
c.3314A>T	Missense_Mutation	ROS1	0.690316		1
c.336G>A	Silent	MAP2K2	0.498277		1
c.337T>C	Missense_Mutation	IGF1R	0.47077		1
c.3379C>T	Missense_Mutation	ERBB3	0.397136		1
c.3379_3387delTACGTTGCC	In_Frame_Del	ERBB2	0.44617		1
c.3376C>T	Nonsense_Mutation	ERBB4	0.504428		1			c.3376C>T	0.374237		1
c.3374G>T	Missense_Mutation	ALK	0.709103		1
c.3374C>A	Missense_Mutation	SOS1	0.217637		1
c.3362G>T	Missense_Mutation	ROS1	0.347363		1
c.3341C>G	Missense_Mutation	MET	0.242971		1
c.3362G>A	Missense_Mutation	ALK	0.903682		1
c.335G>A	Missense_Mutation	MAP2K2	0.510608		1
c.3358G>A	Missense_Mutation	IGF1R	0.566128		1
c.3358A>G	Missense_Mutation	ERBB3	0.231007		1
c.3357C>T	Silent	ERBB2	0.205336		1
c.3351C>A	Silent	ROS1	0.238643		1
c.3315-1G>T	Splice_Site	NF1	0.800469		1
c.3313G>A	Missense_Mutation	ERBB3	0.419866		1
c.3253G>A	Missense_Mutation	PDGFRA	0.545774		1
c.3271+145C>T	Intron	EGFR	0.683092		1
c.3278A>G	Missense_Mutation	RET	0.285099		1
c.3274C>T	Missense_Mutation	ERBB4	0.279572		1
c.3271C>T	Missense_Mutation	MET	0.732681		1
c.3271+7G>A	Intron	EGFR	0.879428		1
c.3271+62C>G	Intron	EGFR	0.413864		1
c.3271+328_3271+329delGT	Intron	EGFR	0.812149		1
c.3271+110G>A	Intron	EGFR	0.416196		1
c.3284A>T	Missense_Mutation	ERBB4	0.55484		1
c.3270A>G	Silent	ERBB4	0.468496		1
c.326T>A	Missense_Mutation	KIT	0.594686		1
c.3266G>T	Missense_Mutation	ERBB3	0.358783		1
c.3264C>T	Silent	PDGFRA	0.378665		1
c.3259G>C	Missense_Mutation	PDGFRB	0.625686		1
c.3258C>A	Missense_Mutation	ERBB4	0.767043		1
c.3282G>C	Silent	MET	0.67183		1
c.3289G>A	Missense_Mutation	EGFR	0.537691		1
c.3309C>A	Silent	RET	0.355997		1
c.-32G>C	5'UTR	IGF1R	0.28664		1
c.3308G>A	Missense_Mutation	SOS1	0.281882		1
c.3306T>C	Silent	ERBB4	0.488255		1
c.3304T>G	Missense_Mutation	ERBB4	0.916498		1
c.3303C>T	Silent	EGFR	0.60693		1
c.3301T>G	Missense_Mutation	ROS1	0.152372		1
c.3301C>G	Missense_Mutation	RET	0.506783		1			c.3301C>G	0.402959		1
c.-32C>G	5'UTR	MAP2K1	0.348552		1
c.-328C>T	5'UTR	NF1	0.299383		1
c.32C>A	Missense_Mutation	HRAS	0.580155		1
c.329G>A	Missense_Mutation	CBL	0.863507		1
c.3299A>T	Missense_Mutation	ERBB4	0.290569		1
c.3293G>A	Missense_Mutation	PDGFRB	0.695989		1
c.3293C>A	Missense_Mutation	ERBB4	0.21707		1
c.3292C>T	Missense_Mutation	PDGFRB	0.785613		1
c.3141C>A	Silent	ALK	0.416464		1
c.3135T>A	Silent	IGF1R	0.33921		1
c.2972T>A	Missense_Mutation	NF1	0.621025		1
c.3134C>A	Missense_Mutation	PDGFRB	0.233058		1
c.3024G>A	Silent	ERBB4	0.672208		1
c.3024_3029dupACTAGA	In_Frame_Ins	ERBB3	0.750907		1
c.301G>T	Missense_Mutation	FGFR2	0.595936		1
c.301C>A	Missense_Mutation	NTRK3	0.281799		1
c.3018C>T	Silent	PDGFRB	0.535183		1
c.3017A>C	Missense_Mutation	ROS1	0.570447		1
c.3016G>A	Missense_Mutation	EGFR	0.886183		1
c.3011T>C	Missense_Mutation	ERBB4	0.591053		1
c.3011C>T	Missense_Mutation	RASA1	0.916867		1
c.3011_3026delATATGGTCCATGCAAT	Frame_Shift_Del	NF1	0.553636		1
c.3010G>T	Missense_Mutation	RASA1	0.368629		1
c.3008G>A	Missense_Mutation	IGF1R	0.899509		1
c.3008A>G	Missense_Mutation	ALK	0.50167		1
c.3007G>T	Missense_Mutation	NF1	0.239667		1
c.3007C>T	Missense_Mutation	IGF1R	0.607234		1
c.3026A>C	Missense_Mutation	ALK	0.825626		1
c.3028C>T	Nonsense_Mutation	NF1	0.533836		1
c.3028G>A	Missense_Mutation	ERBB4	0.809795		1
c.3037A>G	Missense_Mutation	RASA1	0.424101		1
c.3044A>T	Missense_Mutation	ERBB4	0.378406		1
c.3042C>T	Silent	PDGFRB	0.508237		1
c.3040G>T	Missense_Mutation	ERBB3	0.750907		1
c.3040G>A	Missense_Mutation	MET	0.618236		1
c.303C>T	Silent	KIT	0.777799		1
c.3037G>C	Missense_Mutation	ERBB2	0.521479		1
c.3037A>G	Missense_Mutation	PDGFRA	0.676893		1
c.*3029delT	3'UTR	NF1	0.681663		1
c.3037_3042delCTAGAC	In_Frame_Del	ERBB3	0.683566		1
c.30_35dupAGCTGG	In_Frame_Ins	KRAS	0.920513		1
c.3034G>T	Missense_Mutation	PDGFRB	0.742787		1
c.3034G>A	Missense_Mutation	PDGFRB	0.863195		1
c.3034G>A	Missense_Mutation	MET	0.780773		1
c.302T>G	Missense_Mutation	ERBB2	0.701486		1
c.3007A>G	Missense_Mutation	ALK	0.582059		1
c.3005A>G	Missense_Mutation	ERBB4	0.816671		1
c.3005A>C	Missense_Mutation	ERBB4	0.905828		1
c.2983delC	Frame_Shift_Del	NF1	0.207818		1
c.298G>T	Missense_Mutation	ROS1	0.534718		1
c.298C>T	Missense_Mutation	EGFR	0.656585		1
c.298A>G	Missense_Mutation	GRB2	0.440154		1
c.2989T>G	Missense_Mutation	EGFR	0.736509		1
c.2989G>A	Missense_Mutation	PDGFRB	0.641974		1
c.2988G>A	Silent	SOS1	0.620191		1
c.2980T>G	Missense_Mutation	ERBB2	0.633344		1
c.2991C>T	Silent	EGFR	0.618252		1
c.297T>G	Missense_Mutation	RIT1	0.458497		1
c.297C>A	Missense_Mutation	KIT	0.907592		1
c.2978C>T	Missense_Mutation	FLT3	0.527716		1
c.2977G>A	Missense_Mutation	ERBB2	0.761091		1
c.2974C>T	Missense_Mutation	ERBB4	0.814822		1
c.2973T>A	Missense_Mutation	SOS1	0.417266		1
c.2990G>C	Missense_Mutation	NF1	0.438421		1
c.2992T>C	Missense_Mutation	RET	0.512567		1
c.3003G>T	Missense_Mutation	PDGFRA	0.424387		1
c.-29G>A	5'UTR	HRAS	0.218525		1
c.3003G>C	Missense_Mutation	ERBB3	0.633067		1
c.3003G>A	Missense_Mutation	IGF1R	0.572345		1
c.3002A>T	Missense_Mutation	PDGFRA	0.424387		1
c.3001C>T	Missense_Mutation	PDGFRB	0.726571		1			c.3001C>T	0.646341		1
c.*29T>G	3'UTR	GRB2	0.32088		1
c.*29G>A	3'UTR	ERBB2	0.36894		1
c.*29C>T	3'UTR	HRAS	0.844345		1
c.299_304delCAGCCA	In_Frame_Del	RIT1	0.784013		1
c.*29C>T	3'UTR	FLT3	0.6194		1
c.29C>A	Missense_Mutation	NTRK2	0.646067		1
c.468C>T	Silent	BRAF	0.323481		1
c.2996C>A	Missense_Mutation	RET	0.356319		1
c.2995C>A	Missense_Mutation	ALK	0.783248		1
c.299_319delCTGGCGTGGCCGGTGCTGCTG	In_Frame_Del	RASA1	0.251644		1
c.3048_3058delAGTTGCCAAGG	Frame_Shift_Del	IGF1R	0.3869		1
c.3048G>T	Missense_Mutation	RET	0.961795		1
c.3049C>T	Nonsense_Mutation	NF1	0.724588		1
c.309C>A	Silent	NTRK3	0.496686		1
c.3105A>G	Silent	SOS1	0.697802		1
c.3103G>T	Missense_Mutation	ERBB3	0.250755		1
c.3103C>T	Nonsense_Mutation	ROS1	0.318144		1
c.*310_*313delCTTCinsTTT	3'UTR	ERBB3	0.326854		1
c.3102C>T	Silent	PDGFRB	0.714555		1
c.309C>G	Missense_Mutation	PDGFRA	0.249976		1
c.3098delC	Frame_Shift_Del	ERBB2	0.326269		1
c.310G>A	Missense_Mutation	GRB2	0.796867		1
c.3095G>A	Missense_Mutation	RET	0.717833		1
c.3095A>G	Missense_Mutation	MET	0.907252		1
c.3093C>T	Silent	RET	0.404487		1
c.3093C>T	Silent	ERBB3	0.326854		1
c.3092C>T	Missense_Mutation	ERBB4	0.341609		1
c.3091G>T	Nonsense_Mutation	PDGFRA	0.384327		1
c.3108G>A	Silent	PDGFRA	0.536688		1
c.310G>A	Missense_Mutation	RAF1	0.271009		1
c.3090G>T	Missense_Mutation	PDGFRA	0.384327		1
c.3125G>A	Missense_Mutation	EGFR	0.508263		1
c.3134A>G	Missense_Mutation	RET	0.414666		1
c.312G>T	Silent	IGF1R	0.638503		1
c.312G>A	Silent	IGF1R	0.271476		1			c.312G>A	0.402959		1
c.3128C>A	Nonsense_Mutation	ERBB4	0.183873		1
c.3126G>A	Silent	PDGFRA	0.739073		1			c.3126G>A	0.590146		1
c.3126_3134delGCAGACCTC	In_Frame_Del	PDGFRA	0.285678		1
c.3125C>T	Missense_Mutation	PDGFRB	0.616379		1
c.310G>C	Missense_Mutation	ERBB3	0.492105		1
c.3124G>T	Missense_Mutation	ERBB4	0.487352		1
c.3124C>T	Missense_Mutation	PDGFRB	0.616379		1
c.3120G>C	Silent	RET	0.26764		1
c.3118C>T	Missense_Mutation	ERBB3	0.291299		1
c.3113A>G	Missense_Mutation	RASA1	0.918813		1
c.310G>T	Nonsense_Mutation	NTRK3	0.442071		1
c.3091C>T	Missense_Mutation	MET	0.887498		1
c.3090C>T	Silent	RET	0.70765		1
c.304C>T	Nonsense_Mutation	NRAS	0.506185		1
c.3059C>G	Missense_Mutation	ROS1	0.336522		1
c.3066G>A	Silent	IGF1R	0.366363		1
c.3065G>A	Missense_Mutation	MET	0.942991		1
c.3063C>G	Nonsense_Mutation	MET	0.58774		1
c.3061G>C	Missense_Mutation	ERBB2	0.557583		1
c.3060G>C	Missense_Mutation	RASA1	0.450846		1
c.3060G>A	Silent	RET	0.413689		1
c.3059C>A	Missense_Mutation	ROS1	0.131275		1
c.306A>G	Silent	ARAF	0.299947		1
c.3058G>A	Missense_Mutation	NF1	0.273743		1
c.3057G>A	Silent	RET	0.863195		1
c.3057C>T	Silent	PDGFRB	0.261028		1
c.3056C>T	Missense_Mutation	EGFR	0.205204		1
c.3054C>A	Missense_Mutation	PDGFRB	0.410148		1
c.305_314delTGCGGGACCA	Frame_Shift_Del	RIT1	0.489288		1
c.3068T>C	Missense_Mutation	ERBB4	0.28481		1
c.3077G>T	Missense_Mutation	SOS1	0.901751		1
c.308T>A	Missense_Mutation	MAP2K1	0.480356		1
c.3082+2T>C	Splice_Site	MET	0.792907		1
c.308G>A	Missense_Mutation	MET	0.809795		1
c.3087C>T	Silent	ERBB4	0.273976		1
c.3085A>G	Missense_Mutation	RASA1	0.28331		1
c.3085A>G	Missense_Mutation	ERBB4	0.481381		1
c.3082_3082+5delGGTATA	Splice_Site	MET	0.653267		1
c.3082+2T>G	Splice_Site	MET	0.605901		1
c.3082+2T>A	Splice_Site	MET	0.499052		1
c.3078C>A	Missense_Mutation	PDGFRA	0.526531		1
c.3082+1G>T	Splice_Site	MET	0.730393		1
c.3082+1G>C	Splice_Site	MET	0.702741		1
c.3082+1delG	Frame_Shift_Del	MET	0.522122		1
c.3081_3082+3delAGGTAinsC	Splice_Site	MET	0.594886		1
c.307C>T	Missense_Mutation	RIT1	0.551934		1
c.3078G>T	Missense_Mutation	ROS1	0.47721		1
c.4689C>T	Silent	NF1	0.358544		1
c.5698A>G	Missense_Mutation	ROS1	0.329586		1
c.468C>T	Silent	CBL	0.510244		1
c.795G>A	Silent	IGF1R	0.529933		1
c.785T>C	Missense_Mutation	FGFR2	0.540049		1
c.785_789delGTAAAinsTTTT	Frame_Shift_Del	NF1	0.515679		1
c.7850C>T	Missense_Mutation	NF1	0.714867		1			c.7850C>T	0.590146		1
c.*784G>T	3'UTR	ERRFI1	0.686867		1
c.784G>A	Missense_Mutation	FGFR4	0.777799		1
c.784C>G	Missense_Mutation	BRAF	0.330547		1
c.783G>T	Missense_Mutation	EGFR	0.691118		1
c.7839G>A	Silent	NF1	0.576081		1
c.782dupG	Frame_Shift_Ins	KIT	0.602087		1
c.782C>G	Missense_Mutation	RAF1	0.393478		1
c.781A>T	Missense_Mutation	NTRK3	0.355638		1
c.781A>G	Missense_Mutation	MAPK1	0.380916		1
c.7819G>A	Missense_Mutation	NF1	0.497483		1
c.7815G>T	Missense_Mutation	NF1	0.438499		1
c.780C>T	Silent	FGFR2	0.327498		1
c.785T>G	Missense_Mutation	FGFR4	0.299188		1
c.7879G>T	Missense_Mutation	NF1	0.264192		1
c.788-1G>A	Splice_Site	ALK	0.728984		1
c.790C>G	Missense_Mutation	ERBB4	0.263384		1
c.794C>A	Missense_Mutation	NTRK2	0.520585		1
c.792G>A	Silent	NTRK1	0.337201		1
c.792C>G	Missense_Mutation	NTRK2	0.20264		1
c.791C>A	Missense_Mutation	MAP2K1	0.500914		1
c.790G>A	Missense_Mutation	FGFR2	0.879428		1
c.790C>T	Missense_Mutation	RAF1	0.739288		1
c.7909C>T	Nonsense_Mutation	NF1	0.398874		1
c.788A>G	Missense_Mutation	MAPK1	0.315085		1
c.-78A>C	5'UTR	NTRK2	0.302787		1
c.789G>T	Silent	MET	0.367798		1
c.7895A>T	Missense_Mutation	NF1	0.335318		1
c.788G>T	Missense_Mutation	ALK	0.728984		1
c.788C>T	Missense_Mutation	MET	0.657158		1
c.788C>T	Missense_Mutation	EGFR	0.307341		1
c.7802C>G	Nonsense_Mutation	NF1	0.780617		1
c.*77G>A	3'UTR	ROS1	0.641974		1
c.77C>G	Nonsense_Mutation	PDGFRA	0.443158		1
c.*76G>A	3'UTR	PDGFRB	0.322538		1
c.7739-3C>G	Intron	NF1	0.385678		1
c.772G>T	Nonsense_Mutation	NF1	0.33401		1
c.772C>T	Missense_Mutation	ERBB3	0.683566		1
c.*771C>T	3'UTR	RET	0.841525		1
c.7717G>T	Missense_Mutation	NF1	0.234257		1
c.770A>G	Missense_Mutation	MAPK1	0.497689		1
c.76A>G	Missense_Mutation	RAC1	0.223267		1
c.*7740C>G	3'UTR	ERBB4	0.381336		1
c.769G>C	Missense_Mutation	KIT	0.919398		1
c.769G>A	Missense_Mutation	PDGFRA	0.74795		1
c.769G>A	Missense_Mutation	EGFR	0.390114		1
c.769C>T	Missense_Mutation	ERBB3	0.648028		1
c.767G>T	Missense_Mutation	NTRK1	0.322956		1
c.767A>G	Missense_Mutation	EGFR	0.250899		1			c.767A>G	0.225313		1
c.773G>T	Missense_Mutation	BRAF	0.624711		1
c.7745dupA	Frame_Shift_Ins	NF1	0.402654		1
c.*77C>A	3'UTR	EGFR	0.462028		1
c.777G>A	Silent	EGFR	0.551862		1
c.779G>T	Missense_Mutation	NTRK1	0.42832		1
c.779C>G	Missense_Mutation	RASA1	0.320765		1
c.778C>T	Missense_Mutation	ARAF	0.711221		1
c.7783A>T	Nonsense_Mutation	NF1	0.548756		1
c.7783A>G	Missense_Mutation	NF1	0.358014		1
c.777G>C	Silent	EGFR	0.554487		1
c.7770C>T	Silent	NF1	0.715309		1
c.*7757G>A	3'UTR	ERBB4	0.812338		1
c.776C>T	Missense_Mutation	RAF1	0.663123		1
c.776C>T	Missense_Mutation	PDGFRA	0.71585		1
c.776C>A	Missense_Mutation	RET	0.469014		1
c.776A>G	Missense_Mutation	NTRK2	0.709397		1
c.775T>A	Missense_Mutation	ERBB3	0.630002		1
c.775C>T	Missense_Mutation	ALK	0.575709		1
c.794G>A	Missense_Mutation	KIT	0.30852		1
c.7971delG	Splice_Site	NF1	0.299413		1
c.834C>G	Missense_Mutation	MAP2K2	0.433594		1
c.79_81delAGC	In_Frame_Del	RIT1	0.550325		1
c.82+112131C>T	Intron	ERBB4	0.749803		1
c.820C>T	Nonsense_Mutation	ERBB4	0.525831		1
c.820C>T	Missense_Mutation	FGFR3	0.467474		1
c.*81G>C	3'UTR	PDGFRA	0.42629		1
c.-81G>A	5'UTR	NTRK2	0.814822		1
c.819A>G	Silent	ROS1	0.237917		1
c.819A>C	Missense_Mutation	ERBB3	0.818785		1
c.818G>A	Missense_Mutation	NTRK1	0.607701		1
c.817C>A	Missense_Mutation	RET	0.667076		1
c.817A>G	Missense_Mutation	EGFR	0.332326		1
c.816G>C	Missense_Mutation	IGF1R	0.517468		1
c.*8166G>C	3'UTR	CBL	0.438874		1
c.814G>C	Missense_Mutation	IGF1R	0.437699		1
c.814G>A	Missense_Mutation	MAP2K2	0.240844		1
c.814C>T	Nonsense_Mutation	MET	0.517468		1
c.82+112154G>T	Intron	ERBB4	0.504788		1
c.821T>C	Missense_Mutation	ALK	0.365378		1
c.8222C>G	Missense_Mutation	NF1	0.827686		1
c.*827G>A	3'UTR	KIT	0.224783		1
c.*8334delA	3'UTR	CBL	0.809219		1
c.8300A>G	Missense_Mutation	NF1	0.364403		1
c.*82C>T	3'UTR	CBL	0.654686		1
c.829G>C	Missense_Mutation	RET	0.169013		1
c.828G>T	Missense_Mutation	ERBB4	0.179651		1
c.828C>T	Silent	ERRFI1	0.444507		1
c.827A>T	Missense_Mutation	EGFR	0.230422		1
c.8226C>G	Nonsense_Mutation	NF1	0.422125		1
c.826T>G	Missense_Mutation	ALK	0.66404		1
c.8261C>T	Missense_Mutation	NF1	0.429446		1
c.*825G>A	3'UTR	CBL	0.547517		1
c.825C>T	Silent	CBL	0.546056		1
c.*823delT	3'UTR	KIT	0.867897		1
c.8233G>T	Nonsense_Mutation	NF1	0.462461		1
c.813C>T	Silent	EGFR	0.633959		1
c.811G>A	Missense_Mutation	FGFR3	0.805993		1
c.8114G>T	Missense_Mutation	NF1	0.663123		1
c.-79G>T	5'UTR	ERBB4	0.296938		1
c.803A>C	Missense_Mutation	ARAF	0.662981		1
c.802_803insTCTCCA	In_Frame_Ins	FGFR2	0.594601		1
c.8017C>T	Nonsense_Mutation	NF1	0.768649		1
c.*7G>T	3'UTR	IGF1R	0.788391		1
c.-7G>C	5'UTR	NRAS	0.975789		1
c.7G>A	Missense_Mutation	KRAS	0.709468		1
c.*79G>A	3'UTR	SOS1	0.586901		1
c.8062G>A	Missense_Mutation	NF1	0.369981		1
c.79A>T	Missense_Mutation	ERBB2	0.26764		1
c.*79A>T	3'UTR	GRB2	0.315255		1
c.799C>A	Missense_Mutation	FLT3	0.282545		1
c.798C>T	Silent	RAF1	0.416937		1
c.798C>T	Silent	FGFR4	0.720277		1
c.7989dupT	Frame_Shift_Ins	NF1	0.60818		1
c.805C>A	Missense_Mutation	ERBB2	0.583267		1
c.*8066A>G	3'UTR	CBL	0.58509		1
c.8114-1G>T	Splice_Site	NF1	0.663123		1
c.8092_8098delTACCAAA	Frame_Shift_Del	NF1	0.367083		1
c.810T>C	Silent	NTRK2	0.608044		1
c.810C>T	Silent	FGFR3	0.324471		1
c.810C>G	Missense_Mutation	ERBB3	0.961795		1
c.80C>T	Missense_Mutation	ERBB4	0.465009		1
c.*80C>G	3'UTR	ERBB3	0.240317		1
c.*8095delA	3'UTR	CBL	0.901751		1
c.808G>A	Missense_Mutation	NTRK1	0.570447		1
c.806_810delTTTAC	Frame_Shift_Del	RASA1	0.301957		1
c.808G>A	Missense_Mutation	KIT	0.689381		1
c.808C>G	Missense_Mutation	NTRK3	0.164856		1
c.8084dupC	Frame_Shift_Ins	NF1	0.636088		1
c.807G>C	Silent	NTRK3	0.59451		1
c.807G>A	Missense_Mutation	SOS1	0.441382		1
c.807C>T	Silent	FGFR3	0.622094		1
c.766G>T	Missense_Mutation	EGFR	0.196771		1
c.7661C>T	Missense_Mutation	NF1	0.461429		1
c.765G>T	Missense_Mutation	RET	0.461598		1
c.765C>T	Silent	FGFR4	0.528189		1
c.707A>C	Missense_Mutation	FGFR2	0.422504		1
c.706T>C	Missense_Mutation	ERBB3	0.484861		1
c.*706T>C	3'UTR	FGFR1	0.867897		1
c.7069G>T	Nonsense_Mutation	NF1	0.57581		1
c.7063-2A>G	Splice_Site	NF1	0.441324		1
c.705C>G	Nonsense_Mutation	NF1	0.38639		1
c.7053C>G	Missense_Mutation	NF1	0.572345		1
c.704T>A	Missense_Mutation	MAP2K1	0.505769		1
c.704G>C	Missense_Mutation	PDGFRA	0.741128		1
c.704G>A	Missense_Mutation	PDGFRA	0.508945		1
c.704G>A	Missense_Mutation	NTRK3	0.531424		1
c.704G>A	Missense_Mutation	FGFR3	0.517365		1
c.7044A>T	Nonstop_Mutation	ROS1	0.753819		1
c.703G>C	Missense_Mutation	RET	0.360706		1
c.703C>T	Missense_Mutation	BRAF	0.616886		1
c.707C>T	Missense_Mutation	ERBB3	0.539876		1
c.709G>C	Missense_Mutation	MAP2K2	0.397136		1
c.709T>C	Missense_Mutation	FGFR2	0.422504		1
c.7146C>G	Missense_Mutation	NF1	0.682291		1
c.718G>A	Missense_Mutation	ERBB4	0.659084		1
c.7189G>T	Missense_Mutation	NF1	0.616812		1
c.7189_7189+6delGGTAAAA	Splice_Site	NF1	0.546537		1
c.7189+2T>A	Splice_Site	NF1	0.535402		1
c.715C>G	Missense_Mutation	ERRFI1	0.491425		1
c.714A>T	Missense_Mutation	MET	0.382485		1
c.7140C>G	Silent	NF1	0.388724		1
c.709T>C	Missense_Mutation	FGFR4	0.180677		1
c.712C>T	Missense_Mutation	MAP2K2	0.890473		1			c.712C>T	0.245032		1
c.712-1G>T	Splice_Site	BRAF	0.347712		1
c.711T>C	Silent	PTPN11	0.732681		1
c.711G>A	Silent	CBL	0.739217		1
c.70G>T	Missense_Mutation	ROS1	0.665767		1
c.70C>A	Missense_Mutation	MAP2K2	0.867897		1
c.702A>T	Silent	BRAF	0.616886		1
c.7027G>A	Missense_Mutation	ROS1	0.946553		1
c.701C>G	Nonsense_Mutation	SOS1	0.632792		1
c.*68G>C	3'UTR	CBL	0.428198		1
c.692G>T	Missense_Mutation	NTRK3	0.267511		1
c.692C>T	Missense_Mutation	MAP2K1	0.715095		1
c.6927delG	Frame_Shift_Del	NF1	0.545815		1
c.6927_6928delGC	Frame_Shift_Del	NF1	0.633174		1
c.6923_6927delACTCG	Frame_Shift_Del	NF1	0.762241		1
c.691C>T	Missense_Mutation	ERBB4	0.982046		1
c.-68G>A	5'UTR	NTRK2	0.470068		1
c.694C>G	Missense_Mutation	ROS1	0.361332		1
c.-68C>A	5'UTR	ERBB4	0.622286		1
c.689G>A	Nonsense_Mutation	NTRK2	0.762715		1
c.6896C>G	Missense_Mutation	ROS1	0.473913		1
c.6886G>A	Missense_Mutation	ROS1	0.839701		1			c.6886G>A	0.577655		1
c.*6881G>A	3'UTR	IGF1R	0.658665		1
c.6879C>T	Silent	ROS1	0.656283		1
c.693-1G>A	Splice_Site	RASA1	0.311026		1
c.694C>T	Silent	ROS1	0.496686		1
c.7017C>T	Silent	ROS1	0.797843		1
c.-6C>T	5'UTR	ERBB4	0.494836		1
c.700G>A	Missense_Mutation	IGF1R	0.248783		1
c.*700C>T	3'UTR	RAF1	0.472576		1
c.700A>T	Missense_Mutation	NTRK2	0.574151		1
c.700A>G	Missense_Mutation	PDGFRB	0.722822		1
c.7009_7031delCTTCTTGAACAAAACCTGCATACinsT	Frame_Shift_Del	NF1	0.570305		1
c.7003A>C	Missense_Mutation	NF1	0.778174		1
c.69A>G	Silent	KRAS	0.301242		1
c.694G>A	Missense_Mutation	ERBB3	0.474913		1
c.699G>T	Missense_Mutation	ALK	0.213573		1
c.697G>A	Missense_Mutation	NTRK3	0.521227		1
c.697dupA	Frame_Shift_Ins	BRAF	0.372553		1
c.6975T>A	Silent	ROS1	0.238506		1
c.696A>G	Silent	ERBB4	0.475171		1
c.6957dupA	Frame_Shift_Ins	ROS1	0.638625		1
c.718G>C	Missense_Mutation	NTRK3	0.909378		1
c.718G>T	Nonsense_Mutation	ERBB4	0.815098		1
c.719G>A	Missense_Mutation	FGFR1	0.184464		1
c.749C>T	Missense_Mutation	PDGFRA	0.347561		1
c.757-21_781delCTCCTTTTCTGAAACCAGCAGACTAAACTACAGGAGAAATATAATAinsTCTCCTTTTCTGAAACCAGCAGACTAAACTACAGGAGAAATATAATAG	Splice_Site	KIT	0.602087		1
c.7550G>T	Missense_Mutation	NF1	0.224661		1
c.751G>C	Missense_Mutation	ERBB3	0.513578		1
c.751C>T	Missense_Mutation	PDGFRB	0.487328		1
c.*751C>T	3'UTR	ERRFI1	0.796867		1
c.7501G>T	Nonsense_Mutation	NF1	0.517657		1
c.749C>T	Missense_Mutation	ERBB2	0.639991		1
c.758C>A	Missense_Mutation	NTRK3	0.212087		1
c.748+195A>G	Intron	FGFR2	0.856129		1
c.744G>C	Missense_Mutation	NF1	0.5043		1
c.743G>A	Missense_Mutation	SOS1	0.227797		1
c.7420G>A	Missense_Mutation	NF1	0.762715		1
c.74-1G>A	Splice_Site	RET	0.772115		1
c.741+3A>T	Intron	ERBB4	0.4371		1
c.757C>T	Nonsense_Mutation	RAF1	0.3676		1
c.758C>T	Missense_Mutation	FGFR2	0.781194		1
c.7405G>T	Nonsense_Mutation	NF1	0.477399		1
c.761A>T	Missense_Mutation	IGF1R	0.673161		1
c.765+2_765+30delTAGGCATCCTGGGCTTCAGCCCCATCAGG	Splice_Site	NTRK3	0.430928		1
c.764G>A	Missense_Mutation	PDGFRB	0.728021		1
c.763C>T	Nonsense_Mutation	NTRK3	0.814592		1
c.763C>A	Missense_Mutation	NTRK3	0.545811		1
c.7632dupT	Frame_Shift_Ins	NF1	0.516968		1
c.762A>C	Silent	MAP2K1	0.393478		1
c.7614delT	Frame_Shift_Del	NF1	0.702038		1
c.759+108G>C	Intron	PDGFRA	0.791781		1
c.760C>T	Missense_Mutation	FGFR2	0.61315		1
c.759+89A>T	Intron	PDGFRA	0.856818		1
c.759+68C>T	Intron	PDGFRA	0.277753		1
c.759+289G>T	Intron	PDGFRA	0.910961		1
c.759+198C>A	Intron	PDGFRA	0.230884		1
c.759+12C>T	Intron	PDGFRA	0.72296		1
c.740G>A	Nonsense_Mutation	MAP2K1	0.717833		1
c.7404G>T	Missense_Mutation	NF1	0.477399		1
c.71C>T	Missense_Mutation	IGF1R	0.336069		1
c.723G>A	Silent	IGF1R	0.388117		1
c.728C>A	Missense_Mutation	ROS1	0.282927		1
c.7288G>C	Missense_Mutation	NF1	0.527965		1
c.7262delA	Frame_Shift_Del	NF1	0.666504		1
c.724G>T	Missense_Mutation	PDGFRA	0.412772		1
c.724G>T	Missense_Mutation	ARAF	0.40765		1
c.724dupA	Frame_Shift_Ins	NF1	0.489516		1
c.7239_7241delACAinsCT	Frame_Shift_Del	NF1	0.660592		1
c.728G>T	Missense_Mutation	NTRK3	0.532387		1
c.722T>C	Missense_Mutation	NTRK3	0.347363		1
c.722C>T	Missense_Mutation	BRAF	0.445865		1
c.722C>A	Missense_Mutation	MAP2K1	0.617378		1
c.722_751delAGGTGGTTGACCTTCAATGGACTTACCCTG	In_Frame_Del	PDGFRA	0.44125		1
c.71T>A	Missense_Mutation	KRAS	0.838714		1
c.*71G>T	3'UTR	RIT1	0.891434		1
c.728G>T	Missense_Mutation	FLT3	0.238357		1
c.7290A>G	Silent	NF1	0.527965		1
c.7372A>T	Nonsense_Mutation	NF1	0.483524		1
c.733C>G	Missense_Mutation	RASA1	0.618239		1
c.-73_-66delTTTGCCGC	5'UTR	KIT	0.477572		1
c.735A>G	Silent	NTRK1	0.3612		1
c.734T>G	Missense_Mutation	PDGFRB	0.164315		1
c.734T>C	Missense_Mutation	RET	0.501974		1
c.7349G>A	Missense_Mutation	NF1	0.330547		1
c.733G>T	Missense_Mutation	ERBB4	0.433022		1
c.732T>C	Silent	ERBB3	0.474177		1
c.*7298T>G	3'UTR	ERBB4	0.731004		1
c.731C>G	Nonsense_Mutation	KIT	0.760118		1
c.7317A>T	Missense_Mutation	NF1	0.506289		1
c.730C>T	Missense_Mutation	MAPK1	0.363645		1
c.730C>G	Missense_Mutation	FLT3	0.260063		1
c.72C>G	Silent	RAF1	0.277035		1
c.*72A>T	3'UTR	ROS1	0.916219		1
c.833A>G	Missense_Mutation	EGFR	0.509609		1
c.834C>T	Silent	FGFR3	0.797627		1
c.468T>C	Silent	ERBB4	0.623474		1			c.468T>C	0.527239		1
c.95C>T	Missense_Mutation	ERBB4	0.864097		1
c.949G>A	Missense_Mutation	EGFR	0.37398		1
c.947G>A	Missense_Mutation	NTRK3	0.726103		1
c.947C>G	Missense_Mutation	ALK	0.504562		1
c.947A>G	Missense_Mutation	MAPK1	0.158678		1
c.942G>T	Missense_Mutation	NTRK3	0.946177		1
c.941C>G	Missense_Mutation	NTRK2	0.276125		1
c.941A>G	Missense_Mutation	EGFR	0.689988		1
c.941A>C	Missense_Mutation	ERBB3	0.480441		1
c.940G>C	Missense_Mutation	NTRK3	0.557583		1
c.940G>C	Missense_Mutation	FGFR4	0.456401		1
c.940G>A	Missense_Mutation	EGFR	0.49766		1
[truncated: 5,429 more rows]
