# Supplementary material for: Machine Learning Detects Pan-cancer Ras Pathway Activation in The Cancer Genome Atlas
Source: Cell Rep. Author manuscript; Available in PMC 2018 Apr 26. (PMC5918694; doi:10.1016/j.celrep.2018.03.046)
Supplement: 6 [file NIHMS958974-supplement-6.xlsx]

## Sheet: CellReports_Data_S5
HGVSp	Variant_Classification	Hugo_Symbol	Mean	SD	count	low_CI	high_CI	ccle_mean_weight	ccle_sd_weight	ccle_count	conversion
p.Val600Glu	Missense_Mutation	BRAF	0.379832	0.222155	453	0.360466	0.401139	0.611137	0.146628	59	p.Val600Glu
p.Gly12Asp	Missense_Mutation	KRAS	0.81998	0.126311	166	0.800135	0.838195	0.686906	0.142274	44	p.Gly12Asp
p.Gly12Val	Missense_Mutation	KRAS	0.8257	0.127124	157	0.805637	0.846128	0.734995	0.121861	33	p.Gly12Val
p.Gly12Cys	Missense_Mutation	KRAS	0.812311	0.110061	98	0.789292	0.834025	0.64421	0.146242	21	p.Gly12Cys
p.Gln61Arg	Missense_Mutation	NRAS	0.778051	0.146488	91	0.748909	0.80828	0.645535	0.203996	6	p.Gln61Arg
p.%3D	Silent	ROS1	0.459086	0.17517	65	0.416824	0.501877
p.Gly13Asp	Missense_Mutation	KRAS	0.835737	0.122419	56	0.803613	0.864896	0.638791	0.104634	9	p.Gly13Asp
p.Gln61Lys	Missense_Mutation	NRAS	0.790784	0.140688	55	0.752924	0.824969	0.626099	0.134239	15	p.Gln61Lys
.	Splice_Site	NF1	0.566765	0.171748	54	0.52383	0.615833
p.%3D	Silent	NF1	0.464671	0.173999	51	0.413969	0.515532
.	Intron	NTRK3	0.586812	0.226408	48	0.526152	0.649008
p.%3D	Silent	ALK	0.51237	0.185206	48	0.458853	0.561907
p.%3D	Silent	EGFR	0.476583	0.204956	46	0.419435	0.534462
p.%3D	Silent	ERBB4	0.487719	0.173026	46	0.441758	0.540992
p.%3D	Silent	IGF1R	0.439034	0.165516	45	0.394039	0.484462
p.%3D	Silent	RET	0.444555	0.1666	44	0.399933	0.497653
p.%3D	Silent	ERBB2	0.480849	0.145599	44	0.443091	0.525585
p.Ser249Cys	Missense_Mutation	FGFR3	0.505709	0.144386	41	0.458566	0.550462
p.%3D	Silent	NTRK3	0.474462	0.170579	40	0.424994	0.525814
p.Gly12Ala	Missense_Mutation	KRAS	0.790015	0.137839	39	0.744771	0.832482	0.680646	0.163283	5	p.Gly12Ala
.	Intron	EGFR	0.553287	0.173671	38	0.499501	0.607935
p.%3D	Silent	KIT	0.456169	0.195293	38	0.396022	0.518895
p.%3D	Silent	NTRK1	0.488766	0.19131	37	0.434629	0.552559
p.Ser310Phe	Missense_Mutation	ERBB2	0.516205	0.181133	36	0.461848	0.580514
p.%3D	Silent	ERBB3	0.421139	0.160829	36	0.374571	0.481069
p.%3D	Silent	FGFR4	0.501904	0.16649	35	0.447949	0.552592
p.%3D	Silent	MET	0.484201	0.148747	35	0.43587	0.535251
p.%3D	Silent	NTRK2	0.462306	0.150743	31	0.411413	0.516204
p.Gly12Arg	Missense_Mutation	KRAS	0.875397	0.076521	31	0.847239	0.901671	0.684276	0.165141	6	p.Gly12Arg
p.%3D	Silent	PDGFRB	0.544501	0.160105	31	0.486534	0.60016
p.%3D	Silent	PDGFRA	0.507157	0.168292	30	0.445284	0.567499
.	3'UTR	IGF1R	0.570268	0.228074	28	0.487834	0.651007
p.Gln61Arg	Missense_Mutation	HRAS	0.770571	0.125777	28	0.72547	0.814228
.	Intron	ERBB3	0.533008	0.168775	27	0.47014	0.596388
p.%3D	Silent	FLT3	0.396467	0.143719	25	0.341404	0.450678
.	3'UTR	NF1	0.543886	0.225666	23	0.46126	0.629185
p.Gly12Ser	Missense_Mutation	KRAS	0.833176	0.109769	23	0.78736	0.872742	0.622312	0.133485	2	p.Gly12Ser
p.Ser252Trp	Missense_Mutation	FGFR2	0.608326	0.0965689	23	0.570092	0.646669	0.336312	0.190517	2	p.Ser252Trp
p.%3D	Silent	FGFR1	0.470906	0.14655	22	0.415237	0.530211
p.%3D	Silent	FGFR3	0.49747	0.157466	21	0.430286	0.56233
.	3'UTR	ERBB4	0.505835	0.203207	21	0.423961	0.5922
.	3'UTR	PDGFRA	0.467475	0.252635	20	0.365104	0.578846
p.Leu858Arg	Missense_Mutation	EGFR	0.548789	0.0751402	19	0.518058	0.583859	0.333858	0.089321	3	p.Leu858Arg
.	5'UTR	NTRK2	0.479582	0.183955	19	0.399239	0.565983
p.Gln61His	Missense_Mutation	KRAS	0.847912	0.0784473	19	0.811281	0.881665	0.590136	0.140383	6	p.Gln61His
p.%3D	Silent	BRAF	0.435823	0.22795	17	0.338698	0.541338
p.%3D	Silent	CBL	0.515801	0.168749	17	0.43646	0.592545
p.Glu322Lys	Missense_Mutation	MAPK1	0.418424	0.201103	16	0.337134	0.520107
.	3'UTR	RET	0.64294	0.183331	16	0.553823	0.724882
p.%3D	Silent	RASA1	0.473188	0.128338	16	0.411898	0.534549
.	Intron	FGFR1	0.461672	0.187125	16	0.378054	0.556067
p.Glu746_Ala750del	In_Frame_Del	EGFR	0.558406	0.0962123	16	0.511259	0.604671
.	Intron	FGFR2	0.541123	0.250766	16	0.438275	0.668035
p.Val104Met	Missense_Mutation	ERBB3	0.623861	0.246377	15	0.4987	0.749554	0.566898	0.0268987	3	p.Val104Met
p.%3D	Silent	PTPN11	0.475405	0.164088	15	0.398986	0.558644
.	Intron	NTRK2	0.550661	0.259921	15	0.410663	0.678015
p.Val600Met	Missense_Mutation	BRAF	0.576059	0.186253	15	0.490672	0.663554	0.716939	0.196977	2	p.Val600Met
p.Ala146Thr	Missense_Mutation	KRAS	0.848294	0.0981498	14	0.791764	0.8924	0.854815	0.122289	2	p.Ala146Thr
p.%3D	Silent	ARAF	0.490237	0.207738	14	0.381906	0.604367
.	3'UTR	FGFR1	0.478581	0.263418	14	0.362203	0.616924
.	3'UTR	KIT	0.528332	0.237964	14	0.402016	0.651617
p.Gly598Val	Missense_Mutation	EGFR	0.356753	0.0549577	13	0.330513	0.384935	0.347622		1	p.Gly598Val
.	Intron	PDGFRA	0.591616	0.261324	13	0.457124	0.729686
p.Arg678Gln	Missense_Mutation	ERBB2	0.671592	0.182178	12	0.56952	0.762493	0.581019	0.10852	3	p.Arg678Gln
.	Intron	ERBB2	0.662706	0.186331	12	0.564254	0.758239
.	Splice_Site	MET	0.569275	0.16656	12	0.475064	0.647561
.	Splice_Site	RASA1	0.533532	0.223743	12	0.418754	0.66019
p.%3D	Silent	FGFR2	0.474871	0.158691	12	0.394288	0.565256
p.Gly13Val	Missense_Mutation	HRAS	0.5568	0.138054	12	0.48528	0.628962
p.Gly13Cys	Missense_Mutation	KRAS	0.786162	0.119256	12	0.72084	0.847487	0.552553	0.194933	4	p.Gly13Cys
p.Gly12Asp	Missense_Mutation	NRAS	0.776913	0.170151	12	0.671734	0.856446	0.757079	0.0600934	2	p.Gly12Asp
p.Asn550Lys	Missense_Mutation	FGFR2	0.670267	0.115595	12	0.607151	0.731251
p.%3D	Silent	RAF1	0.462357	0.184945	12	0.367453	0.567514
.	3'UTR	CBL	0.632389	0.194666	12	0.5254	0.736435
.	3'UTR	ERBB3	0.544851	0.178585	12	0.454363	0.642902
.	3'UTR	FGFR3	0.615151	0.187259	11	0.512801	0.726306
.	Intron	ERBB4	0.561386	0.210935	11	0.44739	0.683202
p.%3D	Silent	SOS1	0.534569	0.210519	11	0.407582	0.651411
p.Ala289Val	Missense_Mutation	EGFR	0.363586	0.112968	11	0.296294	0.423727	0.35774	0.0829489	3	p.Ala289Val
.	Intron	FGFR3	0.445281	0.153883	11	0.345098	0.528867
.	3'UTR	ROS1	0.598103	0.20128	10	0.487118	0.72309
.	Splice_Site	ROS1	0.523157	0.207912	10	0.408911	0.644852
.	Splice_Site	ERBB4	0.585853	0.288335	10	0.405312	0.750066
p.%3D	Silent	MAP2K1	0.473551	0.189794	10	0.3625	0.578114
p.Gly13Arg	Missense_Mutation	HRAS	0.673799	0.117655	10	0.603075	0.740488	0.511244		1	p.Gly13Arg
p.Leu755Ser	Missense_Mutation	ERBB2	0.584843	0.195465	10	0.467077	0.693814	0.389968	0.201437	3	p.Leu755Ser
.	3'UTR	MAPK1	0.60496	0.167828	10	0.508066	0.693543
p.Val842Ile	Missense_Mutation	ERBB2	0.658319	0.222561	9	0.52491	0.792028	0.480807	0.129781	4	p.Val842Ile
.	3'UTR	KRAS	0.746609	0.170067	9	0.634417	0.845361
.	Splice_Site	ALK	0.503522	0.188535	9	0.384395	0.615093
p.%3D	Silent	ERRFI1	0.414831	0.195834	9	0.319529	0.551836
p.Gln61Lys	Missense_Mutation	HRAS	0.684104	0.16957	9	0.581409	0.78956
p.Asn233Tyr	Missense_Mutation	SOS1	0.64679	0.105786	9	0.58752	0.717218	0.492547	0.246768	2	p.Asn233Tyr
p.Gly12Ser	Missense_Mutation	HRAS	0.630036	0.187729	9	0.50849	0.737938
p.Lys601Glu	Missense_Mutation	BRAF	0.701837	0.134664	9	0.624531	0.785047
p.Pro124Ser	Missense_Mutation	MAP2K1	0.709901	0.192228	9	0.586914	0.827432	0.663936		1	p.Pro124Ser
p.Tyr375Cys	Missense_Mutation	FGFR3	0.533426	0.15398	9	0.435963	0.635249
p.Val777Leu	Missense_Mutation	ERBB2	0.6749	0.145916	9	0.592407	0.769041
p.Gln61Leu	Missense_Mutation	NRAS	0.760287	0.145324	9	0.669249	0.844357	0.635203	0.230985	6	p.Gln61Leu
p.Gln61Arg	Missense_Mutation	KRAS	0.874615	0.0347386	8	0.85191	0.896626	0.66808		1	p.Gln61Arg
p.Gln61Leu	Missense_Mutation	HRAS	0.668772	0.152209	8	0.567644	0.761004	0.548773	0.206833	4	p.Gln61Leu
.	3'UTR	GRB2	0.505181	0.227868	8	0.381044	0.666128
p.Gly469Ala	Missense_Mutation	BRAF	0.688499	0.146488	8	0.584393	0.77954	0.398515	0.153242	2	p.Gly469Ala
p.Ser257Leu	Missense_Mutation	RAF1	0.716858	0.171239	8	0.614246	0.826559
p.%3D	Silent	MAP2K2	0.454292	0.197473	8	0.327522	0.580563
p.Gly13Arg	Missense_Mutation	NRAS	0.730405	0.215696	8	0.59017	0.868868
.	Intron	ERRFI1	0.456405	0.116175	7	0.374271	0.53074
.	5'UTR	ERBB4	0.529987	0.150922	7	0.417284	0.634032
p.Leu19Phe	Missense_Mutation	KRAS	0.729995	0.131918	7	0.631778	0.82271	0.742152		1	p.Leu19Phe
p.Gly12Asp	Missense_Mutation	HRAS	0.657771	0.150156	7	0.552333	0.763268	0.231776		1	p.Gly12Asp
p.Cys383Arg	Missense_Mutation	FGFR2	0.651853	0.13537	6	0.562696	0.75649
.	Splice_Site	KIT	0.446267	0.173317	6	0.323654	0.562356
.	3'UTR	NTRK3	0.386316	0.280127	6	0.22564	0.618264
p.Val104Leu	Missense_Mutation	ERBB3	0.48598	0.0748542	6	0.420796	0.529598
p.Pro29Ser	Missense_Mutation	RAC1	0.612864	0.164065	6	0.48386	0.723659	0.54242	0.19791	5	p.Pro29Ser
p.Gln61Leu	Missense_Mutation	KRAS	0.838837	0.0547468	6	0.803138	0.878471	0.883408	0.105015	2	p.Gln61Leu
.	3'UTR	FLT3	0.619524	0.264191	6	0.412429	0.771086
p.Asp594Asn	Missense_Mutation	BRAF	0.693871	0.231237	6	0.512174	0.845747
p.Asn581Ser	Missense_Mutation	BRAF	0.490553	0.0968034	6	0.412456	0.548385
p.%3D	Silent	RIT1	0.555649	0.0842293	6	0.498104	0.613602
.	Splice_Site	FLT3	0.491308	0.239148	6	0.308158	0.654708
.	3'UTR	PDGFRB	0.452905	0.182226	6	0.336078	0.579087
p.Arg255GlyfsTer37	Frame_Shift_Del	ARAF	0.789412	0.120359	5	0.679208	0.860517
p.Gln61Lys	Missense_Mutation	KRAS	0.748535	0.208276	5	0.574764	0.897812	0.487656	0.263192	2	p.Gln61Lys
p.Gln61His	Missense_Mutation	NRAS	0.71282	0.148571	5	0.592449	0.822849	0.550984		1	p.Gln61His
p.Gln400Ter	Nonsense_Mutation	NF1	0.45912	0.193353	5	0.297185	0.603749
p.Asp816Val	Missense_Mutation	KIT	0.643629	0.15713	5	0.531559	0.75048
p.Asn822Lys	Missense_Mutation	KIT	0.661753	0.166313	5	0.524239	0.786219
p.Asn577Lys	Missense_Mutation	FGFR1	0.573834	0.115748	5	0.479062	0.65397
p.Ala178Val	Missense_Mutation	RAC1	0.621703	0.191028	5	0.489345	0.781793
p.Gly469Val	Missense_Mutation	BRAF	0.663581	0.0756295	5	0.610263	0.723931
p.%3D	Silent	MAPK1	0.356617	0.0940033	5	0.295279	0.443954
p.Gly372Cys	Missense_Mutation	FGFR3	0.573984	0.0600403	5	0.527103	0.62003
.	3'UTR	MAP2K1	0.382296	0.167336	5	0.253365	0.504901
p.Gly466Val	Missense_Mutation	BRAF	0.624589	0.197669	5	0.475069	0.763226	0.628199	0.0804808	2	p.Gly466Val
.	3'UTR	FGFR4	0.775649	0.155759	5	0.653366	0.890348
.	Splice_Site	PDGFRB	0.41811	0.197492	5	0.271024	0.564895
p.Leu62Arg	Missense_Mutation	EGFR	0.301994	0.171716	5	0.189343	0.447126
p.Lys117Asn	Missense_Mutation	HRAS	0.549679	0.15978	5	0.432553	0.677304
p.Glu928Gly	Missense_Mutation	ERBB3	0.686095	0.12357	5	0.603831	0.796589	0.440698	0.244794	2	p.Glu928Gly
p.Leu861Gln	Missense_Mutation	EGFR	0.400106	0.129964	5	0.29094	0.501055	0.21654		1	p.Leu861Gln
p.Gly12Cys	Missense_Mutation	NRAS	0.725746	0.258004	5	0.486252	0.888781
p.Met1268Thr	Missense_Mutation	MET	0.306871	0.0621311	5	0.265427	0.361536
p.Phe1247IlefsTer18	Frame_Shift_Del	NF1	0.378617	0.174661	5	0.256766	0.522943
.	Intron	NF1	0.506157	0.0853411	5	0.43912	0.568668
.	Splice_Site	NTRK3	0.498784	0.170995	5	0.35864	0.627919
p.Ala767_Val769dup	In_Frame_Ins	EGFR	0.486967	0.061782	4
p.Gly503Val	Missense_Mutation	PTPN11	0.793573	0.172319	4			0.465715		1	p.Gly503Val
p.Arg108Lys	Missense_Mutation	EGFR	0.351935	0.0844137	4
p.Arg252Cys	Missense_Mutation	EGFR	0.422144	0.176888	4
p.Gly169Arg	Missense_Mutation	NTRK1	0.410405	0.0971793	4
p.Asp297Tyr	Missense_Mutation	ERBB3	0.538118	0.242415	4			0.501712		1	p.Asp297Tyr
p.Gly382Arg	Missense_Mutation	FGFR3	0.423354	0.0487374	4
p.Ala245Val	Missense_Mutation	ERBB3	0.725217	0.11885	4
p.Gly12Cys	Missense_Mutation	HRAS	0.567963	0.229749	4
p.Glu2241Asp	Missense_Mutation	ROS1	0.278714	0.015019	4
p.Ala289Thr	Missense_Mutation	EGFR	0.410501	0.0398473	4
p.Ile767Met	Missense_Mutation	ERBB2	0.500849	0.163798	4
.	Intron	HRAS	0.743642	0.145753	4
.	3'UTR	RIT1	0.70945	0.306411	4
p.Glu203Lys	Missense_Mutation	MAP2K1	0.641713	0.140194	4			0.3367		1	p.Glu203Lys
.	3'UTR	RAF1	0.452281	0.153271	4
.	3'UTR	PTPN11	0.535486	0.197018	4
.	Splice_Site	BRAF	0.443859	0.171714	4
p.Lys57Asn	Missense_Mutation	MAP2K1	0.590247	0.160072	4
p.Met107Ile	Missense_Mutation	RIT1	0.524394	0.22436	4
p.Met918Thr	Missense_Mutation	RET	0.625067	0.0937188	4
p.Ser310Tyr	Missense_Mutation	ERBB2	0.406907	0.149661	4
.	3'UTR	BRAF	0.486586	0.241936	4
.	3'UTR	ARAF	0.641636	0.196121	4
p.Asp816His	Missense_Mutation	KIT	0.722538	0.0441289	4
p.Arg248Cys	Missense_Mutation	FGFR3	0.483863	0.273768	4
.	3'UTR	ERRFI1	0.630965	0.258437	4
.	5'UTR	GRB2	0.416786	0.011799	4
.	Intron	ALK	0.495704	0.0612913	4
.	3'UTR	ALK	0.552237	0.233677	4
.	5'UTR	ROS1	0.475056	0.0917768	4
.	3'UTR	ERBB2	0.480235	0.146718	4
.	3'UTR	NTRK2	0.624519	0.202882	4
.	5'UTR	ERBB3	0.41922	0.192398	4
p.Lys660Asn	Missense_Mutation	FGFR2	0.385665	0.0661684	3
p.Glu925Gln	Missense_Mutation	ERBB3	0.58432	0.123159	3
p.Leu207TyrfsTer85	Frame_Shift_Del	ARAF	0.548223	0.270261	3
p.His1112Tyr	Missense_Mutation	MET	0.410584	0.0676994	3
p.Gly776Val	Missense_Mutation	ERBB2	0.959128	0.02895	3			0.508401		1	p.Gly776Val
p.Gly284Arg	Missense_Mutation	ERBB3	0.597194	0.135669	3
p.Gly13Cys	Missense_Mutation	HRAS	0.501808	0.146882	3
p.Gly13Asp	Missense_Mutation	NRAS	0.785994	0.13964	3
p.Glu332Lys	Missense_Mutation	ERBB3	0.717811	0.232987	3			0.688384		1	p.Glu332Lys
p.Glu709_Thr710delinsAsp	In_Frame_Del	EGFR	0.625115	0.112801	3
p.Glu366Ter	Nonsense_Mutation	RET	0.318646	0.0802746	3
p.Lys117Asn	Missense_Mutation	KRAS	0.814182	0.0907623	3
p.Gln938Ter	Nonsense_Mutation	RASA1	0.319246	0.199821	3
p.Gln510Leu	Missense_Mutation	PTPN11	0.427044	0.059716	3
p.Asp816Tyr	Missense_Mutation	KIT	0.628129	0.127726	3
p.Asp769Tyr	Missense_Mutation	ERBB2	0.532894	0.118295	3			0.33433		1	p.Asp769Tyr
p.Asp769His	Missense_Mutation	ERBB2	0.495368	0.0960359	3
p.Arg512Ter	Nonsense_Mutation	RASA1	0.437457	0.153387	3
p.Leu798Pro	Missense_Mutation	ERBB4	0.593826	0.106693	3
p.Met91Ile	Missense_Mutation	ERBB3	0.449853	0.128695	3			0.731616		1	p.Met91Ile
p.Lys1223Thr	Missense_Mutation	ERBB4	0.315543	0.0620235	3
p.Met538Ile	Missense_Mutation	FGFR2	0.394571	0.142516	3
p.Val1489Phe	Missense_Mutation	ROS1	0.570939	0.275024	3
p.Val1110Ile	Missense_Mutation	MET	0.23352	0.0968634	3
p.Tyr772_Ala775dup	In_Frame_Ins	ERBB2	0.588857	0.0684833	3
p.Tyr628ThrfsTer3	Frame_Shift_Del	NF1	0.607037	0.296723	3
p.Tyr376Cys	Missense_Mutation	FGFR2	0.637104	0.250734	3
p.Thr355Ile	Missense_Mutation	ERBB3	0.586426	0.334275	3
p.Thr263Pro	Missense_Mutation	EGFR	0.416275	0.0768377	3
p.Ser768Ile	Missense_Mutation	EGFR	0.540508	0.0709985	3			0.419466		1	p.Ser768Ile
p.Ser229Cys	Missense_Mutation	EGFR	0.441987	0.00321308	3
p.Ser214Phe	Missense_Mutation	ARAF	0.541477	0.0996867	3
p.Ser1006Ter	Nonsense_Mutation	RASA1	0.489398	0.0240749	3
p.Pro8LeufsTer26	Frame_Shift_Del	ARAF	0.826643	0.105036	3
p.Pro403LeufsTer8	Frame_Shift_Del	BRAF	0.687974	0.119909	3
p.Pro29Leu	Missense_Mutation	RAC1	0.749063	0.0875162	3
p.Phe53Leu	Missense_Mutation	MAP2K1	0.634317	0.167997	3			0.714851		1	p.Phe53Leu
p.Phe1218Ile	Missense_Mutation	MET	0.222821	0.179884	3
p.Arg1166Gln	Missense_Mutation	MET	0.600487	0.256426	3			0.489793		1	p.Arg1166Gln
p.Arg188His	Missense_Mutation	ARAF	0.687608	0.324323	3
p.Arg252Pro	Missense_Mutation	EGFR	0.340458	0.113897	3
p.Ala146Val	Missense_Mutation	KRAS	0.833821	0.0967935	3
.	3'UTR	RAC1	0.456487	0.0510667	3
p.Ala107Val	Missense_Mutation	NTRK1	0.844363	0.0123147	3
.	Splice_Site	ERBB2	0.347354	0.346276	3
.	Intron	ROS1	0.502709	0.406501	3
.	Splice_Site	CBL	0.480513	0.156823	3
.	Splice_Site	FGFR1	0.518278	0.202221	3
.	3'UTR	EGFR	0.472243	0.318465	3
.	Intron	RASA1	0.434277	0.142209	3
.	3'UTR	SOS1	0.536179	0.205555	3
p.%3D	Silent	RAC1	0.410449	0.117058	3
p.%3D	Silent	GRB2	0.621719	0.167295	3
p.%3D	Silent	KRAS	0.358158	0.15388	3
p.%3D	Silent	HRAS	0.706166	0.218123	3
p.Leu2338His	Missense_Mutation	NF1	0.752553	0	2
p.Phe276Cys	Missense_Mutation	FGFR2	0.859118	0	2
p.Met76Ter	Frame_Shift_Del	RAF1	0.391061	0	2
p.Met802Ile	Missense_Mutation	RASA1	0.44549	0.119204	2
p.Phe1102Cys	Missense_Mutation	ERBB4	0.592235	0.00807107	2
p.Phe219Leu	Missense_Mutation	ERBB3	0.507055	0.197535	2
p.Leu216Val	Missense_Mutation	ALK	0.308945	0.0131748	2
p.Phe259Leu	Missense_Mutation	BRAF	0.291367	0	2
p.Leu629Phe	Missense_Mutation	NTRK3	0.175746	0	2
p.Leu313Phe	Missense_Mutation	MAP2K1	0.649729	0.250191	2
p.Leu610Met	Missense_Mutation	FGFR3	0.375912	0	2
p.Leu600Ter	Nonsense_Mutation	ROS1	0.44534	0	2
p.Met754CysfsTer4	Frame_Shift_Del	PDGFRB	0.716619	0	2
p.Leu53Val	Missense_Mutation	RAC1	0.486852	0	2
p.Leu494Ter	Nonsense_Mutation	NF1	0.65805	0	2
p.Leu422Val	Missense_Mutation	PDGFRB	0.937426	0	2
p.Leu38Val	Missense_Mutation	EGFR	0.287204	0	2
p.Leu57Val	Missense_Mutation	MET	0.413011	0.0401228	2
p.Lys734Ter	Nonsense_Mutation	ERBB4	0.29814	0	2
p.Met748Arg	Missense_Mutation	NF1	0.44534	0	2
p.Met469Ile	Missense_Mutation	CBL	0.536441	0.0636618	2
p.Leu1947Val	Missense_Mutation	ROS1	0.170489	0	2
p.Leu686Phe	Missense_Mutation	ERBB4	0.638994	0.0831677	2
p.Leu747_Ala750delinsPro	In_Frame_Del	EGFR	0.514679	0.103615	2
p.Leu747_Thr751del	In_Frame_Del	EGFR	0.575295	0.184627	2
p.Leu827Phe	Missense_Mutation	NTRK3	0.574103	0.318508	2
p.Leu963Val	Missense_Mutation	RET	0.599625	0	2
p.Lys157Asn	Missense_Mutation	FGFR4	0.443842	0	2
p.Lys1661GlyfsTer36	Frame_Shift_Del	NF1	0.407858	0.0288482	2
p.Lys517Ter	Nonsense_Mutation	RASA1	0.77046	0	2
p.Lys547Thr	Missense_Mutation	NTRK1	0.192615	0	2
p.Lys601_Trp604del	In_Frame_Del	BRAF	0.519865	0	2
p.Leu667Met	Missense_Mutation	PDGFRB	0.280972	0	2
p.Lys642Glu	Missense_Mutation	KIT	0.591938	0.257468	2
p.Lys695_Ala696del	In_Frame_Del	ERBB3	0.419876	0	2
p.Met256Thr	Missense_Mutation	MAP2K1	0.466806	0	2
p.Met269Val	Missense_Mutation	SOS1	0.654488	0	2
p.Met446Leu	Missense_Mutation	SOS1	0.232682	0	2
p.Leu205LysfsTer4	Frame_Shift_Del	RASA1	0.309798	0.102994	2
p.Tyr204Cys	Missense_Mutation	RET	0.459529	0	2
p.Leu145Met	Missense_Mutation	NTRK2	0.368463	0.133596	2
p.Leu1182Val	Missense_Mutation	ERBB3	0.492379	0	2
p.Gly464Val	Missense_Mutation	BRAF	0.530265	0.214395	2			0.754693		1	p.Gly464Val
p.Gly463Ter	Nonsense_Mutation	NTRK3	0.82721	0	2
p.Gly452Trp	Missense_Mutation	ALK	0.606495	0.189859	2
p.Gly374Ala	Missense_Mutation	NTRK3	0.669573	0	2
p.Gly312Trp	Missense_Mutation	EGFR	0.495682	0.194372	2
p.Gly222Cys	Missense_Mutation	ERBB2	0.310208	0.0137363	2
p.Gly216Ala	Missense_Mutation	ERBB3	0.501455	0.229449	2
p.Gly2158Ser	Missense_Mutation	ROS1	0.692209	0	2
p.Gly2148Glu	Missense_Mutation	ROS1	0.535852	0	2
p.Gly1969Glu	Missense_Mutation	ROS1	0.323819	0	2
p.Gly1668Val	Missense_Mutation	NF1	0.483923	0	2
p.Gly13Asp	Missense_Mutation	HRAS	0.789819	0.0506386	2			0.610255		1	p.Gly13Asp
p.Gly135Glu	Missense_Mutation	ERBB4	0.278292	0	2
p.Gly12Val	Missense_Mutation	HRAS	0.644991	0.310402	2			0.498401		1	p.Gly12Val
p.Gly12Ala	Missense_Mutation	HRAS	0.716619	0	2
p.Gly128Val	Missense_Mutation	MAP2K1	0.563744	0.219606	2
p.Gly128Arg	Missense_Mutation	MAP2K1	0.618644	0	2
p.Gly469Arg	Missense_Mutation	BRAF	0.644358	0.038851	2
p.Gly488Ser	Missense_Mutation	NTRK1	0.867606	0	2
p.Gly627Ter	Nonsense_Mutation	EGFR	0.643371	0.126011	2
p.His31Gln	Missense_Mutation	NF1	0.339378	0	2
p.Leu101Pro	Missense_Mutation	RET	0.374408	0	2
p.Ile903Ser	Missense_Mutation	ROS1	0.438771	0	2
p.Ile565Met	Missense_Mutation	MET	0.383828	0.00730191	2
p.Ile3Thr	Missense_Mutation	ERRFI1	0.266185	0	2
p.Ile1931LeufsTer12	Frame_Shift_Ins	NF1	0.546003	0	2
p.His615Leu	Missense_Mutation	ERBB4	0.373219	0	2
p.His423Asn	Missense_Mutation	NTRK3	0.148212	0	2
p.His1303Gln	Missense_Mutation	ERBB4	0.703594	0.285973	2
p.Gly63Arg	Missense_Mutation	EGFR	0.326241	0.0379408	2
p.Gly939Cys	Missense_Mutation	ALK	0.192615	0	2
p.Gly875Arg	Missense_Mutation	ALK	0.503973	0.558806	2
p.Phe53_Gln58delinsLeu	In_Frame_Del	MAP2K1	0.734631	0	2
p.Gly776delinsValCys	In_Frame_Ins	ERBB2	0.573158	0.00341795	2
p.Gly719Ala	Missense_Mutation	EGFR	0.63756	0.0559389	2
p.Gly689Trp	Missense_Mutation	CBL	0.447472	0	2
p.Gly652Val	Missense_Mutation	NTRK3	0.837129	0	2
p.Phe328dup	In_Frame_Ins	FGFR2	0.835473	0	2
p.Ser548Gly	Missense_Mutation	SOS1	0.440732	0	2
p.Phe57Val	Missense_Mutation	MAP2K2	0.835904	0.0729648	2
p.Thr451Met	Missense_Mutation	RET	0.721422	0.103717	2
p.Val300Met	Missense_Mutation	EGFR	0.620828	0	2
p.Val341CysfsTer12	Frame_Shift_Ins	NF1	0.5368	0.0169076	2
p.Val689Met	Missense_Mutation	NTRK2	0.549047	0.0446377	2
p.Val774Met	Missense_Mutation	EGFR	0.351679	0.0627034	2
p.Thr660Arg	Missense_Mutation	MET	0.880771	0	2
p.Thr490Lys	Missense_Mutation	NTRK3	0.232028	0	2
p.Thr474Met	Missense_Mutation	PDGFRA	0.576761	0.180921	2
p.Thr391Ile	Missense_Mutation	KIT	0.499009	0	2
p.Val1753Ala	Missense_Mutation	NF1	0.308987	0	2
p.Thr378Ser	Missense_Mutation	SOS1	0.497137	0.32652	2
p.Thr369Met	Missense_Mutation	PDGFRB	0.387943	0.0840045	2			0.827186		1	p.Thr369Met
p.Thr332Met	Missense_Mutation	NTRK3	0.865738	0.135911	2
p.Thr276Met	Missense_Mutation	PDGFRA	0.627905	0.104961	2
p.Thr245Met	Missense_Mutation	KIT	0.641373	0.0786639	2
p.Thr211Met	Missense_Mutation	ERBB4	0.65805	0	2
p.Thr201Lys	Missense_Mutation	ERBB4	0.509985	0.14119	2
p.Val273Leu	Missense_Mutation	NTRK3	0.331003	0	2
p.Val1187Ala	Missense_Mutation	ROS1	0.291367	0	2
p.Thr175LysfsTer15	Frame_Shift_Del	ERRFI1	0.263328	0	2
p.Thr805Ala	Missense_Mutation	MET	0.453791	0	2
p.Tyr225Phe	Missense_Mutation	ERBB4	0.29082	0.10224	2
p.Tyr2285Ter	Nonsense_Mutation	NF1	0.492554	0.00655708	2
p.Tyr2331His	Missense_Mutation	NF1	0.155192	0	2
p.Tyr327His	Missense_Mutation	FLT3	0.461548	0.179175	2
p.Tyr1248His	Missense_Mutation	MET	0.243859	0.0116555	2
p.Trp753Ter	Nonsense_Mutation	NTRK2	0.503297	0	2
p.Trp729Leu	Missense_Mutation	SOS1	0.447472	0	2
p.Tyr489Cys	Missense_Mutation	NF1	0.605023	0.0231114	2
p.Val1088Met	Missense_Mutation	MET	0.391061	0	2
p.Tyr763_Thr766del	In_Frame_Del	IGF1R	0.374408	0	2
p.Thr790Met	Missense_Mutation	EGFR	0.63528	0.027339	2			0.303782		1	p.Thr790Met
p.Thr733Ile	Missense_Mutation	ERBB2	0.628097	0.076291	2
p.Tyr774Cys	Missense_Mutation	KIT	0.278292	0	2
p.Val1088Glu	Missense_Mutation	MET	0.233026	0.151407	2
p.Glu94Lys	Missense_Mutation	IGF1R	0.435198	0	2
p.Val1088Gly	Missense_Mutation	MET	0.391061	0	2
p.Thr182Ile	Missense_Mutation	ERBB2	0.27786	0	2
p.Thr174Asn	Missense_Mutation	FGFR2	0.236109	0	2
p.Phe631Ser	Missense_Mutation	FGFR4	0.214435	0	2
p.Pro39Leu	Missense_Mutation	ERBB2	0.975843	0	2
p.Ser1105Cys	Missense_Mutation	ERBB4	0.341553	0	2
p.Ser1037Cys	Missense_Mutation	ERBB4	0.44697	0	2
p.Pro868Leu	Missense_Mutation	RASA1	0.479378	0.157953	2
p.Pro814Thr	Missense_Mutation	FGFR2	0.784526	0	2
p.Pro69Ser	Missense_Mutation	RAC1	0.36965	0.200551	2
p.Pro560His	Missense_Mutation	RET	0.720032	0	2
p.Pro41Gln	Missense_Mutation	KIT	0.210311	0	2
p.Pro266HisfsTer14	Frame_Shift_Del	EGFR	0.6635	0.0180433	2
p.Ser122Leu	Missense_Mutation	RASA1	0.495226	0.0146591	2
p.Pro253Arg	Missense_Mutation	FGFR2	0.395019	0.173774	2
p.Pro216Leu	Missense_Mutation	ARAF	0.595506	0.118341	2
p.Pro194Ser	Missense_Mutation	ROS1	0.480566	0.19458	2
p.Pro1350Thr	Missense_Mutation	ALK	0.388371	0	2
p.Pro124Leu	Missense_Mutation	MAP2K1	0.635143	0.151925	2			0.697873		1	p.Pro124Leu
p.Pro1234Ser	Missense_Mutation	ERBB2	0.299432	0	2
p.Pro117Thr	Missense_Mutation	RET	0.352929	0	2
p.Ser116Phe	Missense_Mutation	EGFR	0.572186	0.119359	2
p.Ser1599Tyr	Missense_Mutation	NF1	0.546003	0	2
p.Ser974Phe	Missense_Mutation	ERBB2	0.407262	0.114541	2
p.Ser462Leu	Missense_Mutation	RET	0.275608	0.06325	2
p.Ser941Leu	Missense_Mutation	FLT3	0.558554	0.0901102	2
p.Ser798Tyr	Missense_Mutation	CBL	0.436012	0.0766262	2
p.Ser650Leu	Missense_Mutation	PDGFRB	0.325792	0.310285	2
p.Ser62Leu	Missense_Mutation	ALK	0.0728697	0	2
p.Ser602Cys	Missense_Mutation	ERBB4	0.669573	0	2
p.Ser584Ter	Nonsense_Mutation	PDGFRA	0.765886	0.132057	2
p.Tyr205Cys	Missense_Mutation	MET	0.314441	0	2
p.Ser449Tyr	Missense_Mutation	ERBB4	0.449043	0	2
p.Ser2326Phe	Missense_Mutation	ROS1	0.384529	0.255003	2
p.Ser439Ile	Missense_Mutation	ALK	0.505642	0	2
p.Ser402Leu	Missense_Mutation	FGFR1	0.535852	0	2
p.Ser373Cys	Missense_Mutation	FGFR3	0.538907	0.00229265	2
p.Ser364Leu	Missense_Mutation	BRAF	0.486852	0	2
p.Ser250Ter	Nonsense_Mutation	RASA1	0.405451	0.119764	2
p.Ser24Phe	Missense_Mutation	KIT	0.453791	0	2
p.Ser2496Phe	Missense_Mutation	NF1	0.533485	0.0411046	2
p.Glu991Lys	Missense_Mutation	FLT3	0.375068	0	2
p.Met916Ile	Missense_Mutation	ERBB2	0.443842	0	2
p.Glu928Lys	Missense_Mutation	ERBB3	0.662943	0.232983	2
p.Arg324Leu	Missense_Mutation	EGFR	0.210241	0.0649487	2
p.Arg304Ter	Nonsense_Mutation	NF1	0.299997	0.119939	2
p.Arg292Cys	Missense_Mutation	ALK	0.632152	0.417006	2
p.Arg2450Ter	Nonsense_Mutation	NF1	0.377768	0.035194	2
p.Arg222Cys	Missense_Mutation	EGFR	0.401102	0.123463	2
p.Arg202His	Missense_Mutation	ERRFI1	0.716619	0	2
p.Arg191Cys	Missense_Mutation	MAPK1	0.70137	0	2
p.Arg1870Gln	Missense_Mutation	NF1	0.61562	0.350566	2
p.Arg1569Gln	Missense_Mutation	ROS1	0.860544	0.0764245	2
p.Arg153Leu	Missense_Mutation	NTRK3	0.430176	0.136623	2
p.Arg136His	Missense_Mutation	NTRK2	0.785816	0.296918	2
p.Arg1362Ter	Nonsense_Mutation	NF1	0.70078	0.289982	2
p.Arg1304Leu	Missense_Mutation	ERBB4	0.654599	0.318797	2
p.Arg1276Gln	Missense_Mutation	NF1	0.631271	0.300846	2
p.Arg1275Ter	Nonsense_Mutation	ALK	0.369049	0	2
p.Arg1212Ser	Missense_Mutation	ROS1	0.173774	0	2
p.Arg324His	Missense_Mutation	EGFR	0.77046	0	2
p.Arg330Gln	Missense_Mutation	RET	0.403858	0	2
p.Arg6Cys	Missense_Mutation	FGFR2	0.923566	0	2			0.82782		1	p.Arg6Cys
p.Arg342Gln	Missense_Mutation	NTRK1	0.44394	0.177033	2
p.Arg68Ser	Missense_Mutation	RAC1	0.11578	0	2
p.Arg683Ser	Missense_Mutation	NTRK3	0.64702	0	2
p.Arg597Leu	Missense_Mutation	PDGFRB	0.61556	0	2
p.Arg547Ter	Nonsense_Mutation	MET	0.502734	0.28079	2
p.Arg507Cys	Missense_Mutation	NTRK1	0.486852	0	2
p.Arg494Met	Missense_Mutation	RET	0.65805	0	2
p.Arg489Cys	Missense_Mutation	RASA1	0.32849	0.0882766	2
p.Arg479Leu	Missense_Mutation	FGFR1	0.636926	0.330479	2
p.Arg476Trp	Missense_Mutation	FGFR1	0.632792	0.20507	2
p.Arg461Ter	Nonsense_Mutation	NF1	0.620518	0.209488	2
p.Arg459Gly	Missense_Mutation	NTRK3	0.781597	0	2
p.Arg453His	Missense_Mutation	ERBB3	0.642174	0.251862	2
p.Arg401Gln	Missense_Mutation	ALK	0.408643	0.247005	2
p.Arg391Trp	Missense_Mutation	RAF1	0.265707	0	2
p.Arg347Leu	Missense_Mutation	BRAF	0.456429	0	2
p.Arg103His	Missense_Mutation	ERBB3	0.592326	0.133116	2
p.Arg103Gln	Missense_Mutation	ERBB2	0.560416	0.0444413	2
p.Arg103Cys	Missense_Mutation	ERBB4	0.570533	0.414054	2
p.Arg1006Cys	Missense_Mutation	ERBB2	0.646601	0	2
.	3'UTR	HRAS	0.69665	0.208873	2
.	Intron	RAF1	0.482607	0.211483	2
.	Intron	PTPN11	0.431899	0.279509	2
.	5'UTR	MAP2K1	0.377868	0.04146	2
.	Intron	FGFR4	0.325762	0.111335	2
.	Intron	MAPK1	0.697222	0.0694923	2
.	3'UTR	RASA1	0.692534	0.188221	2
.	5'UTR	KIT	0.555952	0.110846	2
.	5'UTR	FGFR2	0.428114	0	2
.	Intron	RET	0.675539	0.110915	2
.	Splice_Site	PDGFRA	0.453879	0.150355	2
.	5'UTR	IGF1R	0.575118	0.40797	2
.	5'UTR	NTRK3	0.453333	0.0313425	2
.	5'UTR	NF1	0.332893	0.04739	2
p.Glu91Ter	Nonsense_Mutation	NF1	0.503297	0	2
.	5'UTR	HRAS	0.243574	0.0354247	2
.	3'UTR	NRAS	0.765646	0.192481	2
.	5'UTR	NRAS	0.746646	0.324057	2
p.Ala257Val	Missense_Mutation	MAP2K1	0.245358	0.0803086	2
p.Ala94Ser	Missense_Mutation	RIT1	0.606248	0.0136041	2
p.Ala829Pro	Missense_Mutation	KIT	0.529557	0.0371216	2
p.Ala72Asp	Missense_Mutation	PTPN11	0.410974	0.0360585	2
p.Ala651Val	Missense_Mutation	ROS1	0.314441	0	2
p.Ala496Gly	Missense_Mutation	RET	0.82721	0	2
p.Ala268Val	Missense_Mutation	NTRK2	0.527819	0.0494561	2
p.Ala220Gly	Missense_Mutation	PDGFRA	0.837129	0	2
.	Intron	NTRK1	0.431587	0.0253114	2
p.Ala210Thr	Missense_Mutation	ALK	0.587713	0	2
p.Ala206Val	Missense_Mutation	ALK	0.501282	0.0740841	2
p.Ala1160Val	Missense_Mutation	ERBB2	0.64702	0	2
p.Ala110Ser	Missense_Mutation	ARAF	0.11578	0	2
p.Ala100_Ala106del	In_Frame_Del	RASA1	0.422918	0.242217	2
.	Splice_Site	NTRK1	0.622238	0.226629	2
p.Arg692Cys	Missense_Mutation	NTRK1	0.692386	0.107491	2
p.Ala232Val	Missense_Mutation	ERBB3	0.638002	0	2			0.51817		1	p.Ala232Val
p.Glu846Lys	Missense_Mutation	SOS1	0.266573	0.0822652	2
p.Gln1617His	Missense_Mutation	NF1	0.724762	0.020032	2
p.Glu126Ter	Nonsense_Mutation	NF1	0.453289	0	2
p.Glu1242Lys	Missense_Mutation	ALK	0.654825	0.262777	2
p.Glu114Lys	Missense_Mutation	EGFR	0.616779	0.147409	2
p.Glu1090Asp	Missense_Mutation	ERBB4	0.669923	0.16356	2			0.532599		1	p.Glu1090Asp
p.Glu1032Asp	Missense_Mutation	PDGFRA	0.774802	0	2
p.Glu880Lys	Missense_Mutation	FLT3	0.777078	0.0070187	2
p.Glu102_Ile103del	In_Frame_Del	MAP2K1	0.582891	0.320824	2
p.Gln882Ter	Nonsense_Mutation	RASA1	0.447884	0.165406	2
p.Gln867Ter	Nonsense_Mutation	CBL	0.435198	0	2
p.Gln756Ter	Nonsense_Mutation	NF1	0.555901	0.0688004	2
p.Gln56Pro	Missense_Mutation	MAP2K1	0.80709	0.0765563	2			0.631228	0.226217	5	p.Gln56Pro
p.Gln531Arg	Missense_Mutation	NTRK3	0.20049	0	2
p.Glu778Lys	Missense_Mutation	FGFR2	0.444019	0.0319449	2
p.Gln415His	Missense_Mutation	ARAF	0.427388	0.0243801	2
p.Gln302Glu	Missense_Mutation	CBL	0.449043	0	2
p.Glu1289Lys	Missense_Mutation	IGF1R	0.807525	0.209928	2
p.Glu1396Gln	Missense_Mutation	MET	0.349996	0	2
p.Glu1734Val	Missense_Mutation	NF1	0.578445	0	2
p.Glu322Ter	Nonsense_Mutation	MAPK1	0.305662	0	2
p.Glu599Lys	Missense_Mutation	ROS1	0.444943	0	2
p.Glu467Asp	Missense_Mutation	ALK	0.837129	0	2
p.Glu81Lys	Missense_Mutation	MAPK1	0.518489	0.216019	2
p.Arg702Cys	Missense_Mutation	NTRK1	0.745638	0.0892382	2
p.Glu433Lys	Missense_Mutation	SOS1	0.375068	0	2
p.Glu335Lys	Missense_Mutation	FGFR3	0.955555	0	2
p.Glu296Lys	Missense_Mutation	ALK	0.573102	0.26532	2
p.Glu1928ValfsTer14	Frame_Shift_Del	NF1	0.65805	0	2
p.Glu280Gln	Missense_Mutation	ERBB2	0.454591	0.271731	2
p.Glu258Ter	Nonsense_Mutation	PTPN11	0.596887	0	2
p.Glu2308Gln	Missense_Mutation	ROS1	0.402829	0	2
p.Glu2265Lys	Missense_Mutation	ROS1	0.731769	0.0972433	2
p.Glu859Gln	Missense_Mutation	ALK	0.762215	0	2
p.Glu193Lys	Missense_Mutation	IGF1R	0.874457	0	2
p.Gln2492Ter	Nonsense_Mutation	NF1	0.474413	0.113882	2
p.Gln510His	Missense_Mutation	PTPN11	0.555105	0.260474	2			0.806544		1	p.Gln510His
p.Gln138Leu	Missense_Mutation	ERBB3	0.637193	0	2
p.Asn209Lys	Missense_Mutation	IGF1R	0.625504	0	2
p.Gln1301Leu	Missense_Mutation	ERBB3	0.65805	0	2
p.Asn535Ser	Missense_Mutation	SOS1	0.65805	0	2
p.Asn315Ser	Missense_Mutation	MET	0.483923	0	2
p.Asn269Ile	Missense_Mutation	ERBB4	0.302821	0	2
p.Asn2679Ser	Missense_Mutation	NF1	0.527822	0	2
p.Asn2286Lys	Missense_Mutation	NF1	0.257491	0	2
p.Asn135LysfsTer13	Frame_Shift_Ins	ERRFI1	0.63156	0.220726	2
p.Asn871Lys	Missense_Mutation	ALK	0.825178	0	2
p.Asn1218Lys	Missense_Mutation	IGF1R	0.316806	0	2
p.Arg927Ter	Nonsense_Mutation	ERBB4	0.597736	0	2
p.Arg765Leu	Missense_Mutation	FGFR1	0.179943	0.0556933	2
p.Arg735His	Missense_Mutation	NTRK3	0.522135	0.207749	2
p.Arg711Ter	Nonsense_Mutation	RASA1	0.469715	0.228356	2
p.Arg709Ter	Nonsense_Mutation	RASA1	0.583738	0.201403	2
p.Asn838MetfsTer4	Frame_Shift_Del	RASA1	0.607138	0.417579	2
p.Asn78IlefsTer7	Frame_Shift_Del	NF1	0.622885	0.102614	2
p.Asp153His	Missense_Mutation	PDGFRB	0.513093	0	2
p.Asp776Asn	Missense_Mutation	PDGFRB	0.645801	0.136853	2
p.Gln1260Lys	Missense_Mutation	ERBB4	0.427004	0	2
p.Cys537Ser	Missense_Mutation	KIT	0.752553	0	2
p.Cys324Ser	Missense_Mutation	NF1	0.575003	0	2
p.Cys304Phe	Missense_Mutation	ERBB4	0.837129	0	2
p.Cys1815Gly	Missense_Mutation	ROS1	0.427004	0	2
p.Cys121Ser	Missense_Mutation	MAP2K1	0.531905	0.175724	2
p.Cys1066Phe	Missense_Mutation	ERBB3	0.392989	0	2
p.Cys1122Phe	Missense_Mutation	ROS1	0.314441	0	2
p.Asp609Asn	Missense_Mutation	NTRK3	0.412423	0.101364	2
p.Asp594Gly	Missense_Mutation	BRAF	0.457361	0.178532	2
p.Asp453Glu	Missense_Mutation	PDGFRB	0.456429	0	2
p.Asp335Tyr	Missense_Mutation	ERBB4	0.505642	0	2
p.Asp277Tyr	Missense_Mutation	ERBB2	0.497028	0	2
p.Asp247Tyr	Missense_Mutation	FGFR2	0.503297	0	2
p.Glu76Lys	Missense_Mutation	PTPN11	0.656216	0.36069	2
p.Lys665Ter	Nonsense_Mutation	ALK	0.301957		1
p.Lys660Glu	Missense_Mutation	FGFR2	0.73084		1
p.Lys66Asn	Missense_Mutation	ARAF	0.480919		1
p.Lys663Arg	Missense_Mutation	FLT3	0.365232		1
p.Lys672Thr	Missense_Mutation	IGF1R	0.54698		1
p.Lys683GlufsTer35	Frame_Shift_Ins	ERBB4	0.788851		1
p.Lys694Asn	Missense_Mutation	NTRK3	0.793092		1
p.Lys698Arg	Missense_Mutation	BRAF	0.58172		1
p.Lys852Thr	Missense_Mutation	EGFR	0.812149		1
p.Lys717Met	Missense_Mutation	FGFR3	0.40117		1
p.Lys740Asn	Missense_Mutation	RET	0.390765		1
p.Lys751Asn	Missense_Mutation	ERBB4	0.381336		1
p.Lys754Glu	Missense_Mutation	EGFR	0.560014		1
p.Lys754_Ile759del	In_Frame_Del	EGFR	0.612686		1
p.Lys768Glu	Missense_Mutation	NTRK3	0.86701		1
p.Lys775Glu	Missense_Mutation	NTRK1	0.60693		1
p.Lys796Asn	Missense_Mutation	NF1	0.247331		1
p.Lys818Arg	Missense_Mutation	KIT	0.466541		1
p.Lys826Asn	Missense_Mutation	KIT	0.438499		1
p.Lys831Asn	Missense_Mutation	ERBB2	0.465598		1
p.Lys645Glu	Missense_Mutation	FGFR4	0.480441		1
p.Lys652Glu	Missense_Mutation	FGFR3	0.555553		1
p.Lys405GlnfsTer93	Frame_Shift_Ins	FGFR3	0.725162		1
p.Lys642Asn	Missense_Mutation	KIT	0.807515		1
p.Lys630Asn	Missense_Mutation	IGF1R	0.610838		1
p.Lys369_Glu372del	In_Frame_Del	PDGFRA	0.429928		1
p.Lys397Asn	Missense_Mutation	NTRK3	0.781194		1
p.Lys88Ter	Nonsense_Mutation	KRAS	0.886573		1
p.Lys428AsnfsTer41	Frame_Shift_Del	NF1	0.52075		1
p.Lys447Met	Missense_Mutation	NTRK1	0.381983		1
p.Lys461Arg	Missense_Mutation	NTRK3	0.91739		1
p.Lys478ValfsTer4	Frame_Shift_Del	RASA1	0.256166		1
p.Lys480AsnfsTer18	Frame_Shift_Del	NF1	0.417841		1
p.Lys48Ter	Nonsense_Mutation	MAP2K1	0.554926		1
p.Lys504del	In_Frame_Del	PDGFRA	0.343481		1
p.Lys511AsnfsTer9	Frame_Shift_Del	RASA1	0.550231		1
p.Lys51Met	Missense_Mutation	RIT1	0.633344		1
p.Lys558Glu	Missense_Mutation	KIT	0.164315		1
p.Lys57Thr	Missense_Mutation	MAP2K1	0.702124		1
p.Lys582Thr	Missense_Mutation	NTRK2	0.56279		1
p.Lys591Ter	Nonsense_Mutation	NTRK2	0.696769		1
p.Lys598Ter	Nonsense_Mutation	NF1	0.416464		1
p.Lys5Glu	Missense_Mutation	KRAS	0.57406		1
p.Lys601Thr	Missense_Mutation	BRAF	0.885565		1
p.Lys614Asn	Missense_Mutation	FLT3	0.154555		1
p.Lys61Arg	Missense_Mutation	CBL	0.582803		1
p.Lys874Ter	Frame_Shift_Ins	NF1	0.637905		1
p.Met504Ile	Missense_Mutation	PTPN11	0.678723		1
p.Lys892Thr	Missense_Mutation	IGF1R	0.608984		1
p.Met202Ile	Missense_Mutation	NTRK3	0.497074		1
p.Met2031Ile	Missense_Mutation	NF1	0.63459		1
p.Met209Leu	Missense_Mutation	SOS1	0.356839		1
p.Met214Ile	Missense_Mutation	IGF1R	0.402654		1
p.Met233Ile	Missense_Mutation	ALK	0.213573		1
p.Met234Val	Missense_Mutation	PDGFRB	0.722822		1
p.Met242AsnfsTer3	Frame_Shift_Ins	NF1	0.489516		1
p.Met2468Ile	Missense_Mutation	NF1	0.477399		1
p.Met255Ile	Missense_Mutation	RET	0.461598		1
p.Met269Ile	Missense_Mutation	SOS1	0.441382		1
p.Met301Ile	Missense_Mutation	ALK	0.230137		1
p.Met304Ile	Missense_Mutation	IGF1R	0.40247		1
p.Met310Ile	Missense_Mutation	MAP2K2	0.73084		1
p.Met354Ile	Missense_Mutation	FGFR1	0.743463		1
p.Met375Ile	Missense_Mutation	NTRK1	0.823208		1			0.66808		1	p.Met375Ile
p.Met385Leu	Missense_Mutation	ROS1	0.136328		1
p.Met392Ile	Missense_Mutation	FGFR2	0.616812		1
p.Met410Ile	Missense_Mutation	RASA1	0.377001		1
p.Met464Ile	Missense_Mutation	NTRK3	0.797843		1
p.Met480Ile	Missense_Mutation	ARAF	0.356777		1
p.Met498Ile	Missense_Mutation	FGFR2	0.662231		1
p.Lys350Asn	Missense_Mutation	MET	0.502767		1
p.Met202Leu	Missense_Mutation	NTRK3	0.424883		1
p.Met1981Val	Missense_Mutation	NF1	0.465804		1
p.Lys89GlnfsTer22	Frame_Shift_Ins	RAC1	0.543781		1
p.Met189Leu	Missense_Mutation	FGFR2	0.64979		1
p.Lys907Thr	Missense_Mutation	RET	0.427904		1
p.Lys911Arg	Missense_Mutation	ALK	0.686867		1
p.Lys935Thr	Missense_Mutation	ERBB4	0.7664		1
p.Lys960Met	Missense_Mutation	PDGFRA	0.860047		1
p.Met1?	Frame_Shift_Del	ERBB4	0.648084		1
p.Met1001Ile	Missense_Mutation	IGF1R	0.572345		1
p.Met102SerfsTer3	Frame_Shift_Del	RIT1	0.489288		1
p.Met1050Ile	Missense_Mutation	SOS1	0.269365		1
p.Met1050Thr	Missense_Mutation	SOS1	0.154555		1
p.Met111Val	Missense_Mutation	NRAS	0.555553		1
p.Met1138Lys	Missense_Mutation	ALK	0.59184		1
p.Met1149Val	Missense_Mutation	NF1	0.619599		1
p.Met1151Ile	Missense_Mutation	ERBB4	0.241128		1
p.Met117Ile	Missense_Mutation	BRAF	0.365245		1
p.Met1210Ile	Missense_Mutation	MET	0.575533		1
p.Met1214Val	Missense_Mutation	NF1	0.533417		1
p.Met1279Leu	Missense_Mutation	ERBB3	0.708896		1
p.Met1478Val	Missense_Mutation	ALK	0.289354		1
p.Met150Leu	Missense_Mutation	MAP2K2	0.30132		1
p.Met176Leu	Missense_Mutation	FLT3	0.726571		1
p.Met176Val	Missense_Mutation	FLT3	0.697362		1
p.Lys367Asn	Missense_Mutation	NTRK3	0.240317		1
p.Leu895Met	Missense_Mutation	ROS1	0.572078		1
p.Lys346Asn	Missense_Mutation	NTRK3	0.889665		1
p.Leu952TyrfsTer19	Frame_Shift_Del	NF1	0.528991		1
p.Leu88Val	Missense_Mutation	RIT1	0.257346		1
p.Met552Leu	Missense_Mutation	KIT	0.45909		1
p.Leu902Val	Missense_Mutation	RASA1	0.532035		1
p.Leu907Met	Missense_Mutation	EGFR	0.841251		1
p.Leu90_Gly96delinsArg	In_Frame_Del	PDGFRB	0.279602		1
p.Leu910_Asn911delinsHis	In_Frame_Del	RASA1	0.547081		1
p.Leu921Phe	Missense_Mutation	MET	0.324744		1
p.Leu923Val	Missense_Mutation	NF1	0.405856		1
p.Leu938Phe	Missense_Mutation	SOS1	0.302014		1
p.Leu939Phe	Missense_Mutation	FLT3	0.230884		1
p.Leu954Met	Missense_Mutation	PDGFRA	0.424883		1
p.Lys339Asn	Missense_Mutation	IGF1R	0.253326		1
p.Leu955Pro	Missense_Mutation	SOS1	0.812992		1
p.Leu962Phe	Missense_Mutation	PDGFRB	0.794618		1
p.Leu968Pro	Missense_Mutation	ROS1	0.390411		1
p.Leu96Val	Missense_Mutation	NTRK1	0.668795		1
p.Leu974Arg	Missense_Mutation	RASA1	0.812149		1
p.Leu991_Ser992del	In_Frame_Del	RASA1	0.306417		1
p.Leu994Val	Missense_Mutation	ERBB2	0.633344		1
p.Leu995TrpfsTer17	Frame_Shift_Del	NF1	0.207818		1
p.Lys1001Asn	Missense_Mutation	PDGFRA	0.424387		1
p.Lys1001Met	Missense_Mutation	PDGFRA	0.424387		1
p.Leu88TrpfsTer10	Frame_Shift_Del	FGFR3	0.504865		1
p.Leu885Val	Missense_Mutation	PDGFRA	0.334202		1
p.Leu87Met	Missense_Mutation	PDGFRB	0.569068		1
p.Leu86Arg	Missense_Mutation	RAF1	0.44852		1
p.Leu780Phe	Missense_Mutation	FLT3	0.43697		1
p.Leu783Val	Missense_Mutation	ERBB3	0.665868		1
p.Leu792His	Missense_Mutation	NF1	0.718481		1
p.Leu792Met	Missense_Mutation	ERBB3	0.745621		1
p.Leu792Val	Missense_Mutation	ERBB3	0.562883		1
p.Leu798Arg	Missense_Mutation	ERBB4	0.57		1
p.Leu798His	Missense_Mutation	ERBB4	0.659055		1
p.Leu80Met	Missense_Mutation	ALK	0.313355		1
p.Leu817Met	Missense_Mutation	PDGFRB	0.622286		1
p.Leu819Arg	Missense_Mutation	PDGFRA	0.340759		1
p.Leu81Val	Missense_Mutation	NF1	0.801284		1
p.Leu827Val	Missense_Mutation	PDGFRB	0.377967		1
p.Leu833Phe	Missense_Mutation	EGFR	0.581976		1
p.Leu833Val	Missense_Mutation	EGFR	0.612686		1
p.Leu836Val	Missense_Mutation	ROS1	0.523045		1
p.Leu838ProfsTer27	Frame_Shift_Ins	ALK	0.563313		1
p.Leu844Phe	Missense_Mutation	NF1	0.863507		1
p.Leu846Ile	Missense_Mutation	RET	0.663277		1
p.Leu849Ser	Missense_Mutation	RASA1	0.150534		1
p.Leu864Pro	Missense_Mutation	ERBB4	0.696997		1
p.Leu868Phe	Missense_Mutation	ERBB4	0.941705		1
p.Lys1002Arg	Missense_Mutation	ERBB4	0.816671		1
p.Lys1002Thr	Missense_Mutation	ERBB4	0.905828		1
p.Lys1003Arg	Missense_Mutation	ALK	0.50167		1
p.Lys1771Asn	Missense_Mutation	NF1	0.368569		1
p.Lys183Glu	Missense_Mutation	BRAF	0.56255		1
p.Lys189AsnfsTer2	Frame_Shift_Del	NF1	0.663796		1
p.Lys1984Asn	Missense_Mutation	ROS1	0.239667		1
p.Lys213AsnfsTer12	Frame_Shift_Del	RIT1	0.700058		1
p.Lys248Asn	Missense_Mutation	NF1	0.5043		1
p.Lys2595Glu	Missense_Mutation	NF1	0.358014		1
p.Lys2595Ter	Nonsense_Mutation	NF1	0.548756		1
p.Lys261Asn	Missense_Mutation	EGFR	0.691118		1
p.Lys2664Ter	Frame_Shift_Ins	NF1	0.60818		1
p.Lys268Thr	Missense_Mutation	ARAF	0.662981		1
p.Lys296Asn	Missense_Mutation	FGFR2	0.155282		1
p.Lys303Asn	Missense_Mutation	PDGFRA	0.255542		1
p.Lys305Glu	Missense_Mutation	MET	0.573168		1
p.Lys312AsnfsTer13	Frame_Shift_Del	NTRK2	0.802344		1
p.Lys314Thr	Missense_Mutation	ERBB3	0.480441		1
p.Lys321Glu	Missense_Mutation	ERBB4	0.310435		1
p.Lys328Arg	Missense_Mutation	NTRK2	0.195006		1
p.Lys329Asn	Missense_Mutation	RAF1	0.623072		1
p.Lys329Glu	Missense_Mutation	ERBB3	0.329808		1
p.Lys329Thr	Missense_Mutation	ERBB3	0.818785		1
p.Lys330Arg	Missense_Mutation	ALK	0.659084		1
p.Lys181Arg	Missense_Mutation	NTRK3	0.585391		1
p.Lys176Asn	Missense_Mutation	KIT	0.51608		1
p.Lys1003Glu	Missense_Mutation	ALK	0.582059		1
p.Lys1749Asn	Missense_Mutation	NF1	0.571239		1
p.Lys100Glu	Missense_Mutation	GRB2	0.440154		1
p.Lys1026Asn	Missense_Mutation	ROS1	0.47721		1
p.Lys1060Met	Missense_Mutation	ROS1	0.387693		1
p.Lys1144Asn	Missense_Mutation	ROS1	0.42455		1
p.Lys114Ter	Nonsense_Mutation	ERBB3	0.46882		1
p.Lys1150Arg	Missense_Mutation	IGF1R	0.539197		1
p.Lys1177Glu	Missense_Mutation	ERBB2	0.740555		1
p.Lys117Arg	Missense_Mutation	HRAS	0.415784		1
p.Lys1182Asn	Missense_Mutation	EGFR	0.183873		1
p.Lys1223Met	Missense_Mutation	ERBB4	0.798867		1
p.Lys1235Glu	Missense_Mutation	ERBB4	0.412746		1
p.Lys1352Asn	Missense_Mutation	ALK	0.391283		1
p.Lys135Asn	Missense_Mutation	RAC1	0.232226		1
p.Lys1386ArgfsTer20	Frame_Shift_Del	NF1	0.889676		1
p.Lys147Asn	Missense_Mutation	HRAS	0.776482		1
p.Lys150Glu	Missense_Mutation	ERBB2	0.553686		1
p.Lys1568Arg	Missense_Mutation	NF1	0.175959		1
p.Lys163Asn	Missense_Mutation	RIT1	0.394324		1
p.Lys167Glu	Missense_Mutation	HRAS	0.754256		1
p.Lys16Asn	Missense_Mutation	NRAS	0.373294		1
p.Lys171Asn	Missense_Mutation	RAF1	0.474177		1
p.Met550Ile	Missense_Mutation	BRAF	0.659055		1
p.Phe53Ile	Missense_Mutation	MAP2K1	0.810509		1
p.Met562Ile	Missense_Mutation	ERBB4	0.213089		1
p.Pro1137Ala	Missense_Mutation	ERBB4	0.257879		1
p.Pro115His	Missense_Mutation	NTRK1	0.465598		1
p.Pro1178Leu	Missense_Mutation	EGFR	0.380537		1
p.Pro117Arg	Missense_Mutation	ALK	0.517468		1
p.Pro1183Arg	Missense_Mutation	SOS1	0.284299		1
p.Pro1184His	Missense_Mutation	SOS1	0.224425		1
p.Pro1206Leu	Missense_Mutation	ERBB4	0.728984		1
p.Pro120His	Missense_Mutation	NTRK3	0.841251		1
p.Pro122Leu	Missense_Mutation	ERBB2	0.394141		1
p.Pro122Thr	Missense_Mutation	PDGFRA	0.781194		1
p.Pro1233Ser	Missense_Mutation	ERBB2	0.195344		1
p.Pro1236Ser	Missense_Mutation	SOS1	0.575277		1
p.Pro1237Ala	Missense_Mutation	SOS1	0.268099		1
p.Pro1247Leu	Missense_Mutation	ERBB3	0.477986		1
p.Pro1253Leu	Missense_Mutation	IGF1R	0.61682		1
p.Pro1256Gln	Missense_Mutation	ERBB3	0.743463		1
p.Pro1260Gln	Missense_Mutation	ALK	0.239667		1
p.Pro1263His	Missense_Mutation	ROS1	0.38746		1
p.Pro128Leu	Missense_Mutation	MAP2K2	0.539876		1
p.Pro1290Leu	Missense_Mutation	IGF1R	0.130351		1
p.Pro1290Ser	Missense_Mutation	SOS1	0.513902		1
p.Pro1290Thr	Missense_Mutation	SOS1	0.368629		1
p.Pro1156His	Missense_Mutation	ERBB2	0.484861		1
p.Pro1132Ser	Missense_Mutation	ERBB4	0.985864		1
p.Pro1294Ala	Missense_Mutation	SOS1	0.342978		1
p.Pro1112Gln	Missense_Mutation	ALK	0.324917		1
p.Phe998Leu	Missense_Mutation	RET	0.512567		1
p.Phe99Leu	Missense_Mutation	RIT1	0.458497		1
p.Pro1001Ser	Missense_Mutation	PDGFRB	0.726571		1			0.646341		1	p.Pro1001Ser
p.Pro100Ser	Missense_Mutation	EGFR	0.656585		1
p.Pro1019Leu	Missense_Mutation	EGFR	0.205204		1
p.Pro1020Arg	Missense_Mutation	ROS1	0.336522		1
p.Pro1020His	Missense_Mutation	ROS1	0.131275		1
p.Pro1031Leu	Missense_Mutation	ERBB4	0.341609		1
p.Pro1031Ser	Missense_Mutation	MET	0.887498		1
p.Pro1033GlnfsTer27	Frame_Shift_Del	ERBB2	0.326269		1
p.Pro1042Leu	Missense_Mutation	PDGFRB	0.616379		1
p.Pro1042Ser	Missense_Mutation	PDGFRB	0.616379		1
p.Pro1053Arg	Missense_Mutation	ROS1	0.341609		1
p.Pro1053Leu	Missense_Mutation	ERBB4	0.574318		1
p.Pro1054His	Missense_Mutation	ERBB4	0.398984		1
p.Pro106Ser	Missense_Mutation	ALK	0.382837		1
p.Pro1080Ser	Missense_Mutation	ERBB4	0.812149		1
p.Pro1091Ser	Missense_Mutation	MET	0.732681		1
p.Pro1092Ser	Missense_Mutation	ERBB4	0.279572		1
p.Pro10His	Missense_Mutation	NTRK2	0.646067		1
p.Pro1108Ser	Missense_Mutation	ROS1	0.732535		1
p.Pro1292Ser	Missense_Mutation	ERBB4	0.593454		1
p.Pro1300Leu	Missense_Mutation	ERBB4	0.306026		1
p.Phe991Leu	Missense_Mutation	SOS1	0.417266		1
p.Pro175Leu	Missense_Mutation	IGF1R	0.605207		1
p.Pro176Ser	Missense_Mutation	RIT1	0.525831		1
p.Pro17His	Missense_Mutation	SOS1	0.618236		1
p.Pro17Ser	Missense_Mutation	FGFR4	0.433015		1
p.Pro182Ser	Missense_Mutation	RET	0.278897		1
p.Pro192Arg	Missense_Mutation	EGFR	0.256364		1
p.Pro1951HisfsTer6	Frame_Shift_Del	NF1	0.550201		1
p.Pro2049Leu	Missense_Mutation	ROS1	0.790839		1
p.Pro2554Leu	Missense_Mutation	NF1	0.461429		1
p.Pro253Leu	Missense_Mutation	FGFR2	0.781194		1
p.Pro250Leu	Missense_Mutation	PDGFRA	0.347561		1
p.Pro24Thr	Missense_Mutation	MAP2K2	0.867897		1
p.Pro239Ala	Missense_Mutation	ERRFI1	0.491425		1
p.Pro2310SerfsTer16	Frame_Shift_Del	NF1	0.633174		1
p.Pro2310LeufsTer9	Frame_Shift_Del	NF1	0.545815		1
p.Pro226Thr	Missense_Mutation	ARAF	0.40293		1
p.Pro224Leu	Missense_Mutation	ERBB4	0.450126		1
p.Pro221Leu	Missense_Mutation	ERBB3	0.911367		1
p.Pro2189Arg	Missense_Mutation	NF1	0.505784		1
p.Pro2182Ser	Missense_Mutation	ROS1	0.208587		1
p.Pro207Thr	Missense_Mutation	RAF1	0.640377		1
p.Leu762GlnfsTer27	Frame_Shift_Del	MET	0.820267		1
p.Pro176Leu	Missense_Mutation	RIT1	0.525831		1
p.Pro1743Gln	Missense_Mutation	ROS1	0.384879		1
p.Pro1304His	Missense_Mutation	IGF1R	0.806215		1
p.Pro172Arg	Missense_Mutation	ERBB4	0.529111		1
p.Pro1350Gln	Missense_Mutation	ROS1	0.191803		1
p.Pro1357His	Missense_Mutation	ALK	0.659527		1
p.Pro1384Ser	Missense_Mutation	MET	0.74068		1
p.Pro1398Leu	Missense_Mutation	ALK	0.35161		1
p.Pro139LeufsTer35	Frame_Shift_Del	RASA1	0.543781		1
p.Pro141Ser	Missense_Mutation	KIT	0.325999		1
p.Pro1433_Met1442delinsLeu	In_Frame_Del	NF1	0.323118		1
p.Pro1440Ser	Missense_Mutation	ROS1	0.705192		1			0.441935		1	p.Pro1440Ser
p.Pro144His	Missense_Mutation	PTPN11	0.447472		1
p.Pro145PhefsTer12	Frame_Shift_Del	RASA1	0.605343		1
p.Pro147Ser	Missense_Mutation	FGFR4	0.301242		1
p.Pro1487Ser	Missense_Mutation	NF1	0.879428		1
p.Pro1539His	Missense_Mutation	ROS1	0.61682		1
p.Pro1539Leu	Missense_Mutation	ROS1	0.885152		1
p.Pro1545Ser	Missense_Mutation	ROS1	0.842805		1
p.Pro158His	Missense_Mutation	ALK	0.702741		1
p.Pro159Leu	Missense_Mutation	RAC1	0.785613		1
p.Pro1659Ala	Missense_Mutation	ROS1	0.49456		1
p.Pro1667Leu	Missense_Mutation	ROS1	0.466593		1
p.Pro1667Ser	Missense_Mutation	NF1	0.780687		1
p.Pro1667Ser	Missense_Mutation	ROS1	0.43218		1
p.Phe997Val	Missense_Mutation	EGFR	0.736509		1
p.Phe95Leu	Missense_Mutation	GRB2	0.441382		1
p.Met567Thr	Missense_Mutation	NTRK3	0.931724		1
p.Met958Ile	Missense_Mutation	ERBB4	0.808739		1
p.Met98Ile	Missense_Mutation	MAPK1	0.418777		1
p.Met991Lys	Missense_Mutation	NF1	0.621025		1
p.Phe1004Ser	Missense_Mutation	ERBB4	0.591053		1
p.Phe1067LeufsTer13	Frame_Shift_Del	ROS1	0.490137		1
p.Phe1102Val	Missense_Mutation	ERBB4	0.916498		1
p.Phe1110Val	Missense_Mutation	NF1	0.368438		1
p.Phe1142Leu	Missense_Mutation	MET	0.664822		1
p.Phe123Leu	Missense_Mutation	NTRK3	0.336868		1
p.Phe125Leu	Missense_Mutation	RIT1	0.216861		1
p.Phe1271_Met1273delinsLeu	In_Frame_Del	ALK	0.45314		1
p.Phe133Leu	Missense_Mutation	CBL	0.730262		1
p.Phe1346SerfsTer27	Frame_Shift_Del	NF1	0.554168		1
p.Phe1354LeufsTer35	Frame_Shift_Del	ROS1	0.635723		1
p.Phe140SerfsTer35	Frame_Shift_Del	ERRFI1	0.682043		1
p.Phe1464SerfsTer5	Frame_Shift_Del	NF1	0.608044		1
p.Phe1467Leu	Missense_Mutation	NF1	0.189927		1
p.Phe1479SerfsTer4	Frame_Shift_Del	NF1	0.865402		1
p.Phe147Leu	Missense_Mutation	NTRK3	0.788391		1
p.Phe150SerfsTer15	Frame_Shift_Del	NF1	0.473569		1
p.Phe162Leu	Missense_Mutation	NTRK3	0.265635		1
p.Phe162Ser	Missense_Mutation	NTRK3	0.336295		1
p.Met970Ile	Missense_Mutation	RET	0.616886		1
p.Met949Val	Missense_Mutation	ERBB3	0.955991		1
p.Phe1826Leu	Missense_Mutation	ROS1	0.794705		1
p.Met887Val	Missense_Mutation	ERBB4	0.564267		1
p.Met590_Glu595del	In_Frame_Del	NF1	0.489197		1
p.Met60Arg	Missense_Mutation	ERBB3	0.93371		1
p.Met636Ile	Missense_Mutation	NTRK2	0.589448		1
p.Met667Ile	Missense_Mutation	NTRK3	0.969088		1
p.Met671Leu	Missense_Mutation	NTRK1	0.534718		1
p.Met708Ile	Missense_Mutation	FGFR4	0.2763		1
p.Met718Ile	Missense_Mutation	RASA1	0.483524		1
p.Met72Ile	Missense_Mutation	NRAS	0.291361		1
p.Met734Thr	Missense_Mutation	PDGFRA	0.722762		1
p.Met737Ile	Missense_Mutation	FLT3	0.777019		1
p.Met759Ile	Missense_Mutation	RET	0.247518		1
p.Met774dup	In_Frame_Ins	ERBB2	0.648004		1
p.Met799Leu	Missense_Mutation	ERBB4	0.278051		1
p.Met812Ile	Missense_Mutation	NTRK2	0.721013		1
p.Met817CysfsTer4	Frame_Shift_Del	NF1	0.562797		1
p.Met82Val	Missense_Mutation	PTPN11	0.488185		1
p.Met837Leu	Missense_Mutation	FLT3	0.648084		1
p.Met83Thr	Missense_Mutation	RAF1	0.617742		1
p.Met848Ile	Missense_Mutation	RET	0.468135		1
p.Met855Ile	Missense_Mutation	FLT3	0.746123		1
p.Met882Ile	Missense_Mutation	KIT	0.224477		1
p.Phe17Ser	Missense_Mutation	RAF1	0.760711		1
p.Phe2046Tyr	Missense_Mutation	ROS1	0.48849		1
p.Phe951Ile	Missense_Mutation	PDGFRB	0.444823		1
p.Phe595Leu	Missense_Mutation	ERBB2	0.507896		1
p.Phe617Leu	Missense_Mutation	NTRK3	0.551862		1
p.Phe624Val	Missense_Mutation	NF1	0.818785		1
p.Phe634Ser	Missense_Mutation	MET	0.224191		1
p.Phe635Ile	Missense_Mutation	BRAF	0.240317		1
p.Phe64Leu	Missense_Mutation	ALK	0.264273		1
p.Phe662Leu	Missense_Mutation	ERBB4	0.838423		1
p.Phe662Ser	Missense_Mutation	ERBB4	0.275566		1
p.Phe671Ser	Missense_Mutation	ERBB4	0.51267		1
p.Phe678Leu	Missense_Mutation	PDGFRA	0.417037		1
p.Phe712Leu	Missense_Mutation	EGFR	0.433722		1
p.Phe71Leu	Missense_Mutation	PTPN11	0.615233		1
p.Phe741Leu	Missense_Mutation	NF1	0.395923		1
p.Phe746Cys	Missense_Mutation	NTRK2	0.247806		1
p.Phe763Val	Missense_Mutation	NTRK2	0.484797		1
p.Phe76Leu	Missense_Mutation	ERBB4	0.730301		1
p.Phe879Leu	Missense_Mutation	KIT	0.301931		1
p.Phe889Val	Missense_Mutation	PDGFRA	0.266433		1
p.Phe90Cys	Missense_Mutation	HRAS	0.572026		1
p.Phe915Cys	Missense_Mutation	RASA1	0.733468		1
p.Phe922del	In_Frame_Del	IGF1R	0.381765		1
p.Phe94Leu	Missense_Mutation	ERBB3	0.537297		1
p.Phe612Leu	Missense_Mutation	FLT3	0.433117		1
p.Phe57Leu	Missense_Mutation	MAP2K2	0.316679		1
p.Phe2197CysfsTer44	Frame_Shift_Del	NF1	0.716011		1
p.Phe557Tyr	Missense_Mutation	NTRK1	0.57581		1
p.Phe219Val	Missense_Mutation	ERBB3	0.200479		1
p.Phe228Leu	Missense_Mutation	FGFR1	0.740716		1
p.Phe228Leu	Missense_Mutation	RIT1	0.196771		1
p.Phe2351Leu	Missense_Mutation	NF1	0.572345		1
p.Phe2382Leu	Missense_Mutation	NF1	0.682291		1
p.Phe245Cys	Missense_Mutation	PDGFRB	0.164315		1
p.Phe270Leu	Missense_Mutation	ERBB3	0.961795		1
p.Phe279Val	Missense_Mutation	ERBB4	0.641833		1
p.Phe301Leu	Missense_Mutation	RASA1	0.343689		1
p.Phe321Tyr	Missense_Mutation	PDGFRA	0.904133		1
p.Phe351Leu	Missense_Mutation	PDGFRB	0.925841		1
p.Phe355Ile	Missense_Mutation	KIT	0.2283		1
p.Phe359Leu	Missense_Mutation	EGFR	0.460523		1
p.Phe360LeufsTer74	Frame_Shift_Del	MAP2K1	0.0913174		1
p.Phe378Ile	Missense_Mutation	NTRK2	0.480441		1
p.Phe385Leu	Missense_Mutation	NTRK1	0.577927		1
p.Phe395Tyr	Missense_Mutation	NTRK3	0.318406		1
p.Phe420Leu	Missense_Mutation	ALK	0.876686		1
p.Phe433Leu	Missense_Mutation	KIT	0.165487		1
p.Phe468Cys	Missense_Mutation	BRAF	0.625449		1
p.Phe53Val	Missense_Mutation	MAP2K1	0.872141		1
p.Leu764HisfsTer4	Frame_Shift_Del	FGFR2	0.594601		1
p.His893Tyr	Missense_Mutation	EGFR	0.923922		1
p.Leu755Trp	Missense_Mutation	ERBB2	0.658142		1
p.His821Asp	Missense_Mutation	FLT3	0.159008		1
p.His841Gln	Missense_Mutation	ERBB4	0.899108		1
p.His856Tyr	Missense_Mutation	ERBB4	0.656094		1
p.Pro259Gln	Missense_Mutation	RET	0.469014		1
p.His945Tyr	Missense_Mutation	PDGFRA	0.172695		1
p.His973Arg	Missense_Mutation	KIT	0.159008		1
p.Ile101Ser	Missense_Mutation	ERBB2	0.701486		1
p.Ile1029Val	Missense_Mutation	RASA1	0.28331		1
p.Ile103Asn	Missense_Mutation	MAP2K1	0.480356		1
p.Ile1204Val	Missense_Mutation	SOS1	0.920513		1
p.Ile122Val	Missense_Mutation	RAF1	0.69864		1
p.Ile1268Thr	Missense_Mutation	ROS1	0.650112		1
p.Ile126Phe	Missense_Mutation	MAPK1	0.393723		1
p.Ile1274Phe	Missense_Mutation	ERBB4	0.584633		1
p.Ile1351Met	Missense_Mutation	NF1	0.550749		1
p.Ile1374Phe	Missense_Mutation	ROS1	0.510183		1
p.Ile137Met	Missense_Mutation	PDGFRB	0.552421		1
p.Ile1399Val	Missense_Mutation	ROS1	0.404526		1
p.Ile151Met	Missense_Mutation	GRB2	0.941705		1
p.Ile1605Val	Missense_Mutation	NF1	0.985088		1
p.Ile166Asn	Missense_Mutation	ERBB4	0.856474		1
p.Ile1803Val	Missense_Mutation	NF1	0.313555		1
p.His829Tyr	Missense_Mutation	FGFR1	0.529717		1
p.His812Tyr	Missense_Mutation	RASA1	0.32684		1
p.Ile187Asn	Missense_Mutation	ALK	0.577528		1
p.His80Arg	Missense_Mutation	SOS1	0.864097		1
p.His547AsnfsTer19	Frame_Shift_Del	RASA1	0.28679		1
p.His568Asp	Missense_Mutation	BRAF	0.721333		1
p.His569Gln	Missense_Mutation	IGF1R	0.258596		1
p.His620Tyr	Missense_Mutation	PDGFRB	0.755057		1
p.His622Asn	Missense_Mutation	NTRK3	0.289027		1
p.His632Tyr	Missense_Mutation	NTRK3	0.392205		1
p.His641Leu	Missense_Mutation	ERBB3	0.344737		1
p.His658Gln	Missense_Mutation	NTRK3	0.485261		1
p.His689Gln	Missense_Mutation	MET	0.366811		1
p.His697Asp	Missense_Mutation	KIT	0.896252		1
p.His711Tyr	Missense_Mutation	FLT3	0.465789		1
p.His721Asn	Missense_Mutation	FLT3	0.815965		1
p.His725Tyr	Missense_Mutation	BRAF	0.787693		1
p.His729Asn	Missense_Mutation	NTRK3	0.270712		1			0.58877		1	p.His729Asn
p.His729Tyr	Missense_Mutation	NTRK3	0.299629		1
p.His759Tyr	Missense_Mutation	ERBB3	0.65433		1
p.His768Arg	Missense_Mutation	ERBB3	0.365376		1
p.His773dup	In_Frame_Ins	EGFR	0.734251		1
p.His793ThrfsTer29	Frame_Shift_Del	FGFR3	0.517365		1
p.His805Arg	Missense_Mutation	EGFR	0.487926		1
p.His809Asn	Missense_Mutation	NF1	0.195006		1
p.Ile1848Leu	Missense_Mutation	ROS1	0.412746		1
p.Ile1900Val	Missense_Mutation	ROS1	0.329586		1
p.His521Asn	Missense_Mutation	NTRK3	0.892114		1
p.Ile429Thr	Missense_Mutation	SOS1	0.61533		1
p.Ile448Met	Missense_Mutation	FGFR2	0.790864		1
p.Ile475Val	Missense_Mutation	EGFR	0.266145		1
p.Ile488Val	Missense_Mutation	NTRK3	0.315584		1
p.Ile490Thr	Missense_Mutation	ROS1	0.361931		1
p.Ile508Thr	Missense_Mutation	NTRK3	0.708755		1
p.Ile531Met	Missense_Mutation	ERBB4	0.419866		1
p.Ile533Thr	Missense_Mutation	ERBB4	0.657418		1
p.Ile53Arg	Missense_Mutation	GRB2	0.851795		1
p.Ile547Met	Missense_Mutation	ROS1	0.535633		1
p.Ile564Met	Missense_Mutation	FGFR2	0.612485		1
p.Ile594Asn	Missense_Mutation	ROS1	0.885152		1
p.Ile598Val	Missense_Mutation	SOS1	0.490376		1
p.Ile600Asn	Missense_Mutation	RASA1	0.575277		1
p.Ile605Phe	Missense_Mutation	NF1	0.5513		1
p.Ile612Thr	Missense_Mutation	KIT	0.905808		1
p.Ile625Met	Missense_Mutation	RET	0.609224		1
p.Ile628Met	Missense_Mutation	ERBB2	0.533417		1
p.Ile639Leu	Missense_Mutation	MET	0.411577		1
p.Ile644Val	Missense_Mutation	ALK	0.652615		1
p.Ile661Val	Missense_Mutation	SOS1	0.443158		1
p.Ile671Asn	Missense_Mutation	ERBB3	0.614542		1
p.Ile447Val	Missense_Mutation	PDGFRB	0.481291		1
p.Ile429_Asp432del	In_Frame_Del	CBL	0.745045		1
p.Ile212Thr	Missense_Mutation	NTRK3	0.708896		1
p.Ile417Phe	Missense_Mutation	NTRK2	0.465789		1
p.Ile21Arg	Missense_Mutation	KRAS	0.548647		1
p.Ile24Asn	Missense_Mutation	KRAS	0.838714		1
p.Ile264Met	Missense_Mutation	NTRK2	0.20264		1
p.Ile278Met	Missense_Mutation	MAP2K2	0.433594		1
p.Ile280Thr	Missense_Mutation	NF1	0.701282		1
p.Ile299Phe	Missense_Mutation	MET	0.193186		1
p.Ile299Val	Missense_Mutation	MET	0.760118		1
p.Ile309Met	Missense_Mutation	PTPN11	0.320234		1
p.Ile320Val	Missense_Mutation	ERBB4	0.498877		1
p.Ile327Val	Missense_Mutation	SOS1	0.266399		1
p.Ile330Thr	Missense_Mutation	NTRK2	0.577556		1
p.Ile33Phe	Missense_Mutation	RAC1	0.473079		1
p.Ile351Val	Missense_Mutation	EGFR	0.563313		1
p.Ile353Asn	Missense_Mutation	ERBB4	0.419344		1
p.Ile362Met	Missense_Mutation	ERBB4	0.653849		1
p.Ile36Met	Missense_Mutation	KRAS	0.572427		1
p.Ile374Thr	Missense_Mutation	ROS1	0.403497		1
p.Ile384Phe	Missense_Mutation	ROS1	0.32203		1
p.Ile396LysfsTer41	Frame_Shift_Del	NTRK2	0.365598		1
p.Ile39Met	Missense_Mutation	KIT	0.429662		1
p.Ile414LeufsTer14	Frame_Shift_Del	ROS1	0.551862		1
p.His545Gln	Missense_Mutation	FGFR2	0.659726		1
p.His488Asn	Missense_Mutation	ROS1	0.212087		1
p.Ile695Thr	Missense_Mutation	NTRK3	0.336461		1
p.Gly830Ter	Nonsense_Mutation	IGF1R	0.541418		1
p.Gly83Ser	Missense_Mutation	MAP2K2	0.217		1
p.Gly842Asp	Missense_Mutation	NF1	0.50167		1
p.Gly843Arg	Missense_Mutation	ALK	0.574879		1
p.Gly849Arg	Missense_Mutation	FGFR1	0.657158		1
p.Gly849Ter	Nonsense_Mutation	NF1	0.504562		1
p.Gly85Ser	Missense_Mutation	ERBB4	0.814822		1
p.Gly863Cys	Missense_Mutation	FLT3	0.279062		1
p.Gly866Ala	Missense_Mutation	KIT	0.426347		1
p.Gly866Glu	Missense_Mutation	KIT	0.527077		1
p.Gly868Glu	Missense_Mutation	CBL	0.654708		1
p.Gly875Ala	Missense_Mutation	RASA1	0.77855		1
p.Gly875Glu	Missense_Mutation	RASA1	0.47721		1
p.Gly87Cys	Missense_Mutation	EGFR	0.343115		1
p.Gly894Ser	Missense_Mutation	RET	0.364741		1
p.Gly898Ser	Missense_Mutation	PDGFRA	0.884336		1
p.Gly902Arg	Missense_Mutation	ALK	0.660094		1
p.Gly902Glu	Missense_Mutation	ALK	0.660094		1
p.Gly910Cys	Missense_Mutation	ROS1	0.485207		1
p.Gly912Ala	Missense_Mutation	PDGFRA	0.955382		1
p.Gly912Trp	Missense_Mutation	PDGFRA	0.680167		1
p.Gly917Ala	Missense_Mutation	EGFR	0.773396		1
p.Gly83GlufsTer4	Frame_Shift_Del	RASA1	0.71216		1
p.Gly822Arg	Missense_Mutation	FLT3	0.340238		1
p.Gly920Cys	Missense_Mutation	ALK	0.470279		1
p.Gly816Ser	Missense_Mutation	CBL	0.717833		1
p.Gly719Cys	Missense_Mutation	EGFR	0.56237		1
p.Gly724Ser	Missense_Mutation	EGFR	0.263059		1
p.Gly727Ter	Nonsense_Mutation	NTRK3	0.484861		1
p.Gly72GlufsTer13	Frame_Shift_Del	NF1	0.331789		1
p.Gly734Trp	Missense_Mutation	PDGFRB	0.646067		1
p.Gly735Cys	Missense_Mutation	ERBB4	0.823994		1
p.Gly735ValfsTer10	Frame_Shift_Del	ERBB4	0.606929		1
p.Gly741Arg	Missense_Mutation	ERBB4	0.717833		1
p.Gly741Glu	Missense_Mutation	ERBB4	0.752957		1
p.Gly746Cys	Missense_Mutation	ALK	0.818785		1
p.Gly751Arg	Missense_Mutation	NF1	0.562047		1
p.Gly751Ter	Nonsense_Mutation	NF1	0.601912		1
p.Gly757Arg	Missense_Mutation	NTRK3	0.785485		1
p.Gly776Ser	Missense_Mutation	ERBB2	0.167572		1
p.Gly782Arg	Missense_Mutation	MET	0.343689		1
p.Gly785Arg	Missense_Mutation	ERBB4	0.55484		1
p.Gly785Val	Missense_Mutation	ERBB4	0.490195		1
p.Gly790Glu	Missense_Mutation	FGFR4	0.755129		1
p.Gly802Val	Missense_Mutation	ERBB4	0.767764		1
p.Gly805Ser	Missense_Mutation	PDGFRB	0.531615		1
p.Gly812Val	Missense_Mutation	KIT	0.445238		1
p.Gly919Trp	Missense_Mutation	ALK	0.618236		1
p.Gly922Arg	Missense_Mutation	ALK	0.863507		1
p.His476Tyr	Missense_Mutation	MET	0.942161		1
p.His204Pro	Missense_Mutation	FGFR4	0.38711		1
p.His229Tyr	Missense_Mutation	RASA1	0.624953		1
p.His231Tyr	Missense_Mutation	ERBB4	0.982046		1
p.His235Tyr	Missense_Mutation	BRAF	0.616886		1
p.His254Tyr	Missense_Mutation	FGFR2	0.61315		1
p.His264Tyr	Missense_Mutation	RAF1	0.739288		1
p.His2658IlefsTer21	Splice_Site	NF1	0.299413		1
p.His274Tyr	Missense_Mutation	FGFR3	0.467474		1
p.His281Asn	Missense_Mutation	ALK	0.25791		1
p.His292Asn	Missense_Mutation	ERBB3	0.540887		1
p.His298Asp	Missense_Mutation	NTRK1	0.660592		1
p.His304Tyr	Missense_Mutation	EGFR	0.366162		1
p.His335Tyr	Missense_Mutation	FLT3	0.236297		1
p.His344Tyr	Missense_Mutation	ALK	0.394113		1
p.His349Arg	Missense_Mutation	SOS1	0.497761		1
p.His356Tyr	Missense_Mutation	FGFR3	0.466365		1
p.His36Tyr	Missense_Mutation	CBL	0.228556		1
p.His383Tyr	Missense_Mutation	FGFR1	0.59184		1
p.His393Pro	Missense_Mutation	PDGFRB	0.63194		1
p.His394Gln	Missense_Mutation	NTRK3	0.781194		1
p.His430LeufsTer9	Frame_Shift_Del	NTRK2	0.361741		1
p.His458Tyr	Missense_Mutation	ALK	0.591967		1
p.His228Gln	Missense_Mutation	ERBB3	0.365598		1
p.His197Tyr	Missense_Mutation	FGFR1	0.349991		1
p.Gly927Val	Missense_Mutation	ALK	0.554268		1
p.His1962ProfsTer2	Frame_Shift_Ins	NF1	0.51326		1
p.Gly931ArgfsTer16	Frame_Shift_Del	ALK	0.205173		1
p.Gly936Glu	Missense_Mutation	ERBB4	0.773945		1
p.Gly955Asp	Missense_Mutation	RASA1	0.756778		1
p.Gly955Trp	Missense_Mutation	ALK	0.59573		1
p.Gly961Ser	Missense_Mutation	KIT	0.264273		1
p.Gly997Ser	Missense_Mutation	PDGFRB	0.641974		1
p.His106Tyr	Missense_Mutation	ERRFI1	0.717591		1
p.His1143Tyr	Missense_Mutation	NF1	0.594186		1
p.His1156Asn	Missense_Mutation	EGFR	0.381586		1
p.His1170Gln	Missense_Mutation	NF1	0.52879		1
p.His1208Tyr	Missense_Mutation	ERBB2	0.419866		1
p.His1256Leu	Missense_Mutation	MET	0.645199		1
p.His1285Gln	Missense_Mutation	SOS1	0.535633		1
p.His1307Asp	Missense_Mutation	ROS1	0.413343		1
p.His140Gln	Missense_Mutation	FGFR4	0.405562		1
p.His147Tyr	Missense_Mutation	MAPK1	0.174373		1
p.His1582Gln	Missense_Mutation	ROS1	0.461766		1
p.His160Tyr	Missense_Mutation	FGFR4	0.907737		1
p.His167_Asn173del	In_Frame_Del	FGFR2	0.669242		1
p.His190Arg	Missense_Mutation	ERBB4	0.32958		1
p.His190Tyr	Missense_Mutation	ERBB4	0.623811		1
p.Ile679AspfsTer21	Frame_Shift_Ins	NF1	0.565906		1
p.Ile696Val	Missense_Mutation	RASA1	0.195931		1
p.Leu755Met	Missense_Mutation	ERBB2	0.658142		1
p.Leu384Met	Missense_Mutation	NTRK3	0.188571		1
p.Leu397ThrfsTer3	Frame_Shift_Ins	ERRFI1	0.372553		1
p.Leu417Val	Missense_Mutation	SOS1	0.5043		1
p.Leu420Met	Missense_Mutation	ERBB4	0.941705		1
p.Leu427Pro	Missense_Mutation	FGFR3	0.877839		1
p.Leu431Phe	Missense_Mutation	ERBB3	0.420694		1
p.Leu447Phe	Missense_Mutation	NF1	0.305394		1
p.Leu453Met	Missense_Mutation	ERBB2	0.826606		1
p.Leu453Met	Missense_Mutation	NTRK2	0.842423		1
p.Leu466CysfsTer4	Frame_Shift_Del	NTRK1	0.47558		1
p.Leu466TyrfsTer3	Splice_Site	NF1	0.500092		1
p.Leu467Met	Missense_Mutation	FGFR4	0.587558		1
p.Leu46Phe	Missense_Mutation	MAP2K2	0.556247		1
p.Leu476Met	Missense_Mutation	NTRK1	0.527298		1
p.Leu47Phe	Missense_Mutation	ROS1	0.475171		1
p.Leu481Phe	Missense_Mutation	RASA1	0.373194		1
p.Leu492PhefsTer7	Frame_Shift_Ins	NF1	0.659226		1
p.Leu493Met	Missense_Mutation	IGF1R	0.335318		1
p.Leu493Ter	Nonsense_Mutation	RASA1	0.365088		1
p.Leu506AlafsTer5	Frame_Shift_Ins	NF1	0.526612		1
p.Leu516Pro	Missense_Mutation	NTRK1	0.225759		1
p.Leu525Ile	Missense_Mutation	PDGFRA	0.425504		1
p.Leu387Met	Missense_Mutation	EGFR	0.428198		1
p.Leu375Val	Missense_Mutation	RASA1	0.504562		1
p.Leu529Pro	Missense_Mutation	NF1	0.742351		1
p.Leu368Ile	Missense_Mutation	ROS1	0.736029		1
p.Leu244Val	Missense_Mutation	FLT3	0.260063		1
p.Leu2605Phe	Missense_Mutation	NF1	0.438499		1
p.Leu262Pro	Missense_Mutation	FGFR2	0.540049		1
p.Leu269ProfsTer11	Frame_Shift_Del	RASA1	0.301957		1
p.Leu270Val	Missense_Mutation	NTRK3	0.164856		1
p.Leu274Pro	Missense_Mutation	ALK	0.365378		1
p.Leu286Val	Missense_Mutation	BRAF	0.325555		1
p.Leu296Pro	Missense_Mutation	MET	0.316671		1
p.Leu299Ile	Missense_Mutation	NTRK3	0.476013		1
p.Leu313Val	Missense_Mutation	ERBB2	0.334574		1
p.Leu313Val	Missense_Mutation	NTRK1	0.390954		1
p.Leu325Met	Missense_Mutation	FGFR2	0.234257		1
p.Leu327ThrfsTer3	Frame_Shift_Ins	NF1	0.538026		1
p.Leu339ThrfsTer16	Frame_Shift_Del	SOS1	0.891339		1
p.Leu350Met	Missense_Mutation	PDGFRA	0.269518		1
p.Leu351Val	Missense_Mutation	SOS1	0.420795		1
p.Leu356Arg	Missense_Mutation	PDGFRA	0.49456		1
p.Leu356Met	Missense_Mutation	PDGFRA	0.948988		1
p.Leu357Phe	Missense_Mutation	SOS1	0.585719		1
p.Leu364Pro	Missense_Mutation	NTRK3	0.989669		1
p.Leu367GlnfsTer22	Frame_Shift_Ins	ARAF	0.957919		1
p.Leu527Arg	Missense_Mutation	CBL	0.863195		1
p.Leu537Ser	Missense_Mutation	BRAF	0.492486		1
p.Leu2439Phe	Missense_Mutation	NF1	0.506289		1
p.Leu650Ter	Nonsense_Mutation	NF1	0.217383		1
p.Leu655Phe	Missense_Mutation	PDGFRA	0.363645		1
p.Leu661Val	Missense_Mutation	ERBB4	0.897171		1
p.Leu662Gln	Missense_Mutation	ERBB2	0.594523		1
p.Leu663Pro	Missense_Mutation	ERBB2	0.773234		1
p.Leu667Phe	Missense_Mutation	ERBB2	0.74633		1
p.Leu67Phe	Missense_Mutation	MAP2K2	0.588716		1
p.Leu680Ter	Nonsense_Mutation	RASA1	0.73084		1
p.Leu683Val	Missense_Mutation	NTRK2	0.274552		1
p.Leu690Met	Missense_Mutation	ERBB3	0.513578		1
p.Leu691Val	Missense_Mutation	RASA1	0.749858		1
p.Leu692Val	Missense_Mutation	RASA1	0.278057		1
p.Leu706Phe	Missense_Mutation	KIT	0.863507		1
p.Leu710Arg	Missense_Mutation	ERBB4	0.392479		1
p.Leu712Pro	Missense_Mutation	NTRK3	0.487968		1
p.Leu713Phe	Missense_Mutation	ERBB4	0.783635		1
p.Leu731Arg	Missense_Mutation	ROS1	0.6637		1
p.Leu733Phe	Missense_Mutation	BRAF	0.365068		1
p.Leu742Ile	Missense_Mutation	ROS1	0.803704		1
p.Leu747_Glu749del	In_Frame_Del	EGFR	0.560014		1
p.Leu74Phe	Missense_Mutation	ERBB3	0.416208		1
p.Leu754Phe	Missense_Mutation	FGFR3	0.643993		1
p.Leu650ValfsTer20	Frame_Shift_Ins	NF1	0.505751		1
p.Leu644Met	Missense_Mutation	NTRK1	0.654612		1
p.Leu53Met	Missense_Mutation	HRAS	0.596629		1
p.Leu642Val	Missense_Mutation	ERBB3	0.382994		1
p.Leu53Met	Missense_Mutation	ROS1	0.359509		1
p.Leu53Phe	Missense_Mutation	NTRK3	0.511006		1
p.Leu53Ter	Nonsense_Mutation	NF1	0.514159		1
p.Leu54Val	Missense_Mutation	ARAF	0.478898		1
p.Leu552Arg	Missense_Mutation	NF1	0.530133		1
p.Leu560Phe	Missense_Mutation	ALK	0.33827		1
p.Leu56Met	Missense_Mutation	ERRFI1	0.912263		1
p.Leu576Pro	Missense_Mutation	KIT	0.537075		1
p.Leu580Pro	Missense_Mutation	PDGFRA	0.226276		1
p.Leu585CysfsTer73	Frame_Shift_Del	NTRK1	0.551092		1
p.Leu585Ter	Frame_Shift_Del	NF1	0.504117		1
p.Leu58Val	Missense_Mutation	MAP2K2	0.656289		1
p.Leu593Ile	Missense_Mutation	PDGFRA	0.265032		1
p.Leu595Phe	Missense_Mutation	PDGFRA	0.575419		1
p.Leu597Gln	Missense_Mutation	BRAF	0.601595		1
p.Leu597Val	Missense_Mutation	BRAF	0.885042		1			0.652867		1	p.Leu597Val
p.Leu601Pro	Missense_Mutation	FLT3	0.993299		1
p.Leu606His	Missense_Mutation	RASA1	0.273817		1
p.Leu631Phe	Missense_Mutation	KIT	0.393314		1
p.Leu63Ile	Missense_Mutation	FLT3	0.256166		1
p.Leu63Met	Missense_Mutation	ERBB4	0.630131		1
p.Leu244Phe	Missense_Mutation	MAPK1	0.363645		1
p.Leu2413PhefsTer5	Frame_Shift_Del	NF1	0.660592		1
p.Ile71Met	Missense_Mutation	PDGFRA	0.655217		1
p.Leu1048ProfsTer11	Frame_Shift_Ins	RET	0.634854		1
p.Leu1056CysfsTer32	Frame_Shift_Del	SOS1	0.424363		1
p.Leu1068Phe	Missense_Mutation	NF1	0.550447		1
p.Leu1083Phe	Missense_Mutation	NF1	0.34734		1
p.Leu1101Val	Missense_Mutation	RET	0.506783		1			0.402959		1	p.Leu1101Val
p.Leu1109Ter	Nonsense_Mutation	NF1	0.619599		1
p.Leu1114Met	Missense_Mutation	NF1	0.379627		1
p.Leu1139Phe	Missense_Mutation	EGFR	0.179618		1
p.Leu1145Met	Missense_Mutation	ALK	0.239667		1
p.Leu115Pro	Missense_Mutation	NTRK3	0.509691		1
p.Leu1163Pro	Missense_Mutation	ERBB4	0.358778		1
p.Leu1167Ter	Frame_Shift_Del	ROS1	0.543781		1
p.Leu116Ile	Missense_Mutation	PDGFRB	0.776482		1
p.Leu117Phe	Missense_Mutation	PTPN11	0.616981		1
p.Leu1204Ile	Missense_Mutation	ALK	0.357698		1
p.Leu120Pro	Missense_Mutation	HRAS	0.52557		1
p.Leu1231Val	Missense_Mutation	SOS1	0.48437		1
p.Leu1235Met	Missense_Mutation	ERBB3	0.204995		1
p.Leu1241Arg	Missense_Mutation	IGF1R	0.510244		1
p.Leu1274His	Missense_Mutation	NF1	0.911716		1
p.Leu127Val	Missense_Mutation	NTRK1	0.32876		1
p.Leu128ArgfsTer29	Frame_Shift_Del	RASA1	0.519488		1
p.Leu1048SerfsTer61	Frame_Shift_Del	RET	0.722822		1
p.Leu1023Ser	Missense_Mutation	ERBB4	0.28481		1
p.Leu1319Ile	Missense_Mutation	ALK	0.223308		1
p.Leu101Ile	Missense_Mutation	NTRK3	0.281799		1
p.Ile733Asn	Missense_Mutation	NTRK2	0.655113		1
p.Ile744Val	Missense_Mutation	EGFR	0.270642		1
p.Ile759Asn	Missense_Mutation	EGFR	0.517722		1
p.Ile763Phe	Missense_Mutation	ERBB3	0.14419		1
p.Ile767Phe	Missense_Mutation	ERBB2	0.447796		1
p.Ile789Met	Missense_Mutation	EGFR	0.256466		1
p.Ile791Met	Missense_Mutation	NF1	0.186882		1
p.Ile801Thr	Missense_Mutation	ALK	0.413493		1
p.Ile83Met	Missense_Mutation	KIT	0.527005		1
p.Ile848Val	Missense_Mutation	IGF1R	0.414615		1
p.Ile878Ser	Missense_Mutation	MET	0.386594		1
p.Ile888Asn	Missense_Mutation	PDGFRA	0.911716		1
p.Ile898Leu	Missense_Mutation	CBL	0.481381		1
p.Ile905Asn	Missense_Mutation	RASA1	0.265658		1
p.Ile91Val	Missense_Mutation	EGFR	0.238565		1
p.Ile947Thr	Missense_Mutation	ERBB4	0.232226		1
p.Ile950Thr	Missense_Mutation	ERBB3	0.537691		1			0.910847		1	p.Ile950Thr
p.Ile97Phe	Missense_Mutation	FGFR1	0.667826		1
p.Ile981Phe	Missense_Mutation	EGFR	0.605635		1
p.Ile98Thr	Missense_Mutation	CBL	0.411854		1
p.Leu1016Phe	Missense_Mutation	RET	0.961795		1
p.Leu1318Met	Missense_Mutation	ALK	0.971993		1
p.Leu131Val	Missense_Mutation	FLT3	0.927026		1
p.Leu238Phe	Missense_Mutation	MET	0.382485		1
p.Leu183TrpfsTer14	Frame_Shift_Del	NTRK1	0.645199		1
p.Leu1892Val	Missense_Mutation	NF1	0.468043		1
p.Leu1927TrpfsTer15	Frame_Shift_Del	NF1	0.794841		1
p.Leu1928Ile	Missense_Mutation	ROS1	0.731004		1
p.Leu1937Ile	Missense_Mutation	ROS1	0.450391		1
p.Leu197Phe	Missense_Mutation	NTRK3	0.838005		1
p.Leu202Pro	Missense_Mutation	KIT	0.896724		1
p.Leu2045Phe	Missense_Mutation	NF1	0.700058		1
p.Leu2051Arg	Missense_Mutation	ROS1	0.370043		1
p.Leu2073Val	Missense_Mutation	NF1	0.658665		1
p.Leu2081Ter	Nonsense_Mutation	NF1	0.331119		1
p.Leu2103Phe	Missense_Mutation	NF1	0.629439		1
p.Leu2155Phe	Missense_Mutation	ROS1	0.814487		1
p.Leu2163Ter	Nonsense_Mutation	NF1	0.436472		1
p.Leu219Gln	Missense_Mutation	FGFR1	0.556102		1
p.Leu21Phe	Missense_Mutation	PDGFRB	0.378665		1
p.Leu2209Ser	Missense_Mutation	NF1	0.341585		1
p.Leu2249Val	Missense_Mutation	NF1	0.390652		1
p.Leu227Phe	Missense_Mutation	ALK	0.255355		1
p.Leu232Val	Missense_Mutation	ROS1	0.361332		1
p.Leu2337PhefsTer2	Frame_Shift_Del	NF1	0.570305		1
p.Leu235His	Missense_Mutation	MAP2K1	0.505769		1
p.Leu1872Val	Missense_Mutation	ROS1	0.68663		1
p.Leu17Ter	Nonsense_Mutation	NTRK3	0.566901		1
p.Leu136His	Missense_Mutation	PTPN11	0.696377		1
p.Leu1786Phe	Missense_Mutation	ROS1	0.424508		1			0.646341		1	p.Leu1786Phe
p.Leu1380Val	Missense_Mutation	ROS1	0.179651		1
p.Leu13His	Missense_Mutation	FGFR1	0.374745		1
p.Leu1411SerfsTer17	Frame_Shift_Del	NF1	0.584883		1
p.Leu143Pro	Missense_Mutation	NTRK1	0.55484		1
p.Leu1445Gln	Missense_Mutation	ROS1	0.334008		1
p.Leu1447GlnfsTer57	Frame_Shift_Del	ROS1	0.407557		1
p.Leu1475Val	Missense_Mutation	ROS1	0.583302		1
p.Leu149His	Missense_Mutation	IGF1R	0.790508		1
p.Leu14Arg	Missense_Mutation	KIT	0.44852		1
p.Leu154Phe	Missense_Mutation	ERBB2	0.405562		1
p.Leu154Val	Missense_Mutation	CBL	0.843607		1
p.Leu1564Phe	Missense_Mutation	NF1	0.358544		1
p.Leu156Val	Missense_Mutation	KIT	0.57312		1
p.Leu157Phe	Missense_Mutation	NTRK3	0.492253		1
p.Leu159GlyfsTer20	Frame_Shift_Del	RASA1	0.685941		1
p.Leu161Val	Missense_Mutation	PDGFRA	0.839701		1
p.Leu164GlyfsTer2	Frame_Shift_Del	ERRFI1	0.582059		1
p.Leu164Met	Missense_Mutation	FLT3	0.51842		1
p.Leu1659SerfsTer39	Frame_Shift_Del	NF1	0.21669		1
p.Leu166Val	Missense_Mutation	ALK	0.497357		1
p.Leu171ThrfsTer5	Frame_Shift_Ins	NRAS	0.704888		1
p.Pro257Ser	Missense_Mutation	ERBB3	0.648028		1
p.Ser340Cys	Missense_Mutation	NF1	0.719345		1
p.Pro260Ser	Missense_Mutation	ARAF	0.711221		1
p.Trp247Ter	Nonsense_Mutation	MAP2K1	0.717833		1
p.Trp190Cys	Missense_Mutation	CBL	0.514228		1
p.Trp1952Ter	Nonsense_Mutation	NF1	0.595587		1
p.Trp19Cys	Missense_Mutation	FGFR1	0.45566		1
p.Trp210Leu	Missense_Mutation	BRAF	0.441549		1
p.Trp2145Leu	Missense_Mutation	ROS1	0.856129		1
p.Trp2191Ter	Nonsense_Mutation	ROS1	0.316132		1
p.Trp221Gly	Missense_Mutation	RIT1	0.384879		1
p.Trp2225Ter	Nonsense_Mutation	NF1	0.576254		1
p.Trp230Ter	Nonsense_Mutation	NTRK2	0.762715		1
p.Trp243Leu	Missense_Mutation	NTRK3	0.532387		1
p.Trp290Cys	Missense_Mutation	FGFR2	0.273976		1
p.Pro261Arg	Missense_Mutation	RAF1	0.393478		1
p.Trp336Ter	Nonsense_Mutation	NF1	0.412276		1
p.Trp347Ter	Nonsense_Mutation	FGFR4	0.496569		1
p.Trp352GlyfsTer2	Frame_Shift_Del	FGFR3	0.775604		1
p.Trp37Cys	Missense_Mutation	FGFR1	0.674152		1
p.Trp43Cys	Missense_Mutation	FGFR1	0.376259		1
p.Trp440Ter	Nonsense_Mutation	KIT	0.517657		1
p.Trp447Cys	Missense_Mutation	PDGFRA	0.458621		1
p.Trp48Ter	Nonsense_Mutation	BRAF	0.227534		1
p.Trp557Cys	Missense_Mutation	KIT	0.665504		1
p.Trp557Gly	Missense_Mutation	KIT	0.620523		1
p.Trp1882Ter	Nonsense_Mutation	ROS1	0.573633		1
p.Trp1694Ter	Nonsense_Mutation	ROS1	0.44617		1
p.Trp1662Ter	Nonsense_Mutation	NF1	0.29301		1
p.Trp158Ter	Nonsense_Mutation	NTRK2	0.251762		1
p.Thr83Met	Missense_Mutation	PDGFRA	0.703168		1			0.267603		1	p.Thr83Met
p.Thr843Asn	Missense_Mutation	RASA1	0.2698		1
p.Thr847Lys	Missense_Mutation	EGFR	0.518984		1
p.Thr847Met	Missense_Mutation	KIT	0.791214		1
p.Thr852Ile	Missense_Mutation	CBL	0.341005		1
p.Thr862Ala	Missense_Mutation	ERBB2	0.50234		1
p.Thr862Ile	Missense_Mutation	NF1	0.643993		1
p.Thr873Asn	Missense_Mutation	PDGFRA	0.608044		1
p.Thr873Lys	Missense_Mutation	ROS1	0.280556		1
p.Thr915Ser	Missense_Mutation	ERBB4	0.631534		1
p.Thr922Ala	Missense_Mutation	PDGFRA	0.336522		1
p.Thr946Ala	Missense_Mutation	RET	0.420795		1
p.Thr956Ile	Missense_Mutation	NF1	0.256166		1
p.Thr97Pro	Missense_Mutation	ARAF	0.188571		1
p.Trp1048Ter	Nonsense_Mutation	NF1	0.540021		1
p.Trp1101Gly	Missense_Mutation	ROS1	0.152372		1
p.Trp1236Leu	Missense_Mutation	NF1	0.743463		1
p.Trp1258Ter	Nonsense_Mutation	NF1	0.904822		1
p.Trp1313Leu	Missense_Mutation	ALK	0.618252		1
p.Trp1314Ter	Nonsense_Mutation	NF1	0.335466		1
p.Trp1578Leu	Missense_Mutation	ROS1	0.638503		1
p.Trp561Arg	Missense_Mutation	NF1	0.488488		1
p.Trp571Ter	Nonsense_Mutation	NF1	0.453368		1
p.Trp604Leu	Missense_Mutation	BRAF	0.535287		1
p.Tyr1254Ter	Nonsense_Mutation	NF1	0.627635		1
p.Tyr130Cys	Missense_Mutation	MAP2K1	0.174373		1
p.Tyr131Cys	Missense_Mutation	MAPK1	0.416574		1
p.Tyr134Cys	Missense_Mutation	MAP2K2	0.684397		1
p.Tyr1374Cys	Missense_Mutation	MET	0.87061		1
p.Tyr142LeufsTer16	Frame_Shift_Ins	RASA1	0.551092		1
p.Tyr146Cys	Missense_Mutation	FGFR1	0.889676		1
p.Tyr166Ter	Nonsense_Mutation	FLT3	0.327237		1
p.Tyr2092Cys	Missense_Mutation	ROS1	0.326956		1
p.Tyr215Cys	Missense_Mutation	SOS1	0.655987		1
p.Tyr2285ThrfsTer5	Frame_Shift_Del	NF1	0.401271		1
p.Tyr235Ter	Nonsense_Mutation	NF1	0.38639		1
p.Tyr237His	Missense_Mutation	FGFR2	0.422504		1
p.Tyr237His	Missense_Mutation	FGFR4	0.180677		1
p.Tyr254Phe	Missense_Mutation	IGF1R	0.673161		1
p.Tyr263Cys	Missense_Mutation	MAPK1	0.315085		1
p.Tyr2698HisfsTer39	Frame_Shift_Del	NF1	0.367083		1
p.Tyr2742Ter	Nonsense_Mutation	NF1	0.422125		1
p.Tyr276Asp	Missense_Mutation	ALK	0.66404		1
p.Tyr279Cys	Missense_Mutation	PTPN11	0.345518		1
p.Tyr283Phe	Missense_Mutation	ERBB4	0.491873		1
p.Tyr316Cys	Missense_Mutation	MAPK1	0.158678		1
p.Tyr1288Asp	Missense_Mutation	ROS1	0.293559		1
p.Tyr1248Cys	Missense_Mutation	MET	0.15487		1
p.Trp62Ter	Nonsense_Mutation	PDGFRB	0.407745		1
p.Tyr1242Phe	Missense_Mutation	ERBB4	0.337062		1
p.Trp638Ter	Nonsense_Mutation	ERBB4	0.535502		1
p.Trp655Arg	Missense_Mutation	FGFR4	0.771583		1
p.Trp696Ter	Nonsense_Mutation	NF1	0.660094		1
p.Trp72Cys	Missense_Mutation	FGFR2	0.433015		1
p.Trp731Ter	Nonsense_Mutation	EGFR	0.265141		1
p.Trp754Cys	Missense_Mutation	NTRK3	0.608762		1
p.Trp784Arg	Missense_Mutation	NF1	0.601644		1
p.Trp847Leu	Missense_Mutation	ROS1	0.887498		1
p.Trp854Cys	Missense_Mutation	FLT3	0.41174		1
p.Trp856Leu	Missense_Mutation	RET	0.241128		1
p.Trp85Ter	Nonsense_Mutation	SOS1	0.167083		1
p.Trp911Leu	Missense_Mutation	ERBB4	0.639621		1
p.Trp917Arg	Missense_Mutation	RET	0.420596		1
p.Trp942Ser	Missense_Mutation	RET	0.382532		1
p.Tyr1021Ter	Nonsense_Mutation	MET	0.58774		1
p.Tyr1127_Ala1129del	In_Frame_Del	ERBB2	0.44617		1
p.Tyr1128His	Missense_Mutation	ERBB4	0.21115		1
p.Tyr1138Cys	Missense_Mutation	EGFR	0.326536		1
p.Tyr113His	Missense_Mutation	IGF1R	0.47077		1
p.Tyr115Phe	Missense_Mutation	ERBB4	0.30132		1
p.Tyr1161Cys	Missense_Mutation	IGF1R	0.256166		1
p.Thr821Ser	Missense_Mutation	NTRK2	0.588716		1
p.Thr787Lys	Missense_Mutation	FGFR2	0.311369		1
p.Thr786Ala	Missense_Mutation	PDGFRB	0.863507		1
p.Thr263Ile	Missense_Mutation	EGFR	0.307341		1
p.Thr273Ala	Missense_Mutation	EGFR	0.332326		1
p.Thr2741Arg	Missense_Mutation	NF1	0.827686		1
p.Thr27Ser	Missense_Mutation	ERBB2	0.26764		1
p.Thr303Ala	Missense_Mutation	RAF1	0.417323		1
p.Thr318Met	Missense_Mutation	ARAF	0.756778		1
p.Thr322Ile	Missense_Mutation	KIT	0.438107		1
p.Thr325Arg	Missense_Mutation	RASA1	0.4371		1
p.Thr327Ile	Missense_Mutation	ERBB4	0.807515		1
p.Thr328Ser	Missense_Mutation	RET	0.695679		1
p.Thr32Met	Missense_Mutation	ERBB4	0.864097		1
p.Thr350Asn	Missense_Mutation	RET	0.704864		1
p.Thr353Ile	Missense_Mutation	RAF1	0.342819		1
p.Thr355Ile	Missense_Mutation	PDGFRA	0.880643		1
p.Thr355Pro	Missense_Mutation	ERBB3	0.670698		1
p.Thr357Met	Missense_Mutation	PTPN11	0.407983		1
p.Thr369Asn	Missense_Mutation	NTRK3	0.52639		1
p.Thr371Ala	Missense_Mutation	FGFR2	0.503571		1
p.Thr371Lys	Missense_Mutation	FGFR2	0.690038		1
p.Thr382Met	Missense_Mutation	FLT3	0.447343		1
p.Thr384Ser	Missense_Mutation	EGFR	0.369528		1
p.Thr401Ala	Missense_Mutation	BRAF	0.551934		1
p.Thr263Met	Missense_Mutation	MET	0.657158		1
p.Thr261Ser	Missense_Mutation	NTRK3	0.355638		1
p.Thr404Ser	Missense_Mutation	RASA1	0.229991		1
p.Thr259Ile	Missense_Mutation	PDGFRA	0.71585		1
p.Thr180Ala	Missense_Mutation	ERBB4	0.422648		1
p.Thr1865Asn	Missense_Mutation	ROS1	0.544857		1
p.Thr1865Ile	Missense_Mutation	ROS1	0.842832		1
p.Thr189Met	Missense_Mutation	RASA1	0.551862		1
p.Thr1930Ile	Missense_Mutation	ROS1	0.902887		1
p.Thr1981Ser	Missense_Mutation	ROS1	0.613149		1
p.Thr19Ile	Missense_Mutation	ERBB4	0.95182		1
p.Thr200Ala	Missense_Mutation	SOS1	0.455656		1
p.Thr2034Ile	Missense_Mutation	NF1	0.601639		1
p.Thr2045Met	Missense_Mutation	ROS1	0.699849		1
p.Thr207Ile	Missense_Mutation	NTRK2	0.787612		1
p.Thr207Ser	Missense_Mutation	ERBB4	0.687767		1
p.Thr213Met	Missense_Mutation	ARAF	0.862204		1
p.Thr2206Arg	Missense_Mutation	NF1	0.493584		1
p.Thr2266Arg	Missense_Mutation	ROS1	0.55484		1
p.Thr2266Met	Missense_Mutation	ROS1	0.656296		1
p.Thr2335Pro	Missense_Mutation	NF1	0.778174		1
p.Thr233AsnfsTer17	Frame_Shift_Ins	BRAF	0.372553		1
p.Thr241Met	Missense_Mutation	BRAF	0.445865		1
p.Thr243Lys	Missense_Mutation	ROS1	0.282927		1
p.Thr253Asn	Missense_Mutation	NTRK3	0.212087		1
p.Thr401Ile	Missense_Mutation	BRAF	0.203736		1
p.Thr417Ile	Missense_Mutation	ERBB3	0.345518		1
p.Thr777Met	Missense_Mutation	NTRK3	0.554592		1
p.Thr594Ile	Missense_Mutation	EGFR	0.574318		1
p.Thr625Ala	Missense_Mutation	EGFR	0.617698		1
p.Thr636Met	Missense_Mutation	RET	0.393454		1
p.Thr639Met	Missense_Mutation	ERBB4	0.407983		1
p.Thr643Ser	Missense_Mutation	ERBB4	0.92273		1
p.Thr667Asn	Missense_Mutation	ROS1	0.453219		1
p.Thr68Met	Missense_Mutation	ERBB3	0.540428		1
p.Thr696Ile	Missense_Mutation	MET	0.32912		1
p.Thr703Lys	Missense_Mutation	ERBB4	0.724627		1
p.Thr709Ser	Missense_Mutation	FGFR1	0.464394		1
p.Thr70Met	Missense_Mutation	ARAF	0.648084		1
p.Thr713Ala	Missense_Mutation	FLT3	0.657368		1
p.Thr715Ile	Missense_Mutation	FLT3	0.176577		1
p.Thr730Met	Missense_Mutation	CBL	0.582557		1
p.Thr731Met	Missense_Mutation	ERBB4	0.294238		1
p.Thr745IlefsTer10	Frame_Shift_Ins	CBL	0.176088		1
p.Thr747Met	Missense_Mutation	NTRK2	0.844285		1
p.Thr74Ser	Missense_Mutation	NRAS	0.213556		1
p.Thr751_Ile759delinsAsn	In_Frame_Del	EGFR	0.517722		1
p.Thr760Ala	Missense_Mutation	FGFR4	0.700058		1
p.Thr760Ile	Missense_Mutation	SOS1	0.253068		1
p.Thr776Met	Missense_Mutation	ROS1	0.256166		1
p.Thr618Met	Missense_Mutation	PDGFRB	0.575764		1
p.Thr578Ala	Missense_Mutation	NTRK3	0.911367		1
p.Thr417_Tyr418delinsLeuArgTrpAsp	In_Frame_Ins	KIT	0.373816		1
p.Thr564Asn	Missense_Mutation	RET	0.335942		1
p.Thr422Ile	Missense_Mutation	ERBB4	0.28331		1
p.Thr432Met	Missense_Mutation	PDGFRA	0.573168		1
p.Thr440Ile	Missense_Mutation	MET	0.410607		1
p.Thr440Met	Missense_Mutation	PDGFRA	0.900627		1
p.Thr467AsnfsTer6	Frame_Shift_Del	NF1	0.428257		1
p.Thr468Met	Missense_Mutation	PTPN11	0.904822		1
p.Thr47Ser	Missense_Mutation	MET	0.542517		1
p.Thr482Ala	Missense_Mutation	NF1	0.506289		1
p.Thr483Ser	Missense_Mutation	PDGFRA	0.840209		1
p.Thr488_Gln493delinsLys	In_Frame_Del	BRAF	0.841213		1
p.Thr48Met	Missense_Mutation	RET	0.965014		1
p.Thr490Met	Missense_Mutation	NTRK3	0.641833		1
p.Thr506Ala	Missense_Mutation	NTRK3	0.646067		1
p.Thr512Ser	Missense_Mutation	ROS1	0.184138		1
p.Thr520Ala	Missense_Mutation	PDGFRA	0.498723		1
p.Thr526Met	Missense_Mutation	PDGFRA	0.551934		1
p.Thr52Ile	Missense_Mutation	PTPN11	0.495732		1
p.Thr52Ser	Missense_Mutation	PTPN11	0.265651		1
p.Thr536Ala	Missense_Mutation	IGF1R	0.400362		1
p.Thr549Ala	Missense_Mutation	SOS1	0.413188		1
p.Thr563Asn	Missense_Mutation	NTRK3	0.325814		1			0.348648		1	p.Thr563Asn
p.Tyr319Ter	Nonsense_Mutation	FGFR4	0.518164		1
p.Tyr363LeufsTer25	Frame_Shift_Ins	ROS1	0.89089		1
p.Tyr401Cys	Missense_Mutation	FLT3	0.455244		1
p.Val504Leu	Missense_Mutation	MET	0.392612		1
p.Val50Met	Missense_Mutation	KIT	0.456516		1
p.Val517Met	Missense_Mutation	FGFR2	0.234257		1
p.Val51Phe	Missense_Mutation	PDGFRB	0.802344		1
p.Val525Ile	Missense_Mutation	IGF1R	0.651561		1
p.Val527Leu	Missense_Mutation	PDGFRA	0.569201		1
p.Val527Met	Missense_Mutation	PDGFRA	0.587034		1
p.Val536Met	Missense_Mutation	EGFR	0.531007		1
p.Val536Met	Missense_Mutation	PDGFRA	0.321069		1
p.Val53Met	Missense_Mutation	NTRK2	0.693139		1
p.Val550Leu	Missense_Mutation	FGFR4	0.667826		1
p.Val559Gly	Missense_Mutation	KIT	0.534551		1
p.Val56Ala	Missense_Mutation	FLT3	0.302145		1
p.Val56Ile	Missense_Mutation	FLT3	0.774649		1
p.Val573Met	Missense_Mutation	RET	0.587034		1
p.Val593_Leu594del	In_Frame_Del	ERBB3	0.380165		1
p.Val593Phe	Missense_Mutation	ERBB3	0.713717		1
p.Val600_Arg603del	In_Frame_Del	BRAF	0.669448		1
p.Val600_Lys601delinsGlu	In_Frame_Del	BRAF	0.648681		1
p.Val610Ile	Missense_Mutation	IGF1R	0.43864		1
p.Val615Ala	Missense_Mutation	FLT3	0.530758		1
p.Val631Met	Missense_Mutation	PDGFRB	0.374659		1
p.Val50Ile	Missense_Mutation	FGFR3	0.274656		1
p.Val499Met	Missense_Mutation	PDGFRA	0.227785		1
p.Val633Ile	Missense_Mutation	PDGFRB	0.779074		1
p.Val499Glu	Missense_Mutation	SOS1	0.781641		1
p.Val354Ile	Missense_Mutation	NTRK1	0.275993		1
p.Val356Met	Missense_Mutation	FGFR1	0.540337		1
p.Val370Ile	Missense_Mutation	MET	0.603869		1
p.Val378Ile	Missense_Mutation	MET	0.862911		1
p.Val393Ala	Missense_Mutation	FGFR2	0.366765		1
p.Val396Asp	Missense_Mutation	FGFR2	0.616059		1
p.Val41Ile	Missense_Mutation	ARAF	0.60693		1
p.Val427Gly	Missense_Mutation	MET	0.510244		1
p.Val430Leu	Missense_Mutation	CBL	0.583602		1
p.Val438Ile	Missense_Mutation	ROS1	0.889133		1
p.Val442Met	Missense_Mutation	NTRK2	0.57581		1
p.Val450Met	Missense_Mutation	FGFR4	0.227386		1
p.Val461Met	Missense_Mutation	EGFR	0.560693		1
p.Val46Gly	Missense_Mutation	RAC1	0.276802		1
p.Val46Phe	Missense_Mutation	MAPK1	0.623474		1
p.Val471Ile	Missense_Mutation	BRAF	0.825626		1
p.Val484Met	Missense_Mutation	PDGFRA	0.688094		1			0.527491		1	p.Val484Met
p.Val486Ile	Missense_Mutation	NTRK2	0.645143		1
p.Val48Ala	Missense_Mutation	SOS1	0.240317		1
p.Val491Leu	Missense_Mutation	FLT3	0.523529		1
p.Val491SerfsTer15	Frame_Shift_Ins	FLT3	0.479359		1
p.Val633Ile	Missense_Mutation	FGFR2	0.589479		1
p.Val639Ile	Missense_Mutation	BRAF	0.334007		1
p.Val341Met	Missense_Mutation	NTRK1	0.724168		1
p.Val799Leu	Missense_Mutation	NTRK3	0.534718		1			0.663473		1	p.Val799Leu
p.Val823Ile	Missense_Mutation	PDGFRB	0.617378		1
p.Val825Asp	Missense_Mutation	KIT	0.629762		1
p.Val832Met	Missense_Mutation	PDGFRA	0.767764		1
p.Val839Met	Missense_Mutation	ERBB2	0.262741		1
p.Val840Asp	Missense_Mutation	PDGFRB	0.637352		1
p.Val843Ala	Missense_Mutation	FLT3	0.975789		1
p.Val843Leu	Missense_Mutation	EGFR	0.333481		1
p.Val849Gly	Missense_Mutation	ERBB4	0.989669		1
p.Val852Leu	Missense_Mutation	SOS1	0.465182		1
p.Val859Met	Missense_Mutation	PDGFRA	0.575276		1
p.Val85Met	Missense_Mutation	EGFR	0.448131		1
p.Val881Leu	Missense_Mutation	RASA1	0.555429		1
p.Val88Met	Missense_Mutation	RAF1	0.812149		1
p.Val89Met	Missense_Mutation	ERBB3	0.280875		1
p.Val942Ile	Missense_Mutation	IGF1R	0.32218		1			0.269622		1	p.Val942Ile
p.Val945Met	Missense_Mutation	RET	0.178904		1
p.Val94Ile	Missense_Mutation	ERBB2	0.819518		1
p.Val950Leu	Missense_Mutation	KIT	0.317651		1
p.Val957Phe	Missense_Mutation	MET	0.477809		1
p.Val980Leu	Missense_Mutation	ROS1	0.161484		1
p.Val982Leu	Missense_Mutation	PDGFRA	0.438499		1
p.Val821Phe	Missense_Mutation	IGF1R	0.512354		1
p.Val797Met	Missense_Mutation	MET	0.423611		1
p.Val63Met	Missense_Mutation	RET	0.265154		1
p.Val797Ala	Missense_Mutation	ERBB2	0.313112		1
p.Val64Gly	Missense_Mutation	KIT	0.317131		1
p.Val653Met	Missense_Mutation	NTRK2	0.870487		1
p.Val660Leu	Missense_Mutation	FGFR1	0.571281		1
p.Val668Ala	Missense_Mutation	KIT	0.626045		1
p.Val680Ile	Missense_Mutation	FGFR2	0.346447		1
p.Val697Leu	Missense_Mutation	ERBB2	0.639075		1
p.Val69Met	Missense_Mutation	FGFR2	0.582059		1
p.Val700Ile	Missense_Mutation	NTRK2	0.329791		1
p.Val706Met	Missense_Mutation	RET	0.749814		1
p.Val710Met	Missense_Mutation	FGFR2	0.50167		1
p.Val717Met	Missense_Mutation	NTRK2	0.863195		1
p.Val738Leu	Missense_Mutation	ERBB4	0.282545		1
p.Val73Ala	Missense_Mutation	FGFR3	0.494098		1
p.Val742Ile	Missense_Mutation	EGFR	0.558215		1			0.381285		1	p.Val742Ile
p.Val744Leu	Missense_Mutation	ERBB4	0.745023		1
p.Val750Ile	Missense_Mutation	FGFR4	0.260705		1
p.Val757Met	Missense_Mutation	RET	0.628461		1
p.Val771Met	Missense_Mutation	FGFR1	0.737895		1
p.Val778Ile	Missense_Mutation	RET	0.537781		1
p.Val789Ala	Missense_Mutation	ROS1	0.265658		1
p.Val794Leu	Missense_Mutation	ROS1	0.548733		1
p.Val349Leu	Missense_Mutation	ALK	0.285245		1
p.Val339Leu	Missense_Mutation	PDGFRA	0.941705		1
p.Tyr455Asn	Missense_Mutation	CBL	0.299832		1
p.Tyr834Phe	Missense_Mutation	NTRK3	0.642577		1
p.Tyr891Cys	Missense_Mutation	EGFR	0.431956		1
p.Tyr906Asn	Missense_Mutation	ERBB4	0.362297		1
p.Tyr906Cys	Missense_Mutation	ERBB4	0.811158		1
p.Tyr906Phe	Missense_Mutation	ERBB4	0.362297		1
p.Tyr921Asn	Missense_Mutation	ERBB4	0.365068		1
p.Tyr982Phe	Missense_Mutation	ROS1	0.555704		1
p.Tyr984Cys	Missense_Mutation	ALK	0.773234		1
p.Tyr98Ter	Nonsense_Mutation	PDGFRA	0.762018		1
p.Tyr99His	Missense_Mutation	FGFR4	0.853005		1
p.Val1012Leu	Missense_Mutation	PDGFRB	0.742787		1
p.Val1012Met	Missense_Mutation	PDGFRB	0.863195		1
p.Val1014Ile	Missense_Mutation	MET	0.618236		1
p.Val1017CysfsTer5	Frame_Shift_Del	IGF1R	0.3869		1
p.Val1035Phe	Missense_Mutation	ERBB3	0.250755		1
p.Val1084Met	Missense_Mutation	PDGFRA	0.569316		1
p.Val1097Ile	Missense_Mutation	EGFR	0.537691		1
p.Val109Glu	Missense_Mutation	KIT	0.594686		1
p.Val10GlyfsTer17	Frame_Shift_Ins	FGFR4	0.258871		1
p.Val1134Leu	Missense_Mutation	ERBB4	0.982046		1
p.Val113Ala	Missense_Mutation	FGFR2	0.487708		1
p.Val121Phe	Missense_Mutation	EGFR	0.151762		1
p.Tyr863Ter	Nonsense_Mutation	NF1	0.41481		1
p.Tyr82Asn	Missense_Mutation	BRAF	0.265039		1
p.Val125Met	Missense_Mutation	PDGFRB	0.302026		1
p.Tyr821Cys	Missense_Mutation	NTRK3	0.6194		1
p.Tyr46Asp	Missense_Mutation	ERBB3	0.619599		1
p.Tyr479ThrfsTer28	Frame_Shift_Del	ALK	0.241197		1
p.Tyr483Asp	Missense_Mutation	RET	0.272781		1
p.Tyr494Ter	Nonsense_Mutation	RASA1	0.791214		1
p.Tyr49Phe	Missense_Mutation	NF1	0.721013		1
p.Tyr503delinsPheAlaHis	In_Frame_Ins	KIT	0.591255		1
p.Tyr545His	Missense_Mutation	KIT	0.490137		1
p.Tyr578Cys	Missense_Mutation	KIT	0.629762		1
p.Tyr597Asn	Missense_Mutation	FLT3	0.717833		1
p.Tyr604Phe	Missense_Mutation	NTRK3	0.930749		1
p.Tyr628LeufsTer6	Frame_Shift_Ins	NF1	0.522622		1
p.Tyr635Ter	Nonsense_Mutation	ALK	0.520585		1
p.Tyr705Asn	Missense_Mutation	NTRK3	0.406938		1
p.Tyr71Cys	Missense_Mutation	KRAS	0.827549		1
p.Tyr734Asn	Missense_Mutation	ALK	0.273636		1
p.Tyr744Phe	Missense_Mutation	NTRK3	0.179651		1
p.Tyr751Cys	Missense_Mutation	PDGFRB	0.786682		1
p.Tyr799Asn	Missense_Mutation	NTRK2	0.746123		1
p.Tyr7Asp	Missense_Mutation	GRB2	0.448897		1
p.Tyr800Cys	Missense_Mutation	ROS1	0.220426		1
p.Tyr80Ter	Nonsense_Mutation	NF1	0.749803		1
p.Val122Met	Missense_Mutation	FGFR2	0.740716		1
p.Val1292Phe	Missense_Mutation	SOS1	0.692523		1
p.Val324Met	Missense_Mutation	ARAF	0.790495		1
p.Val2170Leu	Missense_Mutation	NF1	0.436472		1
p.Val219Ile	Missense_Mutation	ERBB2	0.452333		1
p.Val221Leu	Missense_Mutation	NTRK3	0.725076		1
p.Val224Met	Missense_Mutation	MAP2K1	0.823533		1
p.Val241Ala	Missense_Mutation	NTRK3	0.347363		1
p.Val242Leu	Missense_Mutation	PDGFRA	0.412772		1
p.Val245Ala	Missense_Mutation	RET	0.501974		1
p.Val24Leu	Missense_Mutation	ROS1	0.665767		1
p.Val2627Leu	Missense_Mutation	NF1	0.264192		1
p.Val262Gly	Missense_Mutation	FGFR4	0.299188		1
p.Val262Met	Missense_Mutation	FGFR4	0.777799		1
p.Val2688Met	Missense_Mutation	NF1	0.369981		1
p.Val271Met	Missense_Mutation	FGFR3	0.805993		1
p.Val2799Ile	Missense_Mutation	NF1	0.399303		1
p.Val282Glu	Missense_Mutation	PDGFRA	0.891703		1
p.Val298Met	Missense_Mutation	ERBB4	0.423769		1
p.Val299Glu	Missense_Mutation	ERBB4	0.877175		1
p.Val301Ala	Missense_Mutation	PTPN11	0.292137		1
p.Val306Ile	Missense_Mutation	FGFR3	0.341609		1			0.671118		1	p.Val306Ile
p.Val307Gly	Missense_Mutation	KIT	0.430777		1
p.Val319SerfsTer11	Frame_Shift_Ins	ERRFI1	0.333624		1
p.Val324Ala	Missense_Mutation	NTRK3	0.762241		1
p.Val218Ile	Missense_Mutation	ARAF	0.721937		1			0.448556		1	p.Val218Ile
p.Val2144Ile	Missense_Mutation	ROS1	0.40117		1
p.Val12Met	Missense_Mutation	FGFR2	0.350462		1
p.Val2125Ala	Missense_Mutation	ROS1	0.80053		1
p.Val1303Ile	Missense_Mutation	IGF1R	0.259493		1
p.Val1308Leu	Missense_Mutation	ERBB4	0.658959		1
p.Val1370Leu	Missense_Mutation	MET	0.533836		1
p.Val13Leu	Missense_Mutation	MET	0.875922		1			0.543502		1	p.Val13Leu
p.Val144Ile	Missense_Mutation	NTRK1	0.414028		1
p.Val14Glu	Missense_Mutation	RAC1	0.643361		1
p.Val14Ile	Missense_Mutation	KRAS	0.425504		1			0.875327		1	p.Val14Ile
p.Val154Leu	Missense_Mutation	GRB2	0.728984		1
p.Val1557Ile	Missense_Mutation	ROS1	0.381468		1
p.Val158Ala	Missense_Mutation	MET	0.640818		1
p.Val158Ala	Missense_Mutation	PDGFRB	0.554592		1
p.Val159Met	Missense_Mutation	EGFR	0.474167		1
p.Val161Phe	Missense_Mutation	GRB2	0.651869		1
p.Val1682Phe	Missense_Mutation	ROS1	0.429013		1
p.Val168Asp	Missense_Mutation	FGFR4	0.353552		1
p.Val170Leu	Missense_Mutation	IGF1R	0.437385		1
p.Val184Leu	Missense_Mutation	PDGFRA	0.194299		1
p.Val1898Leu	Missense_Mutation	ROS1	0.51906		1
p.Val204Ala	Missense_Mutation	KIT	0.820691		1
p.Val2054Gly	Missense_Mutation	ROS1	0.686867		1
p.Val2096CysfsTer24	Frame_Shift_Ins	NF1	0.443576		1
p.Thr1730ProfsTer4	Frame_Shift_Del	NF1	0.262448		1
p.Thr1730Pro	Missense_Mutation	NF1	0.532035		1
p.Thr171Pro	Missense_Mutation	NTRK2	0.870339		1
p.Pro796GlnfsTer20	Frame_Shift_Del	NTRK3	0.55484		1
p.Pro802Ser	Missense_Mutation	ERBB2	0.359602		1
p.Pro814HisfsTer6	Frame_Shift_Del	FGFR2	0.356534		1
p.Pro827His	Missense_Mutation	IGF1R	0.581976		1
p.Pro842Ser	Missense_Mutation	IGF1R	0.841525		1
p.Pro854Arg	Missense_Mutation	ERBB4	0.523045		1
p.Pro857His	Missense_Mutation	FLT3	0.583666		1
p.Pro860LeufsTer40	Frame_Shift_Del	ERBB3	0.50167		1
p.Pro861Ser	Missense_Mutation	MET	0.50442		1
p.Pro895LeufsTer5	Frame_Shift_Del	PDGFRA	0.616886		1
p.Pro920Arg	Missense_Mutation	ERBB4	0.331383		1
p.Pro937Ala	Missense_Mutation	PDGFRA	0.341355		1
p.Pro937Ser	Missense_Mutation	FLT3	0.564734		1
p.Pro941His	Missense_Mutation	PDGFRA	0.492232		1
p.Pro951Ala	Missense_Mutation	RET	0.743214		1
p.Pro951LeufsTer12	Frame_Shift_Del	RET	0.182289		1
p.Pro968Leu	Missense_Mutation	ALK	0.838423		1
p.Pro978Leu	Missense_Mutation	IGF1R	0.717833		1
p.Pro978Ser	Missense_Mutation	IGF1R	0.717833		1
p.Pro986AlafsTer27	Frame_Shift_Del	FLT3	0.681663		1
p.Pro986Leu	Missense_Mutation	FLT3	0.76127		1
p.Pro999Thr	Missense_Mutation	ALK	0.783248		1
p.Pro800Ser	Missense_Mutation	ERBB4	0.2546		1
p.Pro789Thr	Missense_Mutation	NTRK1	0.500914		1
p.Ser1013Gly	Missense_Mutation	PDGFRA	0.676893		1
p.Pro788Leu	Missense_Mutation	FGFR4	0.38064		1
p.Pro693Ser	Missense_Mutation	ALK	0.508116		1
p.Pro694Gln	Missense_Mutation	FGFR4	0.548954		1
p.Pro694Leu	Missense_Mutation	FGFR4	0.889133		1
p.Pro694Ser	Missense_Mutation	EGFR	0.621025		1
p.Pro698LeufsTer50	Frame_Shift_Del	NF1	0.75085		1
p.Pro701Leu	Missense_Mutation	FGFR3	0.549031		1
p.Pro711His	Missense_Mutation	PDGFRB	0.848527		1
p.Pro725Leu	Missense_Mutation	PDGFRB	0.552156		1
p.Pro731Ser	Missense_Mutation	BRAF	0.63459		1
p.Pro738His	Missense_Mutation	NTRK3	0.490137		1
p.Pro738Thr	Missense_Mutation	NTRK3	0.490137		1
p.Pro747Ser	Missense_Mutation	ERBB4	0.495732		1
p.Pro747Thr	Missense_Mutation	FLT3	0.288511		1
p.Pro751Ala	Missense_Mutation	BRAF	0.290173		1
p.Pro753Leu	Missense_Mutation	EGFR	0.863136		1
p.Pro754Ser	Missense_Mutation	KIT	0.492406		1
p.Pro759Leu	Missense_Mutation	ERBB4	0.714736		1
p.Pro759Ser	Missense_Mutation	ERBB4	0.714736		1
p.Pro772His	Missense_Mutation	FGFR1	0.558215		1
p.Pro776Thr	Missense_Mutation	IGF1R	0.363163		1
p.Pro779Gln	Missense_Mutation	ERBB3	0.465598		1
p.Pro99Ser	Missense_Mutation	FGFR2	0.78745		1
p.Ser1013Gly	Missense_Mutation	RASA1	0.424101		1
p.Pro66Gln	Missense_Mutation	ERRFI1	0.500914		1
p.Ser1216Phe	Missense_Mutation	ERBB3	0.204995		1
p.Ser1234Cys	Missense_Mutation	ERBB3	0.418518		1
p.Ser1237Asn	Missense_Mutation	ERBB3	0.807515		1
p.Ser1254Arg	Missense_Mutation	MET	0.283931		1
p.Ser125Cys	Missense_Mutation	ROS1	0.507896		1
p.Ser127Leu	Missense_Mutation	MAP2K2	0.276813		1
p.Ser1286Phe	Missense_Mutation	ERBB4	0.889133		1
p.Ser1293Phe	Missense_Mutation	ROS1	0.508894		1
p.Ser129Leu	Missense_Mutation	BRAF	0.323481		1
p.Ser131Leu	Missense_Mutation	FGFR3	0.417037		1
p.Ser1352Gly	Missense_Mutation	NF1	0.48778		1
p.Ser1408Ter	Nonsense_Mutation	MET	0.555553		1
p.Ser1420Ter	Nonsense_Mutation	NF1	0.626423		1
p.Ser142Leu	Missense_Mutation	MAPK1	0.602331		1
p.Ser1443Ter	Nonsense_Mutation	NF1	0.626423		1
p.Ser1448Arg	Missense_Mutation	NF1	0.424144		1
p.Ser144Phe	Missense_Mutation	NF1	0.268049		1
p.Ser145Ter	Nonsense_Mutation	HRAS	0.38464		1
p.Ser148Phe	Missense_Mutation	FGFR1	0.885152		1
p.Ser1524Leu	Missense_Mutation	ROS1	0.249561		1
p.Ser1567Ter	Nonsense_Mutation	NF1	0.447796		1
p.Ser1573Asn	Missense_Mutation	ROS1	0.877951		1
p.Ser122Ter	Nonsense_Mutation	RASA1	0.464841		1
p.Ser1197Leu	Missense_Mutation	SOS1	0.673139		1
p.Ser103Asn	Missense_Mutation	MET	0.809795		1
p.Ser1183Phe	Missense_Mutation	IGF1R	0.60579		1
p.Ser1042Asn	Missense_Mutation	EGFR	0.508263		1
p.Ser1043Ter	Nonsense_Mutation	ERBB4	0.183873		1
p.Ser1053Ter	Nonsense_Mutation	NF1	0.305394		1
p.Ser1065Phe	Missense_Mutation	ERBB3	0.71216		1
p.Ser1069Cys	Missense_Mutation	ERBB3	0.291299		1
p.Ser1069Phe	Missense_Mutation	ERBB3	0.267428		1
p.Ser1071ValfsTer17	Frame_Shift_Del	SOS1	0.678885		1
p.Ser1074Asn	Missense_Mutation	ERBB3	0.91272		1
p.Ser1078Ter	Nonsense_Mutation	NF1	0.375156		1
p.Ser1081Leu	Missense_Mutation	PDGFRA	0.60455		1
p.Ser1086Arg	Missense_Mutation	ERBB4	0.767043		1
p.Ser1103Asn	Missense_Mutation	SOS1	0.281882		1
p.Ser1107AlafsTer25	Frame_Shift_Del	ERBB2	0.50167		1
p.Ser1107Phe	Missense_Mutation	SOS1	0.299614		1
p.Ser111Ala	Missense_Mutation	FLT3	0.584014		1
p.Ser1134Cys	Missense_Mutation	SOS1	0.221691		1
p.Ser1140Ile	Missense_Mutation	ERBB4	0.43926		1
p.Ser1147Phe	Missense_Mutation	ERBB3	0.308767		1
p.Ser1159ThrfsTer3	Frame_Shift_Del	NF1	0.658122		1
p.Ser1162Cys	Missense_Mutation	EGFR	0.546105		1
p.Ser1171Phe	Missense_Mutation	ERBB3	0.982046		1
p.Pro678ArgfsTer10	Frame_Shift_Del	NF1	0.181572		1
p.Pro650Thr	Missense_Mutation	ALK	0.223023		1
p.Ser158LeufsTer7	Frame_Shift_Del	NF1	0.482508		1
p.Pro363Ser	Missense_Mutation	KIT	0.97144		1
p.Pro367Ser	Missense_Mutation	BRAF	0.601595		1
p.Pro36Thr	Missense_Mutation	KIT	0.534985		1
p.Pro377LeufsTer8	Frame_Shift_Del	ERBB4	0.745023		1
p.Pro37Ala	Missense_Mutation	KIT	0.911979		1
p.Pro383Ala	Missense_Mutation	NTRK3	0.575277		1			0.550984		1	p.Pro383Ala
p.Pro391His	Missense_Mutation	FLT3	0.822588		1
p.Pro401Gln	Missense_Mutation	NTRK3	0.63385		1
p.Pro403Ala	Missense_Mutation	RASA1	0.413559		1
p.Pro407Leu	Missense_Mutation	NTRK1	0.703107		1
p.Pro411Arg	Missense_Mutation	EGFR	0.492285		1
p.Pro414Leu	Missense_Mutation	FGFR2	0.296841		1
p.Pro417His	Missense_Mutation	CBL	0.5525		1
p.Pro417Leu	Missense_Mutation	NTRK3	0.889133		1
p.Pro424Ser	Missense_Mutation	PTPN11	0.298723		1
p.Pro431Thr	Missense_Mutation	ALK	0.591255		1
p.Pro442Ser	Missense_Mutation	RASA1	0.528189		1
p.Pro444Thr	Missense_Mutation	FGFR2	0.688947		1
p.Pro453Thr	Missense_Mutation	NTRK1	0.336868		1
p.Pro462Leu	Missense_Mutation	ROS1	0.625686		1
p.Pro463Leu	Missense_Mutation	PDGFRB	0.582059		1
p.Pro481Leu	Missense_Mutation	CBL	0.627175		1
p.Pro367Arg	Missense_Mutation	BRAF	0.504995		1
p.Pro363His	Missense_Mutation	FGFR4	0.663123		1
p.Pro490_Gln494del	In_Frame_Del	BRAF	0.77855		1
p.Pro360Ala	Missense_Mutation	NF1	0.623811		1
p.Pro264His	Missense_Mutation	MAP2K1	0.500914		1
p.Pro267Thr	Missense_Mutation	FLT3	0.282545		1
p.Pro2696ThrfsTer14	Frame_Shift_Ins	NF1	0.636088		1
p.Pro269Thr	Missense_Mutation	ERBB2	0.583267		1
p.Pro273Thr	Missense_Mutation	RET	0.667076		1
p.Pro285Ser	Missense_Mutation	ERBB2	0.570447		1
p.Pro291Leu	Missense_Mutation	ERBB3	0.969088		1
p.Pro29Thr	Missense_Mutation	RAC1	0.433722		1
p.Pro308Leu	Missense_Mutation	RAF1	0.70321		1
p.Pro316Arg	Missense_Mutation	ALK	0.504562		1
p.Pro31Leu	Missense_Mutation	FLT3	0.396613		1
p.Pro320Ser	Missense_Mutation	RET	0.748153		1
p.Pro323Ala	Missense_Mutation	MAP2K1	0.433594		1
p.Pro323Thr	Missense_Mutation	IGF1R	0.564734		1
p.Pro324Arg	Missense_Mutation	ERRFI1	0.277546		1
p.Pro327His	Missense_Mutation	IGF1R	0.11266		1
p.Pro33Ala	Missense_Mutation	NTRK2	0.878127		1
p.Pro33Leu	Missense_Mutation	PTPN11	0.650688		1
p.Pro345Ser	Missense_Mutation	PDGFRA	0.548469		1
p.Pro348Thr	Missense_Mutation	BRAF	0.780773		1
p.Pro34Leu	Missense_Mutation	KRAS	0.733486		1
p.Pro481Ser	Missense_Mutation	CBL	0.627175		1
p.Pro495Leu	Missense_Mutation	ROS1	0.838444		1
p.Pro646Leu	Missense_Mutation	RAF1	0.4708		1
p.Pro582Gln	Missense_Mutation	FGFR2	0.282512		1
p.Pro587Gln	Missense_Mutation	ERBB4	0.814944		1
p.Pro587Ser	Missense_Mutation	FGFR4	0.551244		1
p.Pro589Leu	Missense_Mutation	EGFR	0.438499		1
p.Pro58Gln	Missense_Mutation	FGFR1	0.316001		1
p.Pro596Ser	Missense_Mutation	EGFR	0.205871		1
p.Pro596Thr	Missense_Mutation	CBL	0.575903		1
p.Pro604Leu	Missense_Mutation	ERBB3	0.382626		1
p.Pro60His	Missense_Mutation	NTRK2	0.63459		1
p.Pro610Thr	Missense_Mutation	ERBB4	0.42802		1
p.Pro611Ser	Missense_Mutation	IGF1R	0.572206		1
p.Pro614Ser	Missense_Mutation	RASA1	0.694469		1
p.Pro618His	Missense_Mutation	FGFR1	0.526783		1
p.Pro619Gln	Missense_Mutation	NTRK1	0.205625		1
p.Pro621Thr	Missense_Mutation	CBL	0.343247		1
p.Pro622Ser	Missense_Mutation	EGFR	0.379627		1
p.Pro634Leu	Missense_Mutation	IGF1R	0.656585		1
p.Pro636Gln	Missense_Mutation	RASA1	0.358783		1
p.Pro637Gln	Missense_Mutation	ERBB4	0.40247		1
p.Pro637His	Missense_Mutation	SOS1	0.702741		1
p.Pro63Ser	Missense_Mutation	NTRK1	0.50298		1
p.Pro645Thr	Missense_Mutation	ERBB4	0.555704		1
p.Pro583Ser	Missense_Mutation	ERBB3	0.601042		1
p.Pro578Thr	Missense_Mutation	NTRK2	0.806215		1
p.Pro499Thr	Missense_Mutation	ALK	0.443223		1
p.Pro574Arg	Missense_Mutation	MET	0.905828		1
p.Pro509Ser	Missense_Mutation	NTRK3	0.653687		1
p.Pro510Ser	Missense_Mutation	CBL	0.773945		1
p.Pro514Leu	Missense_Mutation	FGFR1	0.663581		1
p.Pro514Thr	Missense_Mutation	NTRK2	0.588617		1
p.Pro519Thr	Missense_Mutation	PDGFRA	0.438107		1
p.Pro526Gln	Missense_Mutation	NTRK3	0.702124		1
p.Pro529Gln	Missense_Mutation	ARAF	0.271009		1
p.Pro534Ser	Missense_Mutation	FLT3	0.508237		1
p.Pro542Gln	Missense_Mutation	ALK	0.586804		1
p.Pro54Gln	Missense_Mutation	FGFR2	0.743214		1
p.Pro54Thr	Missense_Mutation	FLT3	0.336522		1
p.Pro553Leu	Missense_Mutation	PDGFRA	0.442261		1
p.Pro55Ser	Missense_Mutation	NTRK3	0.686153		1
p.Pro566Ala	Missense_Mutation	NF1	0.419409		1
p.Pro566His	Missense_Mutation	CBL	0.129394		1
p.Pro566Thr	Missense_Mutation	RET	0.504428		1
p.Pro567Leu	Missense_Mutation	PDGFRA	0.799462		1
p.Pro56Leu	Missense_Mutation	NTRK2	0.60404		1
p.Pro572Ser	Missense_Mutation	ERBB4	0.50442		1
p.Pro573Gln	Missense_Mutation	KIT	0.30132		1
p.Pro573Leu	Missense_Mutation	KIT	0.660457		1
p.Ser1581Cys	Missense_Mutation	ROS1	0.620413		1
p.Ser1591Asn	Missense_Mutation	NF1	0.477052		1
p.Thr16LeufsTer15	Frame_Shift_Del	ROS1	0.686884		1
p.Ser592Gly	Missense_Mutation	ROS1	0.184018		1
p.Ser605Phe	Missense_Mutation	RAF1	0.623442		1
p.Ser606Leu	Missense_Mutation	FGFR2	0.543781		1
p.Ser618Leu	Missense_Mutation	FLT3	0.470414		1
p.Ser633Phe	Missense_Mutation	FGFR1	0.863507		1
p.Ser637ValfsTer51	Frame_Shift_Del	NF1	0.555429		1
p.Ser645Cys	Missense_Mutation	EGFR	0.43948		1
p.Ser649Thr	Missense_Mutation	ERBB2	0.376259		1
p.Ser653Cys	Missense_Mutation	ERBB2	0.343689		1			0.194214		1	p.Ser653Cys
p.Ser653Phe	Missense_Mutation	MET	0.74557		1
p.Ser664Phe	Missense_Mutation	IGF1R	0.54698		1
p.Ser666Cys	Missense_Mutation	NF1	0.484861		1
p.Ser66Arg	Missense_Mutation	PDGFRA	0.213574		1
p.Ser670Leu	Missense_Mutation	ALK	0.816304		1
p.Ser675Phe	Missense_Mutation	CBL	0.785613		1
p.Ser695Cys	Missense_Mutation	FGFR3	0.869437		1
p.Ser701Thr	Missense_Mutation	NTRK3	0.340759		1
p.Ser711Asn	Missense_Mutation	ALK	0.307113		1
p.Ser717Leu	Missense_Mutation	CBL	0.381803		1
p.Ser720Cys	Missense_Mutation	EGFR	0.272842		1
p.Ser724Arg	Missense_Mutation	FLT3	0.461598		1
p.Ser741Ile	Missense_Mutation	NTRK3	0.989669		1
p.Ser596Phe	Missense_Mutation	FGFR1	0.469014		1
p.Ser590Arg	Missense_Mutation	KIT	0.25791		1
p.Ser754Thr	Missense_Mutation	NTRK2	0.91739		1
p.Ser588Cys	Missense_Mutation	FGFR2	0.625831		1
p.Ser451Cys	Missense_Mutation	KIT	0.531424		1
p.Ser454Cys	Missense_Mutation	ERBB4	0.43085		1
p.Ser454Leu	Missense_Mutation	FLT3	0.557583		1
p.Ser464Pro	Missense_Mutation	EGFR	0.564402		1
p.Ser467Leu	Missense_Mutation	BRAF	0.889133		1
p.Ser470Phe	Missense_Mutation	PDGFRB	0.83633		1
p.Ser477Ter	Nonsense_Mutation	NTRK3	0.381803		1
p.Ser477Tyr	Missense_Mutation	NTRK1	0.527393		1
p.Ser497Cys	Missense_Mutation	IGF1R	0.342329		1
p.Ser4Cys	Missense_Mutation	NTRK3	0.67183		1
p.Ser501Ter	Nonsense_Mutation	IGF1R	0.532387		1
p.Ser508Phe	Missense_Mutation	ERBB4	0.887498		1
p.Ser527Thr	Missense_Mutation	ERBB4	0.458733		1
p.Ser535Thr	Missense_Mutation	ERBB4	0.52422		1
p.Ser551Phe	Missense_Mutation	ROS1	0.580009		1			0.480038		1	p.Ser551Phe
p.Ser552Arg	Missense_Mutation	NTRK1	0.494297		1
p.Ser565Pro	Missense_Mutation	ALK	0.597113		1
p.Ser568Leu	Missense_Mutation	ERBB3	0.902412		1
p.Ser573Leu	Missense_Mutation	ERBB2	0.424235		1
p.Ser576Ile	Missense_Mutation	PTPN11	0.546105		1
p.Ser584Cys	Missense_Mutation	FLT3	0.289995		1
p.Ser749Ter	Nonsense_Mutation	NF1	0.535402		1
p.Ser755Phe	Missense_Mutation	PDGFRA	0.485219		1
p.Ser444Cys	Missense_Mutation	ERBB4	0.273018		1
p.Ser890Phe	Missense_Mutation	PDGFRA	0.785613		1
p.Ser901Cys	Missense_Mutation	ERBB4	0.900627		1
p.Ser937Pro	Missense_Mutation	KIT	0.594686		1
p.Ser947Thr	Missense_Mutation	PDGFRA	0.396017		1
p.Ser94Leu	Missense_Mutation	MAP2K2	0.352005		1			0.528476	0.14007	2	p.Ser94Leu
[truncated: 4,019 more rows]
